# Supplementary material for: Bacteriophage Treatment Induces Phenotype Switching and Alters Antibiotic Resistance of ESBL Escherichia coli
Source: Antibiotics (Basel). 2025 Jan 13;14(1):76. doi: 10.3390/antibiotics14010076 (PMC11761592; doi:10.3390/antibiotics14010076)
Supplement: Supplementary file 1 [file antibiotics-14-00076-s001.zip]

Archive with 1 entries (1 files):
- antibiotics-3321271-supplementary.xlsx
