# Supplementary material for: Bacteriophage Treatment Induces Phenotype Switching and Alters Antibiotic Resistance of ESBL Escherichia coli
Source: Antibiotics (Basel). 2025 Jan 13;14(1):76. doi: 10.3390/antibiotics14010076 (PMC11761592; doi:10.3390/antibiotics14010076)
Supplement: Supplementary file 1 [file antibiotics-14-00076-s001.zip › antibiotics-3321271-supplementary.xlsx]

## Sheet: Data matrix
protein_id	Protein names	Gene Names	fasta_headers	gene_symbols_or_id	protein_id_	Entry Name	unique_peptides	significant	Infected vs Control change	log2(foldchange)	adjusted p-value	Mean Control	Mean Infected	Valid values Control	Valid values Infected
P0A6N8	Elongation factor P-like protein	yeiP b2171 JW5362	P0A6N8	P0A6N8	P0A6N8	EFPL_ECOLI	7			0.0254817	0.829279	23.2006	23.2732	5	5
P0A7A2	Probable phosphoglycerate mutase GpmB (EC 5.4.2.-) (PGAM) (Phosphoglyceromutase)	gpmB ytjC b4395 JW4358	P0A7A2	P0A7A2	P0A7A2	GPMB_ECOLI	9			-0.148239	0.206808	21.6355	21.5343	5	5
P0A8E5	UPF0231 protein YacL	yacL b0119 JW0115	P0A8E5	P0A8E5	P0A8E5	YACL_ECOLI	4			0.30989	0.0957411	23.4869	23.8618	5	5
P0A8K5	UPF0253 protein YaeP	yaeP b4406 JW0185	P0A8K5	P0A8K5	P0A8K5	YAEP_ECOLI	4			0.0367925	0.8032	24.7403	24.8083	5	5
P0A8L5	UPF0260 protein YcgN	ycgN b1181 JW5180	P0A8L5	P0A8L5	P0A8L5	YCGN_ECOLI	3		DOWN	NaN	NaN	19.5921	NaN	5	0
P0A8L7	UPF0263 protein YciU	yciU b1248 JW1240	P0A8L7	P0A8L7	P0A8L7	YCIU_ECOLI	3			0.189671	0.336635	22.5215	22.7571	5	5
P0A8R4	Protein SlyX	slyX b3348 JW3310	P0A8R4	P0A8R4	P0A8R4	SLYX_ECOLI	2			0.0612432	0.739333	23.5842	23.6913	5	5
P0AAZ7	UPF0434 protein YcaR	ycaR b0917 JW0900	P0AAZ7	P0AAZ7	P0AAZ7	YCAR_ECOLI	5			0.103004	0.426681	24.7216	24.8731	5	5
P0AB43	Protein YcgL	ycgL b1179 JW1168	P0AB43	P0AB43	P0AB43	YCGL_ECOLI	7			-0.0122614	0.916834	22.5445	22.6014	5	5
P0ADT2	UPF0441 protein YgiB	ygiB b3037 JW5927	P0ADT2	P0ADT2	P0ADT2	YGIB_ECOLI	5			-0.15505	0.412258	21.0982	20.9979	5	5
P0DTT0	Large ribosomal subunit assembly factor BipA (EC 3.6.5.-) (50S ribosomal subunit assembly factor BipA) (GTP-binding protein BipA/TypA) (Ribosome assembly factor BipA) (Ribosome-dependent GTPase BipA) (Tyrosine phosphorylated protein A)	bipA o591 typA yihK b3871 JW5571	P0DTT0	P0DTT0	P0DTT0	BIPA_ECOLI	28	+	DOWN	-0.227568	0.0201267	24.091	23.9183	5	5
P10442	Ribonuclease HII (RNase HII) (EC 3.1.26.4)	rnhB b0183 JW0178	P10442	P10442	P10442	RNH2_ECOLI	5			0.0210256	0.950929	19.9948	20.0011	5	5
P11447	Argininosuccinate lyase (ASAL) (EC 4.3.2.1) (Arginosuccinase)	argH b3960 JW3932	P11447	P11447	P11447	ARLY_ECOLI	12			0.0310132	0.850567	20.6888	20.7715	5	5
P15639	Bifunctional purine biosynthesis protein PurH [Includes: Phosphoribosylaminoimidazolecarboxamide formyltransferase (EC 2.1.2.3) (AICAR transformylase);IMP cyclohydrolase (EC 3.5.4.10) (ATIC) (IMP synthase) (Inosinicase)]	purH b4006 JW3970	P15639	P15639	P15639	PUR9_ECOLI	21			-0.103421	0.222425	22.5644	22.49	5	5
P27247	Phosphate acyltransferase (EC 2.3.1.274) (Acyl-ACP phosphotransacylase) (Acyl-[acyl-carrier-protein]--phosphate acyltransferase) (Phosphate-acyl-ACP acyltransferase)	plsX b1090 JW5156	P27247	P27247	P27247	PLSX_ECOLI	6			-0.141296	0.251857	21.4105	21.3091	5	5
P31658	Protein/nucleic acid deglycase 1 (EC 3.1.2.-) (EC 3.5.1.-) (EC 3.5.1.124) (Glyoxalase III) (EC 4.2.1.130) (Holding molecular chaperone) (Hsp31) (Maillard deglycase)	hchA yedU yzzC b1967 JW1950	P31658	P31658	P31658	HCHA_ECOLI	11			0.270452	0.115495	25.4635	25.7768	5	5
P37052	UPF0225 protein YchJ	ychJ b1233 JW1221	P37052	P37052	P37052	YCHJ_ECOLI	6			-0.093119	0.493282	20.9979	20.8984	5	5
P52060	UPF0235 protein YggU	yggU b2953 JW5479	P52060	P52060	P52060	YGGU_ECOLI	2		DOWN	NaN	NaN	19.7405	NaN	5	0
P56258	TDP-N-acetylfucosamine:lipid II N-acetylfucosaminyltransferase (EC 2.4.1.325) (4-alpha-L-fucosyltransferase) (TDP-Fuc4NAc:lipid II Fuc4NAc transferase) (Fuc4NAc transferase)	wecF rffT yifM b4481 JW5596	P56258	P56258	P56258	WECF_ECOLI	9			0.0457437	0.781722	18.9871	19.0745	5	5
P60869	Putative transport protein YbjL	ybjL b0847 JW0831	P60869	P60869	P60869	YBJL_ECOLI	6			0.249707	0.340171	20.2339	20.6493	5	5
P62672	Protein ApaG	apaG b0050 JW0049	P62672	P62672	P62672	APAG_ECOLI	2			-0.272471	0.146979	23.1018	22.8753	5	5
P62768	UPF0325 protein YaeH	yaeH b0163 JW0159	P62768	P62768	P62768	YAEH_ECOLI	12			0.156627	0.180953	25.383	25.5979	5	5
P67338	UPF0181 protein YoaH	yoaH b1811 JW1800	P67338	P67338	P67338	YOAH_ECOLI	2			-0.330024	0.0562704	21.8597	21.5756	5	5
P67660	Probable HTH-type transcriptional regulator YhaJ	yhaJ b3105 JW3076	P67660	P67660	P67660	YHAJ_ECOLI	14			-0.221338	0.0534865	22.1454	21.971	5	5
P67826	PF03932 family protein CutC (Putative copper homeostasis protein CutC)	cutC b1874 JW1863	P67826	P67826	P67826	CUTC_ECOLI	8			0.0682326	0.480779	21.685	21.7827	5	5
P76235	UPF0229 protein YeaH	yeaH b1784 JW1773	P76235	P76235	P76235	YEAH_ECOLI	12			-0.0152487	0.944586	21.2493	21.2674	5	5
P76273	Ribosomal RNA small subunit methyltransferase F (EC 2.1.1.178) (16S rRNA m5C1407 methyltransferase) (rRNA (cytosine-C(5)-)-methyltransferase RsmF)	rsmF yebU b1835 JW5301	P76273	P76273	P76273	RSMF_ECOLI	7			-0.0417827	0.723263	19.939	19.9573	5	5
P77756	7-cyano-7-deazaguanine synthase (EC 6.3.4.20) (7-cyano-7-carbaguanine synthase) (PreQ(0) synthase) (Queuosine biosynthesis protein QueC)	queC ybaX b0444 JW0434	P77756	P77756	P77756	QUEC_ECOLI	8			-0.266872	0.0629508	21.6698	21.4355	5	5
Q2M7R5	Uncharacterized protein YibT	yibT b4554 JW3576	Q2M7R5	Q2M7R5	Q2M7R5	YIBT_ECOLI	2			0.241047	0.361972	22.1521	22.439	5	5
Q2MB16	Uncharacterized protein YobH	yobH b4536 JW5298	Q2MB16	Q2MB16	Q2MB16	YOBH_ECOLI	3			-0.120155	0.61731	20.1463	20.0564	5	5
P67662	HTH-type transcriptional activator AaeR	aaeR yhcS b3243 JW3212	>sp|P67662|AAER_ECOLI HTH-type transcriptional activator AaeR OS=Escherichia coli (strain K12) OX=83333 GN=aaeR PE=3 SV=1^Asp|P67663^Asp|P67664^Atr|A0A0E0XV30^Atr|A0A0E1T5W9^Atr|A0A0E2L2A9^Atr|A0A0H2Z3C1^Atr|A0A0H3F4W0^Atr|A0A0H3ML29^Atr|A0A0H3PSX1^Atr|A0A140N5S8^Atr|A0A192CC73^Atr|A0A1X3I4H3^Atr|A0A1X3IXY9^Atr|A0A1X3JDD4^Atr|A0A454A8B4^Atr|A0A4P8C0P2^Atr|A0A7I6HAM9^Atr|A0A7U9IWJ3^Atr|A0A7U9LKB9^…	AAER	P67662	AAER_ECOLI	7			-0.198242	0.275645	20.0594	19.9503	5	5
P31119	Bifunctional protein Aas [Includes: 2-acylglycerophosphoethanolamine acyltransferase (EC 2.3.1.40) (2-acyl-GPE acyltransferase) (Acyl-[acyl-carrier-protein]--phospholipid O-acyltransferase);Acyl-[acyl-carrier-protein] synthetase (EC 6.2.1.20) (Acyl-ACP synthetase) (Long-chain-fatty-acid--[acyl-carrier-protein] ligase)]	aas b2836 JW2804	>sp|P31119|AAS_ECOLI Bifunctional protein Aas OS=Escherichia coli (strain K12) OX=83333 GN=aas PE=1 SV=2^Atr|A0A1X3JD87^Asp|B1XDP2^Asp|C4ZZY9^Atr|J7QVA6^Atr|A0AAD2V5C1^Atr|A0AAD2YUM1	AAS	P31119	AAS_ECOLI	20			-0.141161	0.185935	20.6366	20.5547	5	5
P0A8P1	Leucyl/phenylalanyl-tRNA--protein transferase (EC 2.3.2.6) (L/F-transferase) (Leucyltransferase) (Phenyalanyltransferase)	aat ycaA b0885 JW0868	>sp|P0A8P1|LFTR_ECOLI Leucyl/phenylalanyl-tRNA--protein transferase OS=Escherichia coli (strain K12) OX=83333 GN=aat PE=1 SV=1^Atr|A0A0E1T162^Asp|A7ZJV2^Asp|A7ZYI8^Asp|B1IWN8^Asp|B1LJX9^Asp|B1X825^Asp|B6I8V6^Asp|B7LD77^Asp|B7M813^Asp|B7NAN6^Asp|C4ZQ11^Atr|A0A0E0Y1E9^Atr|A0A140N9L2^Atr|A0A1X3I955^Atr|A0A1X3JKI2^Atr|A0A7U9P1S3^Atr|A0A829L0X5^Atr|A0A836NGJ0^Atr|A0A8E0KXA0^Atr|A0AA35F4Z9^Atr|A0AAD0JY…	AAT	P0A8P1	LFTR_ECOLI	5			-0.125164	0.492694	21.3721	21.3053	5	5
P0ABD5	Acetyl-coenzyme A carboxylase carboxyl transferase subunit alpha (ACCase subunit alpha) (Acetyl-CoA carboxylase carboxyltransferase subunit alpha) (EC 2.1.3.15)	accA b0185 JW0180	>sp|P0ABD5|ACCA_ECOLI Acetyl-coenzyme A carboxylase carboxyl transferase subunit alpha OS=Escherichia coli (strain K12) OX=83333 GN=accA PE=1 SV=2^Asp|A7ZHS5^Asp|A7ZWD1^Asp|B1XD54^Asp|B5Z0G4^Asp|B6HZF9^Asp|B7LGP7^Asp|B7M1Y8^Asp|B7MP45^Asp|C4ZRS7^Asp|P0ABD6^Asp|Q0TLE8^Atr|A0A0E0Y565^Atr|A0A0H3ED43^Atr|A0A0H3PJJ6^Atr|A0A192CIF3^Atr|A0A1X3J8S3^Atr|A0A1X3JMX4^Atr|A0A4V1DS16^Atr|A0A7U9LNK1^Atr|A0A7U9P…	ACCA	P0ABD5	ACCA_ECOLI	24			0.00452919	0.96472	23.8274	23.8791	5	5
P0ABD8	Biotin carboxyl carrier protein of acetyl-CoA carboxylase (BCCP)	accB fabE b3255 JW3223	>sp|P0ABD8|BCCP_ECOLI Biotin carboxyl carrier protein of acetyl-CoA carboxylase OS=Escherichia coli (strain K12) OX=83333 GN=accB PE=1 SV=1^Atr|A0A0E1SV13^Atr|A0A0H2Z3D2^Atr|A0A0H3ML41^Atr|A0A0H3PSF5^Atr|A0A192CD75^Atr|A0A7I6GZZ0^Atr|A0A7U9LIW4^Atr|A0A828U4Q2^Atr|A0A836ZA09^Atr|A0A8E0FPR7^Atr|A0A9P2PTN5^Atr|A0A9Q6Y4B8^Atr|A0AA36L1H7^Atr|A7ZSE9^Atr|B1LGM0^Atr|B7LHW3^Atr|B7MC16^Atr|B7N0P1^Atr|B7NDN…	ACCB	P0ABD8	BCCP_ECOLI	5			0.186475	0.204014	24.562	24.7585	5	5
P24182	Biotin carboxylase (EC 6.3.4.14) (Acetyl-coenzyme A carboxylase biotin carboxylase subunit A)	accC fabG b3256 JW3224	>sp|P24182|ACCC_ECOLI Biotin carboxylase OS=Escherichia coli (strain K12) OX=83333 GN=accC PE=1 SV=2^Atr|A0A0E1SVT6^Atr|A0A0H3EPD0^Atr|A0A0H3MQL8^Atr|A0A140N7J9^Atr|A0A1X3I3D4^Atr|A0A1X3JCJ5^Atr|A0A4P8BX69^Atr|A0A7I6H3D1^Atr|A0A7U9LKI0^Atr|A0A828U4X3^Atr|A0A829L589^Atr|A0A8E0KVF8^Atr|A0A9Q6V2Z3^Atr|A0AA35AGF1^Atr|A0AAD0NW26^Atr|A0AAD2RZ07^Atr|A0AAD2V782^Atr|A0AAD2VM68^Atr|A7ZSF0^Atr|B1LGM1^Atr|B7…	ACCC	P24182	ACCC_ECOLI	28			-0.151029	0.0347282	24.3582	24.2553	5	5
P0A9Q5	Acetyl-coenzyme A carboxylase carboxyl transferase subunit beta (ACCase subunit beta) (Acetyl-CoA carboxylase carboxyltransferase subunit beta) (EC 2.1.3.15)	accD dedB usg b2316 JW2313	>sp|P0A9Q5|ACCD_ECOLI Acetyl-coenzyme A carboxylase carboxyl transferase subunit beta OS=Escherichia coli (strain K12) OX=83333 GN=accD PE=1 SV=1^Atr|A0A0E0XXW9^Atr|A0A0E1ST46^Atr|A0A0E2L3Q5^Atr|A0A0H3EKY0^Atr|A0A0H3MMP5^Atr|A0A140N7K3^Atr|A0A4P8C1Z4^Atr|A0A5R8R7D8^Atr|A0A7U9LII9^Atr|A0A7U9NZR6^Atr|A0A828U3B9^Atr|A0A836NDQ0^Atr|A0A8E0FPE2^Atr|A0A979H307^Atr|A0A9P2MLA5^Atr|A0A9P2PR31^Atr|A0A9Q6UY4…	ACCD	P0A9Q5	ACCD_ECOLI	16			-0.0341183	0.658161	24.4677	24.4839	5	5
P0A9G6	Isocitrate lyase (ICL) (EC 4.1.3.1) (Isocitrase) (Isocitratase)	aceA icl b4015 JW3975	>sp|P0A9G6|ACEA_ECOLI Isocitrate lyase OS=Escherichia coli (strain K12) OX=83333 GN=aceA PE=1 SV=1^Asp|P0A9G7^Atr|A0A0E0Y5D4^Atr|A0A0E1SZ38^Atr|A0A0H3ERP8^Atr|A0A0H3MWG9^Atr|A0A140NF15^Atr|A0A454AA79^Atr|A0A5R8T477^Atr|A0A7I6HB63^Atr|A0A7U9J0J8^Atr|A0A828U8Y2^Atr|A0A837B2Z0^Atr|A0A8T3L9B8^Atr|A0A979GJ33^Atr|A0A9P2ICN9^Atr|A0AA35AK31^Atr|A0AAD2NUX3^Atr|A0AAD2UAE0^Atr|A0AAD2VAU3^Atr|A0AAD2VL28^Atr|…	ACEA	P0A9G6	ACEA_ECOLI	23			0.256975	0.142799	25.101	25.4048	5	5
P08997	Malate synthase A (MSA) (EC 2.3.3.9)	aceB mas b4014 JW3974	>sp|P08997|MASY_ECOLI Malate synthase A OS=Escherichia coli (strain K12) OX=83333 GN=aceB PE=1 SV=1^Atr|W8SY05	ACEB	P08997	MASY_ECOLI	25			0.113926	0.514101	24.966	25.1358	5	5
P0AFG8	Pyruvate dehydrogenase E1 component (PDH E1 component) (EC 1.2.4.1)	aceE b0114 JW0110	>sp|P0AFG8|ODP1_ECOLI Pyruvate dehydrogenase E1 component OS=Escherichia coli (strain K12) OX=83333 GN=aceE PE=1 SV=2^Atr|A0A0E0Y5D7^Atr|A0A0E1SVU9^Atr|A0A0H3PS45^Atr|A0A192CIA2^Atr|A0A1X3IDF2^Atr|A0A1X3J863^Atr|A0A1X3JNQ6^Atr|A0A4P8C979^Atr|A0A7M3S270^Atr|A0A7U9QFS0^Atr|A0A828U7M8^Atr|A0A836NFY5^Atr|A0A8E0FJR6^Atr|A0A979GC92^Atr|A0A9P2MK50^Atr|A0A9P2QWZ0^Atr|A0A9Q6UVD9^Atr|A0AA35F441^Atr|A0AA36P…	ACEE	P0AFG8	ODP1_ECOLI	61			-0.146798	0.0300105	25.4975	25.3888	5	5
P06959	Dihydrolipoyllysine-residue acetyltransferase component of pyruvate dehydrogenase complex (EC 2.3.1.12) (Dihydrolipoamide acetyltransferase component of pyruvate dehydrogenase complex) (E2)	aceF b0115 JW0111	>sp|P06959|ODP2_ECOLI Dihydrolipoyllysine-residue acetyltransferase component of pyruvate dehydrogenase complex OS=Escherichia coli (strain K12) OX=83333 GN=aceF PE=1 SV=3^Atr|A0A0E1SU89^Atr|A0A140NE27^Atr|A0A1X3J8B8^Atr|A0A1X3JMT8^Atr|A0A7M3S271^Atr|A0A979GC88^Atr|A0A9P2MKQ4^Atr|A0AA35ABR5^Atr|A0AAD0NQ77^Atr|D3H493^Atr|E0IYR6^Atr|E1J648^Atr|J7QLY6^Atr|S1NXD2^Atr|A0AAI8EQK2	ACEF	P06959	ODP2_ECOLI	48			-0.0858986	0.224435	24.4853	24.4399	5	5
P11071	Isocitrate dehydrogenase kinase/phosphatase (IDH kinase/phosphatase) (IDHK/P) (EC 2.7.11.5) (EC 3.1.3.-)	aceK b4016 JW3976	>sp|P11071|ACEK_ECOLI Isocitrate dehydrogenase kinase/phosphatase OS=Escherichia coli (strain K12) OX=83333 GN=aceK PE=1 SV=2^Atr|A0A069FF20^Atr|A0A1X3J8Y0^Asp|B1XC15^Asp|C5A0V3	ACEK	P11071	ACEK_ECOLI	11			-0.127513	0.502544	20.7995	20.7306	5	5
P0A6A3	Acetate kinase (EC 2.7.2.1) (Acetokinase)	ackA ack b2296 JW2293	>sp|P0A6A3|ACKA_ECOLI Acetate kinase OS=Escherichia coli (strain K12) OX=83333 GN=ackA PE=1 SV=1^Atr|A0A0E0XXY6^Atr|A0A0E1SV33^Atr|A0A0E2L5G6^Atr|A0A0H2Z0S6^Atr|A0A0H3EKX1^Atr|A0A0H3MIQ1^Atr|A0A0H3PNP4^Atr|A0A140N7M5^Atr|A0A192CA96^Atr|A0A1X3I6J8^Atr|A0A1X3J0F4^Atr|A0A1X3JEL8^Atr|A0A454A659^Atr|A0A4P8C216^Atr|A0A7I6H0V3^Atr|A0A7U9IXV8^Atr|A0A7U9LHY1^Atr|A0A828U4U8^Atr|A0A829L9H7^Atr|A0A836ZAK8^At…	ACKA	P0A6A3	ACKA_ECOLI	19			-0.0384193	0.768111	23.8143	23.8355	5	5
P25516	Aconitate hydratase A (ACN) (Aconitase) (EC 4.2.1.3) (Iron-responsive protein-like) (IRP-like) (RNA-binding protein) (Stationary phase enzyme)	acnA acn b1276 JW1268	>sp|P25516|ACNA_ECOLI Aconitate hydratase A OS=Escherichia coli (strain K12) OX=83333 GN=acnA PE=1 SV=3	ACNA	P25516	ACNA_ECOLI	33			0.169974	0.294413	25.1125	25.33	5	5
P36683	Aconitate hydratase B (ACN) (Aconitase) (EC 4.2.1.3) ((2R,3S)-2-methylisocitrate dehydratase) ((2S,3R)-3-hydroxybutane-1,2,3-tricarboxylate dehydratase) (2-methyl-cis-aconitate hydratase) (EC 4.2.1.99) (Iron-responsive protein-like) (IRP-like) (RNA-binding protein)	acnB yacI yacJ b0118 JW0114	>sp|P36683|ACNB_ECOLI Aconitate hydratase B OS=Escherichia coli (strain K12) OX=83333 GN=acnB PE=1 SV=3^Atr|A0A0E0Y3T2^Atr|A0A140NFP9^Atr|A0A4V1DS23^Atr|A0A7M3S274^Atr|A0A7U9J0Z5^Atr|A0A7U9QD09^Atr|A0A979H0F1^Atr|A0A9Q6Y199^Atr|A7ZHK7^Atr|B7LFY5^Atr|J7Q612^Atr|A0AAD0NS23^Atr|A0AAD2NRR6^Atr|A0AAD2VE66^Atr|A0AAD2ZDA1^Atr|A0AAI8EPV6^Atr|A0AAJ4DC71	ACNB	P36683	ACNB_ECOLI	56			-0.00738128	0.909865	25.8961	25.9393	5	5
P21515	Acyl carrier protein phosphodiesterase (ACP phosphodiesterase) (EC 3.1.4.14)	acpH yajB b0404 JW0394	>sp|P21515|ACPH_ECOLI Acyl carrier protein phosphodiesterase OS=Escherichia coli (strain K12) OX=83333 GN=acpH PE=1 SV=2^Atr|A0A0E1SXG4^Atr|A0A140NAB1^Atr|A0A1X3JM26^Asp|B1J045^Asp|B1LJF2^Asp|B1XEZ2^Asp|B7MPG5^Asp|B7N8V6^Asp|B7NJ98^Asp|C4ZTG1^Atr|D3GU97^Atr|W8T6F6	ACPH	P21515	ACPH_ECOLI	3			-0.263477	0.062818	20.9792	20.7606	5	5
P0A6A8	Acyl carrier protein (ACP) (Cytosolic-activating factor) (CAF) (Fatty acid synthase acyl carrier protein)	acpP b1094 JW1080	>sp|P0A6A8|ACP_ECOLI Acyl carrier protein OS=Escherichia coli (strain K12) OX=83333 GN=acpP PE=1 SV=2^Asp|P0A6A9^Asp|P0A6B0^Atr|A0A0E0Y400^Atr|A0A0E1STC9^Atr|A0A0E2L7L4^Atr|A0A0H3EI98^Atr|A0A0H3PK35^Atr|A0A140NCR5^Atr|A0A192CLP0^Atr|A0A1X3I9D4^Atr|A0A1X3J448^Atr|A0A1X3JIX5^Atr|A0A4P8C1T5^Atr|A0A7U9IZR8^Atr|A0A7U9QEM8^Atr|A0A828UB39^Atr|A0A829L790^Atr|A0A836ZER2^Atr|A0A8E0KUJ0^Atr|A0A9P2I7V8^Atr|A…	ACPP	P0A6A8	ACP_ECOLI	3			0.262776	0.156436	28.468	28.7767	5	5
P24224	Holo-[acyl-carrier-protein] synthase (Holo-ACP synthase) (EC 2.7.8.7) (4'-phosphopantetheinyl transferase AcpS)	acpS dpj b2563 JW2547	>sp|P24224|ACPS_ECOLI Holo-[acyl-carrier-protein] synthase OS=Escherichia coli (strain K12) OX=83333 GN=acpS PE=1 SV=3^Atr|A0A0E1T013^Atr|A0A140N756^Atr|A0A1X3JFV3^Asp|C4ZYI6^Atr|E1J3Q2^Atr|J7Q8X8	ACPS	P24224	ACPS_ECOLI	3			-0.0700909	0.762343	21.2588	21.2346	5	5
P0AE06	Multidrug efflux pump subunit AcrA (AcrAB-TolC multidrug efflux pump subunit AcrA) (Acridine resistance protein A)	acrA lir mtcA b0463 JW0452	>sp|P0AE06|ACRA_ECOLI Multidrug efflux pump subunit AcrA OS=Escherichia coli (strain K12) OX=83333 GN=acrA PE=1 SV=1^Asp|P0AE07^Atr|A0A140ND70^Atr|A0A1X3J6R4^Atr|A0A1X3JM85^Atr|A0A4P8C845^Atr|A0A7M3S354^Atr|A0A7U9P135^Atr|A0A7U9QG19^Atr|A0A979GD12^Atr|A0A9P2I7F0^Atr|A0A9P2VK24^Atr|A0A9Q6UXK7^Atr|A0AA35AIF4^Atr|A7ZIL9^Atr|C3TLF7^Atr|E0J0X6^Atr|E1IZZ5^Atr|A0AAD0NPT3^Atr|A0AAD2V8V1^Atr|A0AAD2VJ87^At…	ACRA	P0AE06	ACRA_ECOLI	23			0.0725531	0.391193	24.5035	24.6153	5	5
P31224	Multidrug efflux pump subunit AcrB (AcrAB-TolC multidrug efflux pump subunit AcrB) (Acridine resistance protein B)	acrB acrE b0462 JW0451	>sp|P31224|ACRB_ECOLI Multidrug efflux pump subunit AcrB OS=Escherichia coli (strain K12) OX=83333 GN=acrB PE=1 SV=1^Atr|A0A0E0Y4E3^Atr|A0A0E1T5S4^Atr|A0A0E2L921^Atr|A0A0H2YWI2^Atr|A0A0H3EFY8^Atr|A0A140NCT4^Atr|A0A4P8C3Y7^Atr|A0A7M3S353^Atr|A0A7U9P2Q8^Atr|A0A7U9QCL5^Atr|A0A836NGA0^Atr|A0A979GDK8^Atr|A0A9P2I996^Atr|A0A9Q6Y1J1^Atr|A7ZIL8^Atr|B1LJL9^Atr|B7L699^Atr|B7MDY4^Atr|E0J0X7^Atr|E1IZZ4^Atr|E2…	ACRB	P31224	ACRB_ECOLI	31			-0.171281	0.024805	23.4323	23.3012	5	5
P0ACS9	HTH-type transcriptional regulator AcrR (Potential acrAB operon repressor)	acrR ybaH b0464 JW0453	>sp|P0ACS9|ACRR_ECOLI HTH-type transcriptional regulator AcrR OS=Escherichia coli (strain K12) OX=83333 GN=acrR PE=1 SV=1^Asp|P0ACT0^Atr|A0A089VHS9^Atr|A0A0E0Y313^Atr|A0A0E1T2E2^Atr|A0A0E2L9H5^Atr|A0A0H2YWA3^Atr|A0A0H3EGM9^Atr|A0A0H3MD00^Atr|A0A0H3PRU6^Atr|A0A140NAX9^Atr|A0A1X3IAZ4^Atr|A0A1X3J662^Atr|A0A1X3JMD9^Atr|A0A4P8C5T5^Atr|A0A5R8T202^Atr|A0A7M3S355^Atr|A0A7U9P0Y8^Atr|A0A7U9QDK2^Atr|A0A836N…	ACRR	P0ACS9	ACRR_ECOLI	5			-0.306912	0.134296	20.0227	19.887	5	5
P27550	Acetyl-coenzyme A synthetase (AcCoA synthetase) (Acs) (EC 6.2.1.1) (Acetate--CoA ligase) (Acyl-activating enzyme)	acs yfaC b4069 JW4030	>sp|P27550|ACSA_ECOLI Acetyl-coenzyme A synthetase OS=Escherichia coli (strain K12) OX=83333 GN=acs PE=1 SV=2^Atr|A0A0E0Y578^Atr|A0A140NGU5^Atr|A0A1X3J9U5^Atr|A0A7U9J0M9^Atr|A0A836N827^Atr|A0A979H5E2^Atr|A0A9P2I8S7^Atr|A0AA35AK74^Atr|A7ZUU4^Atr|B7LB14^Atr|E0J0C5^Atr|E1J382^Atr|J7QYR5^Atr|A0AAD0NV95^Atr|A0AAD2YUQ2^Atr|A0AAD2ZB21^Atr|A0AAD2ZE38^Atr|A0AAJ4DCF7	ACS	P27550	ACSA_ECOLI	33			0.11135	0.126844	25.386	25.5393	5	5
P32705	Cation/acetate symporter ActP (Acetate permease) (Acetate transporter ActP)	actP yjcG b4067 JW4028	>sp|P32705|ACTP_ECOLI Cation/acetate symporter ActP OS=Escherichia coli (strain K12) OX=83333 GN=actP PE=1 SV=1^Atr|W8SVQ7^Atr|A0A0E0Y5G1^Atr|A0A1X3ITJ0^Atr|A0A1X3J9F1^Atr|A0AAD0NT60^Atr|A0AAD2VCA4^Asp|A7ZUU1^Asp|B1IUI4^Asp|B1XCV3^Asp|B6I5T5^Asp|B7LB16^Asp|C5A160^Atr|W1EXJ8^Atr|A0AAI8HFI4	ACTP	P32705	ACTP_ECOLI	4			0.0980521	0.47272	22.8164	22.9726	5	5
P26646	Probable acrylyl-CoA reductase AcuI (EC 1.3.1.84) (Acryloyl-coenzyme A reductase AcuI)	acuI yhdH b3253 JW3222	>sp|P26646|ACUI_ECOLI Probable acrylyl-CoA reductase AcuI OS=Escherichia coli (strain K12) OX=83333 GN=acuI PE=1 SV=1^Atr|W8STS0^Atr|A0A0E1T3L9^Atr|A0A140N5R4^Atr|A0A1X3JD22	ACUI	P26646	ACUI_ECOLI	12			-0.0605866	0.403722	24.5914	24.5768	5	5
P06134	Bifunctional transcriptional activator/DNA repair enzyme Ada (Regulatory protein of adaptive response) [Includes: Methylphosphotriester-DNA--protein-cysteine S-methyltransferase (EC 2.1.1.n11) (Methylphosphotriester-DNA methyltransferase);Methylated-DNA--protein-cysteine methyltransferase (EC 2.1.1.63) (O6-methylguanine-DNA alkyltransferase)]	ada b2213 JW2201	>sp|P06134|ADA_ECOLI Bifunctional transcriptional activator/DNA repair enzyme Ada OS=Escherichia coli (strain K12) OX=83333 GN=ada PE=1 SV=2^Atr|A0A0E1T3X2^Atr|A0A1X3JEA8^Atr|A0A8E0KW36^Atr|E0IY89^Atr|E1JDW2^Atr|W8SWN9	ADA	P06134	ADA_ECOLI	5			0.236818	0.155173	19.5168	19.789	5	5
P22333	Adenosine deaminase (EC 3.5.4.4) (Adenosine aminohydrolase)	add b1623 JW1615	>sp|P22333|ADD_ECOLI Adenosine deaminase OS=Escherichia coli (strain K12) OX=83333 GN=add PE=1 SV=2^Atr|A0A037YKS5^Atr|A0A0E0Y086^Atr|A0A0E1SUG2^Atr|A0A140N9F0^Atr|A0A1X3JFR0^Atr|A0A836NDX1^Atr|A0A8E0FRF1^Atr|A0A9P2I9T8^Atr|A0AA35F7M5^Asp|A7ZM83^Asp|A8A0G5^Asp|B1IQD2^Asp|B1XF88^Asp|B7L5H5^Asp|B7M0H9^Asp|B7NB76^Asp|C4ZY85^Atr|E0IWT6^Atr|A0AAD2VL89^Atr|A0AAD2YSQ7^Atr|A0AAI8HD83^Atr|A0AAJ3ZDX8	ADD	P22333	ADD_ECOLI	14	+	DOWN	-0.184272	0.0304143	23.4862	23.348	5	5
P31441	Adenine deaminase (Adenase) (Adenine aminase) (EC 3.5.4.2)	ade yicP b3665 JW3640	>sp|P31441|ADEC_ECOLI Adenine deaminase OS=Escherichia coli (strain K12) OX=83333 GN=ade PE=1 SV=2^Atr|A0A024LCF5^Atr|A0A140N3I2^Atr|A0A1X3JAF7^Asp|B1X998^Asp|C4ZXQ7	ADE	P31441	ADEC_ECOLI	7			-0.247173	0.210529	20.0703	19.882	5	5
P0A9Q7	Bifunctional aldehyde-alcohol dehydrogenase AdhE (Alcohol dehydrogenase E) [Includes: Acetaldehyde dehydrogenase [acetylating] (ACDH) (EC 1.2.1.10);Alcohol dehydrogenase (ADH) (EC 1.1.1.1)]	adhE ana b1241 JW1228	>sp|P0A9Q7|ADHE_ECOLI Bifunctional aldehyde-alcohol dehydrogenase AdhE OS=Escherichia coli (strain K12) OX=83333 GN=adhE PE=1 SV=2^Asp|P0A9Q8^Atr|A0A0E0Y006^Atr|A0A0E1SV11^Atr|A0A0H3PS40^Atr|A0A140NCE4^Atr|A0A1X3IA78^Atr|A0A1X3J195^Atr|A0A1X3JJR0^Atr|A0A4P8C5E6^Atr|A0A7I6H0X2^Atr|A0A7U9IZL9^Atr|A0A7U9QC25^Atr|A0A829LFI0^Atr|A0A836ZC97^Atr|A0A8E0KTU7^Atr|A0A979H2X2^Atr|A0A9P2I5X0^Atr|A0A9P2VM31^At…	ADHE	P0A9Q7	ADHE_ECOLI	63			0.0761558	0.105959	25.2219	25.3381	5	5
P39451	Alcohol dehydrogenase, propanol-preferring (EC 1.1.1.1)	adhP yddN b1478 JW1474	>sp|P39451|ADHP_ECOLI Alcohol dehydrogenase, propanol-preferring OS=Escherichia coli (strain K12) OX=83333 GN=adhP PE=1 SV=1^Atr|W8SZ36^Atr|A0A140N7A4^Atr|A0A7I6H012	ADHP	P39451	ADHP_ECOLI	12			-0.119664	0.423165	25.227	25.1604	5	5
P69441	Adenylate kinase (AK) (EC 2.7.4.3) (ATP-AMP transphosphorylase) (ATP:AMP phosphotransferase) (Adenylate monophosphate kinase)	adk dnaW plsA b0474 JW0463	>sp|P69441|KAD_ECOLI Adenylate kinase OS=Escherichia coli (strain K12) OX=83333 GN=adk PE=1 SV=1^Atr|A0A0E0Y445^Atr|A0A0E1T3I9^Atr|A0A140NAW9^Atr|A0A4P8C3W2^Atr|A0A5R8T1Z3^Atr|A0A7U9J139^Atr|A0A7U9LJ01^Atr|A0A829KXH6^Atr|A0A836NF65^Asp|A7ZIN4^Asp|A7ZXD2^Asp|B1IZC0^Asp|B1LJN2^Asp|B1XFR1^Asp|B6I0C6^Asp|B7L799^Asp|B7N927^Atr|C3TLA2^Asp|C4ZUS8^Atr|D3GVA3^Atr|D8A2R6^Atr|E0J6T0^Atr|E1J008^Asp|P69442^At…	ADK	P69441	KAD_ECOLI	13			0.116951	0.21029	24.9235	25.0884	5	5
P37127	Putative oxidoreductase AegA (Anaerobically expressed gene A)	aegA yffG b2468 JW2452	>sp|P37127|AEGA_ECOLI Putative oxidoreductase AegA OS=Escherichia coli (strain K12) OX=83333 GN=aegA PE=2 SV=2^Atr|A0A037YGB5^Atr|A0A0E1T5K0^Atr|A0A140N4T4^Atr|A0A7I6H3K3	AEGA	P37127	AEGA_ECOLI	8		DOWN	NaN	NaN	19.1591	NaN	5	0
P0ACK2	Putative aga operon transcriptional repressor	agaR yhaW b3131 JW3100	>sp|P0ACK2|AGAR_ECOLI Putative aga operon transcriptional repressor OS=Escherichia coli (strain K12) OX=83333 GN=agaR PE=4 SV=1^Asp|P0ACK3^Asp|P0ACK4^Atr|A0A0E0XVI8^Atr|A0A0H3ELX2^Atr|A0A0H3ML82^Atr|A0A0H3PRW4^Atr|A0A140N7H8^Atr|A0A192CDI9^Atr|A0A1X3I304^Atr|A0A1X3IXL2^Atr|A0A1X3JCT9^Atr|A0A454A870^Atr|A0A4P8C0Y0^Atr|A0A7I6H1V1^Atr|A0A7U9LK43^Atr|A0A836NF18^Atr|A0A8E0FMP8^Atr|A0A979GHT6^Atr|A0A9P…	AGAR	P0ACK2	AGAR_ECOLI	8			-0.0525003	0.578972	21.4372	21.433	5	5
P42904	N-acetylgalactosamine-specific phosphotransferase enzyme IIB component 2 (EC 2.7.1.-) (EIIB-Aga') (PTS system N-acetylgalactosamine-specific EIIB component 2)	agaV yhaY b3133 JW3102	>sp|P42904|PTPB2_ECOLI N-acetylgalactosamine-specific phosphotransferase enzyme IIB component 2 OS=Escherichia coli (strain K12) OX=83333 GN=agaV PE=4 SV=1^Atr|A0A024L9F1	AGAV	P42904	PTPB2_ECOLI	3			0.0493712	0.834067	20.4044	20.5086	5	5
P19926	Glucose-1-phosphatase (G1Pase) (EC 3.1.3.10)	agp b1002 JW0987	>sp|P19926|AGP_ECOLI Glucose-1-phosphatase OS=Escherichia coli (strain K12) OX=83333 GN=agp PE=1 SV=1^Atr|A0A069FBX3	AGP	P19926	AGP_ECOLI	14	+	UP	0.249585	0.0247046	23.435	23.7361	5	5
P0AE08	Alkyl hydroperoxide reductase C (EC 1.11.1.26) (Alkyl hydroperoxide reductase protein C22) (Peroxiredoxin) (SCRP-23) (Sulfate starvation-induced protein 8) (SSI8) (Thioredoxin peroxidase)	ahpC b0605 JW0598	>sp|P0AE08|AHPC_ECOLI Alkyl hydroperoxide reductase C OS=Escherichia coli (strain K12) OX=83333 GN=ahpC PE=1 SV=2^Asp|P0AE09^Asp|P0AE10^Atr|A0A0E0Y2E1^Atr|A0A0E1T0U8^Atr|A0A0E2L889^Atr|A0A0H2YX09^Atr|A0A0H3EG36^Atr|A0A0H3MMR5^Atr|A0A0H3PS97^Atr|A0A140NC97^Atr|A0A192CKB5^Atr|A0A1X3I7Q7^Atr|A0A1X3J558^Atr|A0A1X3JLE3^Atr|A0A454A259^Atr|A0A4P8C7Q9^Atr|A0A7M3S3F2^Atr|A0A7U9LLU5^Atr|A0A828UDG9^Atr|A0A8…	AHPC	P0AE08	AHPC_ECOLI	20			0.0642278	0.493177	27.6153	27.7262	5	5
P35340	Alkyl hydroperoxide reductase subunit F (EC 1.8.1.-) (Alkyl hydroperoxide reductase F52A protein)	ahpF b0606 JW0599	>sp|P35340|AHPF_ECOLI Alkyl hydroperoxide reductase subunit F OS=Escherichia coli (strain K12) OX=83333 GN=ahpF PE=1 SV=2^Atr|A0A0H3ME84^Atr|B7L8J0^Atr|B7MF20^Atr|A0A0E0Y419^Atr|A0A0H3EGW9^Atr|A0A1X3J5F5^Atr|A0A1X3JKK8^Atr|A0A4P8C5E7^Atr|A0A836NEP2^Atr|A0A8E0KS63^Atr|A0A9P2GKW1^Atr|A0A9P2MKK2^Atr|A0A9Q6Y1S0^Atr|A0AA35F626^Atr|A0AAD2S1T7^Atr|A0AAD2V8F6^Atr|A0AAD2VGD9^Atr|A0AAD2YTW6^Atr|E2QHG9^Atr|…	AHPF	P35340	AHPF_ECOLI	31			-0.0528132	0.416855	24.5794	24.5684	5	5
P27250	Aldehyde reductase Ahr (EC 1.1.1.2) (Zinc-dependent alcohol dehydrogenase Ahr)	ahr yjgB b4269 JW5761	>sp|P27250|AHR_ECOLI Aldehyde reductase Ahr OS=Escherichia coli (strain K12) OX=83333 GN=ahr PE=1 SV=2^Atr|A0A094VUC2^Atr|B7NGK1	AHR	P27250	AHR_ECOLI	8			-0.0399649	0.692924	24.4336	24.4398	5	5
P33224	Putative acyl-CoA dehydrogenase AidB (EC 1.3.99.-)	aidB b4187 JW5867	>sp|P33224|AIDB_ECOLI Putative acyl-CoA dehydrogenase AidB OS=Escherichia coli (strain K12) OX=83333 GN=aidB PE=1 SV=3	AIDB	P33224	AIDB_ECOLI	13			0.144761	0.46728	21.959	22.166	5	5
P0A959	Glutamate-pyruvate aminotransferase AlaA (EC 2.6.1.2)	alaA yfbQ b2290 JW2287	>sp|P0A959|ALAA_ECOLI Glutamate-pyruvate aminotransferase AlaA OS=Escherichia coli (strain K12) OX=83333 GN=alaA PE=1 SV=1^Asp|P0A960^Atr|A0A0H2Z0X0^Atr|A0A0H3MMM8^Atr|A0A7U9Q993^Atr|B7LBE4^Atr|B7MG54^Atr|B7N5Q2^Atr|B7UFU8^Atr|C3T2A7^Atr|E0IY25^Atr|A0A0E0Y018^Atr|A0A0E1T238^Atr|A0A0E2L585^Atr|A0A0H3EJD3^Atr|A0A140N5W3^Atr|A0A192CAK3^Atr|A0A1X3I6C6^Atr|A0A1X3J0G2^Atr|A0A1X3JEY6^Atr|A0A454A644^Atr|…	ALAA	P0A959	ALAA_ECOLI	19			-0.282673	0.0501734	22.1375	21.8896	5	5
P77434	Glutamate-pyruvate aminotransferase AlaC (EC 2.6.1.2)	alaC yfdZ b2379 JW2376	>sp|P77434|ALAC_ECOLI Glutamate-pyruvate aminotransferase AlaC OS=Escherichia coli (strain K12) OX=83333 GN=alaC PE=1 SV=1^Atr|A0A0E0XXW0^Atr|A0A0E1SU94^Atr|A0A0E2L3E0^Atr|A0A0H2Z1S7^Atr|A0A0H3MJ14^Atr|A0A140N6X3^Atr|A0A192C9V5^Atr|A0A1X3J2T1^Atr|A0A1X3JEU0^Atr|A0A454A662^Atr|A0A4P8BXX0^Atr|A0A7I6H7Q7^Atr|A0A7U9NZU8^Atr|A0A7U9QDQ0^Atr|A0A828U851^Atr|A0A829L2B3^Atr|A0A836NBQ2^Atr|A0A9P2MNY6^Atr|A0…	ALAC	P77434	ALAC_ECOLI	17	+	DOWN	-0.246725	0.0249609	22.4487	22.2312	5	5
P00957	Alanine--tRNA ligase (EC 6.1.1.7) (Alanyl-tRNA synthetase) (AlaRS) (Protein lactyltransferase) (EC 6.-.-.-)	alaS lovB b2697 JW2667	>sp|P00957|SYA_ECOLI Alanine--tRNA ligase OS=Escherichia coli (strain K12) OX=83333 GN=alaS PE=1 SV=2^Atr|A0A037YIU0^Atr|A0A0E1SS42^Atr|A0A1X3JCT7^Asp|B1XCM5	ALAS	P00957	SYA_ECOLI	56			-0.176437	0.0128867	23.8418	23.7127	5	5
P25553	Lactaldehyde dehydrogenase (EC 1.2.1.22) (Aldehyde dehydrogenase A) (Glycolaldehyde dehydrogenase) (EC 1.2.1.21)	aldA ald b1415 JW1412	>sp|P25553|ALDA_ECOLI Lactaldehyde dehydrogenase OS=Escherichia coli (strain K12) OX=83333 GN=aldA PE=1 SV=2^Atr|A0A024L3U1^Atr|A0A1X3JHV9	ALDA	P25553	ALDA_ECOLI	27			-0.17128	0.0493727	24.3194	24.1918	5	5
P37685	Aldehyde dehydrogenase B (EC 1.2.1.4) (Acetaldehyde dehydrogenase)	aldB yiaX b3588 JW3561	>sp|P37685|ALDB_ECOLI Aldehyde dehydrogenase B OS=Escherichia coli (strain K12) OX=83333 GN=aldB PE=1 SV=2^Atr|A0A037Y6X3	ALDB	P37685	ALDB_ECOLI	23			-0.0251357	0.825553	24.2931	24.324	5	5
P05050	Alpha-ketoglutarate-dependent dioxygenase AlkB (EC 1.14.11.33) (Alkylated DNA repair protein AlkB) (DNA oxidative demethylase AlkB)	alkB aidD b2212 JW2200	>sp|P05050|ALKB_ECOLI Alpha-ketoglutarate-dependent dioxygenase AlkB OS=Escherichia coli (strain K12) OX=83333 GN=alkB PE=1 SV=1^Atr|A0A037Y4V1^Atr|A0A1X3JEY1	ALKB	P05050	ALKB_ECOLI	2			0.196014	0.296029	20.6663	20.9082	5	5
P77671	Allantoinase (EC 3.5.2.5) (Allantoin-utilizing enzyme)	allB glxB3 ybbX b0512 JW0500	>sp|P77671|ALLB_ECOLI Allantoinase OS=Escherichia coli (strain K12) OX=83333 GN=allB PE=1 SV=1^Atr|A0A024L6K5^Atr|A0A1X3JKB2^Asp|B1XGB0^Asp|C4ZUW1	ALLB	P77671	ALLB_ECOLI	4			-0.120057	0.535084	18.3756	18.3119	5	5
P75713	(S)-ureidoglycine aminohydrolase (UGHY) (UGlyAH) (EC 3.5.3.26)	allE glxB6 ylbA b0515 JW0503	>sp|P75713|ALLE_ECOLI (S)-ureidoglycine aminohydrolase OS=Escherichia coli (strain K12) OX=83333 GN=allE PE=1 SV=1^Atr|A0A1X3JL68^Atr|D8V0F6	ALLE	P75713	ALLE_ECOLI	5			-0.035278	0.841398	21.5712	21.5707	5	5
P0ACN4	HTH-type transcriptional repressor AllR (Negative regulator of allantoin and glyoxylate utilization operons)	allR glxA3 ybbU b0506 JW0494	>sp|P0ACN4|ALLR_ECOLI HTH-type transcriptional repressor AllR OS=Escherichia coli (strain K12) OX=83333 GN=allR PE=1 SV=1^Asp|P0ACN5^Asp|P0ACN6^Asp|Q0TKD5^Atr|A0A0E0Y2L4^Atr|A0A0H3EEK6^Atr|A0A140NEJ9^Atr|A0A1X3ICK8^Atr|A0A1X3J6Q2^Atr|A0A1X3JK76^Atr|A0A4P8C6N0^Atr|A0A7M3S385^Atr|A0A7U9LI09^Atr|A0A829KVD2^Atr|A0A9P2MQF4^Atr|A0A9P2R4U8^Atr|A0A9Q6Y1N7^Atr|A0AA35AFX9^Atr|A0AAD2RZC0^Atr|A0AAD2VMF6^Atr|…	ALLR	P0ACN4	ALLR_ECOLI	5	+	DOWN	-0.393014	0.0247046	22.0143	21.6769	5	5
P0A6B4	Alanine racemase, biosynthetic (EC 5.1.1.1)	alr b4053 JW4013	>sp|P0A6B4|ALR1_ECOLI Alanine racemase, biosynthetic OS=Escherichia coli (strain K12) OX=83333 GN=alr PE=1 SV=1^Atr|A0A0E0Y5H1^Atr|A0A0E1SUT8^Atr|A0A0E2KXX3^Atr|A0A0H2Z5J4^Atr|A0A0H3ERU6^Atr|A0A0H3MN09^Atr|A0A140NHE6^Atr|A0A1X3ITM4^Atr|A0A1X3J902^Atr|A0A7I6HBX8^Atr|A0A7U9J0E3^Atr|A0A828TYN1^Atr|A0A829L7H8^Atr|A0A836ZBR1^Atr|A0A8E0FIB3^Atr|A0A979GJA7^Atr|A0A9P2ML31^Atr|B1LPL7^Atr|B7LB01^Atr|B7MJ46…	ALR	P0A6B4	ALR1_ECOLI	12			-0.0567309	0.461921	20.898	20.8922	5	5
P39265	D-allose-binding periplasmic protein (ALBP)	alsB yjcX b4088 JW4049	>sp|P39265|ALSB_ECOLI D-allose-binding periplasmic protein OS=Escherichia coli (strain K12) OX=83333 GN=alsB PE=1 SV=1^Atr|A0A0E1SZL8^Atr|A0A140NE55^Atr|A0A1X3J960^Atr|W8SXT6	ALSB	P39265	ALSB_ECOLI	11			0.0811614	0.333502	21.162	21.2858	5	5
P26365	N-acetylmuramoyl-L-alanine amidase AmiB (EC 3.5.1.28)	amiB yjeD b4169 JW4127	>sp|P26365|AMIB_ECOLI N-acetylmuramoyl-L-alanine amidase AmiB OS=Escherichia coli (strain K12) OX=83333 GN=amiB PE=1 SV=2^Atr|A0A1X3J8J4^Atr|W8T6H8	AMIB	P26365	AMIB_ECOLI	13			-0.260163	0.204953	20.2271	20.0049	5	5
P63883	N-acetylmuramoyl-L-alanine amidase AmiC (EC 3.5.1.28)	amiC ygdN b2817 JW5449	>sp|P63883|AMIC_ECOLI N-acetylmuramoyl-L-alanine amidase AmiC OS=Escherichia coli (strain K12) OX=83333 GN=amiC PE=1 SV=1^Asp|P63884^Atr|A0A0E0XVD7^Atr|A0A0E1T672^Atr|A0A0E2L1B0^Atr|A0A0H3EKK7^Atr|A0A0H3JHY3^Atr|A0A0H3MK00^Atr|A0A0H3PW07^Atr|A0A140N8Z2^Atr|A0A454A787^Atr|A0A4P8BYX0^Atr|A0A7I6H675^Atr|A0A7U9IVI3^Atr|A0A7U9LMW5^Atr|A0A828U6S9^Atr|A0A836NBW9^Atr|A0A8E0FP65^Atr|A0A979H4G3^Atr|A0A9P2I…	AMIC	P63883	AMIC_ECOLI	9			-0.128411	0.403722	20.4609	20.3745	5	5
P75820	N-acetylmuramoyl-L-alanine amidase AmiD (EC 3.5.1.28)	amiD ybjR b0867 JW0851	>sp|P75820|AMID_ECOLI N-acetylmuramoyl-L-alanine amidase AmiD OS=Escherichia coli (strain K12) OX=83333 GN=amiD PE=1 SV=1^Atr|A0A024L5K3^Atr|A0A1X3JJI0	AMID	P75820	AMID_ECOLI	3			0.0363023	0.840331	19.4623	19.5791	5	5
P0AE12	AMP nucleosidase (EC 3.2.2.4)	amn b1982 JW1963	>sp|P0AE12|AMN_ECOLI AMP nucleosidase OS=Escherichia coli (strain K12) OX=83333 GN=amn PE=1 SV=1^Atr|A0A0H3PID0^Atr|A0A140NAF5^Atr|A0A979GFI7^Atr|A0A9P2MPS1^Atr|A0A9P2PWI8^Atr|A0AA35AG94^Atr|A0AAD0JXS0^Atr|A0AAD2UFA5^Atr|A0AAD2VJL2^Atr|A7ZNE9^Atr|B1LPW4^Atr|B7MW85^Atr|C3SDC8^Atr|D3GYK3^Atr|E0J1C5^Asp|P0AE13^Atr|W1F5K7^Atr|A0AAI8EN59^Atr|A0AAJ4DA52^Atr|A0AAJ4JI82	AMN	P0AE12	AMN_ECOLI	24	+	DOWN	-0.186994	0.0440568	22.4442	22.3087	5	5
P00811	Beta-lactamase (EC 3.5.2.6) (Cephalosporinase) (CSase)	ampC ampA b4150 JW4111	>sp|P00811|AMPC_ECOLI Beta-lactamase OS=Escherichia coli (strain K12) OX=83333 GN=ampC PE=1 SV=1^Atr|A0A138LII1^Atr|A0A1X3J8J8	AMPC	P00811	AMPC_ECOLI	13			-0.0135955	0.880149	21.2602	21.2937	5	5
P13016	1,6-anhydro-N-acetylmuramyl-L-alanine amidase AmpD (EC 3.5.1.28) (N-acetylmuramoyl-L-alanine amidase)	ampD b0110 JW0106	>sp|P13016|AMPD_ECOLI 1,6-anhydro-N-acetylmuramyl-L-alanine amidase AmpD OS=Escherichia coli (strain K12) OX=83333 GN=ampD PE=1 SV=1^Atr|A0A0E0Y7D8^Atr|A0A0E1T0J6^Atr|A0A140ND07^Atr|A0A1X3JN04^Atr|A0A7M3S266^Atr|A0A7U9P2J2^Atr|A0A836NHJ8^Atr|A0A8E0FJN8^Atr|A0A979GC73^Atr|A0A9P2I8L0^Atr|A0AA35F3K6^Atr|A0AAD2V8C5^Atr|A0AAD2VFX3^Atr|A0AAD2YUU2^Atr|A7ZHJ9^Atr|B7LFX7^Atr|E0IYS1^Atr|E1J654^Atr|Q545Z3^A…	AMPD	P13016	AMPD_ECOLI	7			0.0241009	0.855242	21.7795	21.8387	5	5
P0AE14	Protein AmpE	ampE b0111 JW0107	>sp|P0AE14|AMPE_ECOLI Protein AmpE OS=Escherichia coli (strain K12) OX=83333 GN=ampE PE=1 SV=1^Atr|A0A0E1SYP8^Atr|A0A140NB06^Atr|A0A1X3JNH1^Atr|A0A4P8C7L6^Atr|A0A7M3S267^Atr|A0A7U9LZZ7^Atr|A0A7U9P0X4^Atr|A0A8E0KTD8^Atr|A0A979GCH6^Atr|A0A9P2I7X3^Atr|A0A9Q6UW70^Atr|A0AAD0JY82^Atr|A0AAD2YTH2^Atr|A0AAJ3ZHB6^Atr|A7ZHK0^Atr|B7N7Y1^Atr|E0IYS0^Atr|E1J653^Atr|Q545Z2	AMPE	P0AE14	AMPE_ECOLI	5			-0.303509	0.0557763	21.7453	21.5423	5	5
P0AD70	D-alanyl-D-alanine-carboxypeptidase/endopeptidase AmpH (EC 3.4.-.-) (DD-alanine-endopeptidase) (DD-carboxypeptidase) (Penicillin-binding protein AmpH)	ampH yaiH b0376 JW5052	>sp|P0AD70|AMPH_ECOLI D-alanyl-D-alanine-carboxypeptidase/endopeptidase AmpH OS=Escherichia coli (strain K12) OX=83333 GN=ampH PE=1 SV=1^Asp|P0AD71^Atr|A0A0H3PRZ4^Atr|A0A1X3JLE2^Atr|A0A7M3S2X6^Atr|A0A7U9J1W4^Atr|A0A836NEZ7^Atr|A0A8E0FRG5^Atr|A0A979GCN9^Atr|A0A9P2QXV8^Atr|A0AAD0JVI4^Atr|A0AAD2UC72^Atr|A0AAD2ZC07^Atr|A0AAI8EPV8^Atr|A0AAJ4DC89^Atr|A0AAJ4JCS0^Atr|A7ZIC0^Atr|B1LIQ8^Atr|C3TMN2^Atr|E0J0…	AMPH	P0AD70	AMPH_ECOLI	9			-0.104526	0.55512	20.4861	20.3764	5	5
P26612	Cytoplasmic alpha-amylase (EC 3.2.1.1) (1,4-alpha-D-glucan glucanohydrolase)	amyA yedC b1927 JW1912	>sp|P26612|AMY2_ECOLI Cytoplasmic alpha-amylase OS=Escherichia coli (strain K12) OX=83333 GN=amyA PE=1 SV=3^Atr|A0A140N8L3	AMYA	P26612	AMY2_ECOLI	20			0.097256	0.47272	23.2387	23.3669	5	5
P77570	Anhydro-N-acetylmuramic acid kinase (EC 2.7.1.170) (AnhMurNAc kinase)	anmK ydhH b1640 JW1632	>sp|P77570|ANMK_ECOLI Anhydro-N-acetylmuramic acid kinase OS=Escherichia coli (strain K12) OX=83333 GN=anmK PE=1 SV=1^Asp|B1XFV2^Asp|C4ZYA3	ANMK	P77570	ANMK_ECOLI	10	+	DOWN	-0.232696	0.0212662	22.0603	21.8864	5	5
P0A962	L-asparaginase 1 (EC 3.5.1.1) (L-asparaginase I) (L-ASNase I) (L-asparagine amidohydrolase I)	ansA b1767 JW1756	>sp|P0A962|ASPG1_ECOLI L-asparaginase 1 OS=Escherichia coli (strain K12) OX=83333 GN=ansA PE=1 SV=1^Asp|P0A963^Atr|A0A0E0XZP0^Atr|A0A0H3MK39^Atr|A0A0H3PMS0^Atr|A0A140N997^Atr|A0A1X3I7B0^Atr|A0A1X3JGT6^Atr|A0A4P8BZP0^Atr|A0A7U9IYC8^Atr|A0A7U9LRH9^Atr|A0A829LCS3^Atr|A0A979GF44^Atr|A0A9P2UYE5^Atr|A0A9Q6V114^Atr|A0AA35AM06^Atr|A0AAD2V6T0^Atr|A0AAD2ZFY4^Atr|A7ZMN7^Atr|B1LDW4^Atr|B7L6P2^Atr|B7N5A3^Atr|…	ANSA	P0A962	ASPG1_ECOLI	7			-0.0769758	0.473734	21.5451	21.5754	5	5
P00805	L-asparaginase 2 (EC 3.5.1.1) (L-asparaginase II) (L-ASNase II) (L-asparagine amidohydrolase II) (Colaspase)	ansB b2957 JW2924	>sp|P00805|ASPG2_ECOLI L-asparaginase 2 OS=Escherichia coli (strain K12) OX=83333 GN=ansB PE=1 SV=2^Atr|A0A140N7Y9	ANSB	P00805	ASPG2_ECOLI	13			0.155488	0.493722	24.0292	24.2314	5	5
P05637	Bis(5'-nucleosyl)-tetraphosphatase [symmetrical] (EC 3.6.1.41) (Ap4A hydrolase) (Diadenosine 5',5'''-P1,P4-tetraphosphate pyrophosphohydrolase) (Diadenosine tetraphosphatase)	apaH b0049 JW0048	>sp|P05637|APAH_ECOLI Bis(5'-nucleosyl)-tetraphosphatase [symmetrical] OS=Escherichia coli (strain K12) OX=83333 GN=apaH PE=1 SV=2^Atr|A0A0E0Y3Z2^Atr|A0A0E1SST0^Atr|A0A140NGB8^Atr|A0A1X3JMU8^Atr|A0AAD2V8G7^Asp|B1IRC7^Asp|B1XC50^Asp|B7L4H2^Asp|C4ZPX5^Atr|E1J9Q4^Atr|J7QLP7^Atr|A0AAI8EMC1	APAH	P05637	APAH_ECOLI	10			0.00263575	0.987457	21.158	21.2123	5	5
P0AB85	FAD:protein FMN transferase (EC 2.7.1.180) (Flavin transferase)	apbE yojK yojL b2214 JW5368	>sp|P0AB85|APBE_ECOLI FAD:protein FMN transferase OS=Escherichia coli (strain K12) OX=83333 GN=apbE PE=1 SV=1^Asp|P0AB86^Atr|A0A0E1SYI9^Atr|A0A0H3PXR3^Atr|A0A140N5C7^Atr|A0A1X3JEQ2^Atr|A0A9P2QX23^Atr|C3T347^Atr|A0AAJ4MF41	APBE	P0AB85	APBE_ECOLI	5			0.180724	0.14882	18.1478	18.3556	5	5
P0AE22	Class B acid phosphatase (CBAP) (EC 3.1.3.2)	aphA napA yjbP b4055 JW4015	>sp|P0AE22|APHA_ECOLI Class B acid phosphatase OS=Escherichia coli (strain K12) OX=83333 GN=aphA PE=1 SV=1^Atr|W8TB56^Atr|A0A1X3HYW1^Atr|A0A1X3J928^Atr|A0A4P8C8Y3^Atr|A0A829L8B5^Atr|A0A8E0KSH9^Atr|A0A9Q6V4H3^Atr|A0AAD2VI32^Atr|A0AAD2YVA7^Atr|A0AAD2ZD03^Atr|B1LPM0^Atr|B7NFZ9^Atr|D3GT36	APHA	P0AE22	APHA_ECOLI	11			-0.012519	0.897361	23.3416	23.3735	5	5
P07102	Phytase AppA (EC 3.1.3.-) (6-phytase) (Histidine acid phosphatase phytase) (HAP phytase) (Myo-inositol hexakisphosphate phosphohydrolase) (Phosphoanhydride phosphatase) (EC 3.6.1.-) (pH 2.5 acid phosphatase) (Acid phosphatase) (EC 3.1.3.-)	appA b0980 JW0963	>sp|P07102|PPA_ECOLI Phytase AppA OS=Escherichia coli (strain K12) OX=83333 GN=appA PE=1 SV=2^Atr|A0A0E1STE3^Atr|A0A7I6H4F8^Atr|G0ZGJ8^Atr|A0A7U9J2H0^Atr|A0A9P2I9J0^Atr|A0AA35AIJ5^Atr|A0AAD2ZGT7	APPA	P07102	PPA_ECOLI	11			0.270377	0.0629508	21.5813	21.887	5	5
P69503	Adenine phosphoribosyltransferase (APRT) (EC 2.4.2.7)	apt b0469 JW0458	>sp|P69503|APT_ECOLI Adenine phosphoribosyltransferase OS=Escherichia coli (strain K12) OX=83333 GN=apt PE=1 SV=1^Asp|A1A8D5^Asp|P69504^Asp|Q1RF67^Atr|A0A0E0Y450^Atr|A0A0E1T2Z7^Atr|A0A0E2L9I0^Atr|A0A0H3EGN4^Atr|A0A140NA53^Atr|A0A4P8C8C9^Atr|A0A5R8T1D4^Atr|A0A7U9J181^Atr|A0A7U9LP96^Atr|A0A828U9E8^Atr|A0A829L639^Atr|A0A836ZDI0^Atr|A0A8E0KWZ6^Atr|A0A9P2ML23^Atr|A0A9Q6UXA9^Atr|A0AA35F4G4^Atr|A0AAD0JU…	APT	P69503	APT_ECOLI	9	+	DOWN	-0.205923	0.0361887	23.1521	22.9807	5	5
P08202	L-arabinose isomerase (EC 5.3.1.4)	araA b0062 JW0061	>sp|P08202|ARAA_ECOLI L-arabinose isomerase OS=Escherichia coli (strain K12) OX=83333 GN=araA PE=1 SV=3^Atr|A0A037YH62^Atr|A0A1X3JMP2	ARAA	P08202	ARAA_ECOLI	8			-0.0875466	0.491362	21.2448	21.1871	5	5
P0A9E0	Arabinose operon regulatory protein (HTH-type transcriptional regulator AraC)	araC b0064 JW0063	>sp|P0A9E0|ARAC_ECOLI Arabinose operon regulatory protein OS=Escherichia coli (strain K12) OX=83333 GN=araC PE=1 SV=1^Asp|P0A9E1^Atr|A0A0E0Y480^Atr|A0A0E1T3L5^Atr|A0A140NBX6^Atr|A0A4P8CCG8^Atr|A0A7M4BLG0^Atr|A0A7U9LZW7^Atr|A0A7U9P0U0^Atr|A0A836ZCE6^Atr|A0A979GCJ0^Atr|A0A9P2I6I7^Atr|A0A9P2UXF5^Atr|A0A9Q6V4P0^Atr|A0AAD0K364^Atr|A0AAD2NRL5^Atr|A0AAD2V9D5^Atr|A0AAD2YVG4^Atr|A0AAI8HJF2^Atr|A0AAJ3ZJ24^…	ARAC	P0A9E0	ARAC_ECOLI	6			0.00724736	0.953281	20.5381	20.6003	5	5
P02924	L-arabinose-binding periplasmic protein (ABP)	araF b1901 JW1889	>sp|P02924|ARAF_ECOLI L-arabinose-binding periplasmic protein OS=Escherichia coli (strain K12) OX=83333 GN=araF PE=1 SV=2^Atr|A0A0E0XZC8^Atr|A0A0E1SWJ9^Atr|A0A140NAP3^Atr|A0A4V1DRF1^Atr|A0A7I6GZH8^Atr|A0A7U9P044^Atr|A0A7U9QCK8^Atr|A0A836ZAS4^Atr|A0A8E0KUE8^Atr|A0A9P2IBB5^Atr|A0A9Q6UZK7^Atr|A0AA35AK45^Atr|A7ZN26^Atr|B1LQV6^Atr|B7L7V1^Atr|B7NBP8^Atr|E0J559^Atr|J7QF54^Atr|W1ES64^Atr|W1XDE9^Atr|A0AAD…	ARAF	P02924	ARAF_ECOLI	15			0.176354	0.0387085	21.9471	22.1534	5	5
P0A9Q1	Aerobic respiration control protein ArcA (Dye resistance protein)	arcA cpxC dye fexA msp seg sfrA b4401 JW4364	>sp|P0A9Q1|ARCA_ECOLI Aerobic respiration control protein ArcA OS=Escherichia coli (strain K12) OX=83333 GN=arcA PE=1 SV=1^Atr|A0A0E1SY79^Atr|A0A0H2Z6D3^Atr|A0A0H3MNY1^Atr|A0A0H3PVC2^Atr|A0A192CGJ6^Atr|A0A7I6H9L1^Atr|A0A7U9LZD4^Atr|A0A828UEJ7^Atr|A0A9P2PP36^Atr|A0A9Q6V3T5^Atr|A0AA36P8Q6^Atr|A7ZVU3^Atr|B1LEK8^Atr|B7LEP7^Atr|B7MNL0^Atr|B7MTE9^Atr|B7NH76^Atr|B7URL3^Atr|C3SDX7^Atr|D3GY41^Atr|D8ACB2^A…	ARCA	P0A9Q1	ARCA_ECOLI	14			0.0625184	0.529741	24.4754	24.5673	5	5
P0AEC3	Aerobic respiration control sensor protein ArcB (EC 2.7.13.3)	arcB b3210 JW5536	>sp|P0AEC3|ARCB_ECOLI Aerobic respiration control sensor protein ArcB OS=Escherichia coli (strain K12) OX=83333 GN=arcB PE=1 SV=1^Atr|A0A0E0XVB5^Atr|A0A0E1STX6^Atr|A0A0H3EQ26^Atr|A0A0H3MLE4^Atr|A0A140N3P8^Atr|A0A1X3I360^Atr|A0A1X3IYD0^Atr|A0A1X3JD17^Atr|A0A4P8BVG5^Atr|A0A7U9IWM2^Atr|A0A7U9LJC7^Atr|A0A829L6N9^Atr|A0A836NAC9^Atr|A0A8E0FMX1^Atr|A0A979H4T8^Atr|A0A9P2MLF1^Atr|A0A9Q6V2N0^Atr|A0AA35APN1…	ARCB	P0AEC3	ARCB_ECOLI	28			0.025658	0.712331	21.2093	21.2605	5	5
P0A6C8	Acetylglutamate kinase (EC 2.7.2.8) (N-acetyl-L-glutamate 5-phosphotransferase) (NAG kinase) (NAGK)	argB b3959 JW5553	>sp|P0A6C8|ARGB_ECOLI Acetylglutamate kinase OS=Escherichia coli (strain K12) OX=83333 GN=argB PE=1 SV=1^Atr|A0A0E2KYK8^Atr|A0A0H3F728^Atr|A0A140NEG9^Atr|A0A7U9NY41^Atr|A0A9P2MMU8^Atr|A0A9P2PVV8^Asp|A1AID7^Atr|C3SIK2^Asp|C5A0Q8^Asp|P0A6C9^Asp|Q1R3V2^Atr|W1F332^Atr|A0AAD0K7S6^Atr|A0AAD2NXN3^Atr|A0AAD2VBG9^Atr|A0AAD2YVG7^Atr|A0AAJ3ZIU8^Atr|A0AAJ4MDF9	ARGB	P0A6C8	ARGB_ECOLI	8			0.0331236	0.77061	20.7946	20.8531	5	5
P11446	N-acetyl-gamma-glutamyl-phosphate reductase (AGPR) (EC 1.2.1.38) (N-acetyl-glutamate semialdehyde dehydrogenase) (NAGSA dehydrogenase)	argC b3958 JW3930	>sp|P11446|ARGC_ECOLI N-acetyl-gamma-glutamyl-phosphate reductase OS=Escherichia coli (strain K12) OX=83333 GN=argC PE=1 SV=1^Atr|A0A0E1T2I2^Atr|A0A140NH47^Atr|A0A1X3JAH7^Atr|A0A7I6H0Q5^Atr|A0A7U9NZ58^Atr|A0A836Z9D7^Atr|A0A979GIV5^Atr|A0A9P2MNJ3^Atr|A7ZUH6^Atr|B7LA58^Atr|E0J691^Atr|E1JDH6^Atr|J7QJ58^Atr|A0A0E0Y728^Atr|W1F552^Atr|A0AAD0NVS0^Atr|A0AAD2VCL0^Atr|A0AAD2YVH0^Atr|A0AAJ3ZIJ8	ARGC	P11446	ARGC_ECOLI	2			-0.379678	0.304831	22.1905	21.8568	5	5
P23908	Acetylornithine deacetylase (AO) (Acetylornithinase) (EC 3.5.1.16) (N-acetylornithinase) (NAO)	argE b3957 JW3929	>sp|P23908|ARGE_ECOLI Acetylornithine deacetylase OS=Escherichia coli (strain K12) OX=83333 GN=argE PE=1 SV=2^Atr|A0A0E0Y5P8^Atr|A0A0E1SXA9^Atr|A0A7U9NXU6^Atr|A0A836Z9G4^Atr|A0AA35AQR2^Atr|A0AAD2VBL5^Atr|A0AAD2VKP9^Atr|A0AAD2YX19^Asp|B1IVC1^Asp|B1XBC2^Asp|B7LA57^Asp|C5A0C3^Atr|E0J692^Atr|W1F6V2^Atr|W8TBD8^Atr|A0AAJ3ZIK5	ARGE	P23908	ARGE_ECOLI	10			-0.0354655	0.773765	22.5372	22.5552	5	5
P0A6E4	Argininosuccinate synthase (EC 6.3.4.5) (Citrulline--aspartate ligase)	argG b3172 JW3140	>sp|P0A6E4|ASSY_ECOLI Argininosuccinate synthase OS=Escherichia coli (strain K12) OX=83333 GN=argG PE=1 SV=2^Atr|A0A0E1T248^Atr|A0A192CDN0^Atr|A0A1X3I344^Atr|A0A1X3JCU4^Atr|A0A828U0Q4^Atr|A0A829L3A5^Atr|A0AA36L1D5^Asp|B1LFS3^Asp|B1XGY3^Asp|B7N0V6^Asp|B7NDF7^Asp|B7NKP0^Asp|C4ZSR2^Atr|D3GXR2^Atr|D8A8W3^Atr|F4T3J4^Asp|P0A6E5^Asp|Q0TCT8^Atr|S1NYR8^Atr|W1WYK0^Atr|W8T957^Atr|A0AAD2RYY3^Atr|A0AAI9ISK6	ARGG	P0A6E4	ASSY_ECOLI	26			0.109379	0.309678	23.4394	23.5824	5	5
P04391	Ornithine carbamoyltransferase subunit I (OTCase-1) (EC 2.1.3.3)	argI b4254 JW4211	>sp|P04391|OTC1_ECOLI Ornithine carbamoyltransferase subunit I OS=Escherichia coli (strain K12) OX=83333 GN=argI PE=1 SV=3	ARGI	P04391	OTC1_ECOLI	5			0.763258	0.0575511	17.9638	18.9851	5	5
P0A8S1	HTH-type transcriptional regulator ArgP (Inhibitor of chromosome initiation) (OriC replication inhibitor)	argP iciA b2916 JW2883	>sp|P0A8S1|ARGP_ECOLI HTH-type transcriptional regulator ArgP OS=Escherichia coli (strain K12) OX=83333 GN=argP PE=1 SV=1^Atr|A0A0E0XUR0^Atr|A0A0E1SYK2^Atr|A0A0E2L1A4^Atr|A0A0H3EL44^Atr|A0A0H3PSX9^Atr|A0A140N8F6^Atr|A0A1X3I265^Atr|A0A1X3IWL1^Atr|A0A1X3JDW1^Atr|A0A4P8C1R6^Atr|A0A5R8R8Y4^Atr|A0A7U9NY94^Atr|A0A7U9QEQ0^Atr|A0A836NBL7^Atr|A0A8E0FMS8^Atr|A0A9P2I9K8^Atr|A0A9P2UYK9^Atr|A0A9Q6Y3Z6^Atr|A0A…	ARGP	P0A8S1	ARGP_ECOLI	13			-0.033997	0.649737	21.7544	21.745	5	5
P0A6D0	Arginine repressor	argR xerA b3237 JW3206	>sp|P0A6D0|ARGR_ECOLI Arginine repressor OS=Escherichia coli (strain K12) OX=83333 GN=argR PE=1 SV=1^Atr|A0A0E0XTX9^Atr|A0A0E1SZ71^Atr|A0A0H3PSU0^Atr|A0A1X3I3B6^Atr|A0A1X3IYT0^Atr|A0A1X3JCH0^Atr|A0A4P8BX86^Atr|A0A7U9NZ44^Atr|A0A7U9QB03^Atr|A0A829L6H1^Atr|A0A836NAD1^Atr|A0A8E0KUT5^Atr|A0A9P2I7E0^Atr|A0A9P2PU18^Atr|A0A9Q6Y493^Atr|A0AA35F7J9^Asp|A7ZSD1^Asp|A8A546^Asp|B1IQP2^Asp|B1LGK3^Asp|B1XHL0^Asp…	ARGR	P0A6D0	ARGR_ECOLI	3			0.151988	0.447629	22.9002	23.098	5	5
P11875	Arginine--tRNA ligase (EC 6.1.1.19) (Arginyl-tRNA synthetase) (ArgRS)	argS b1876 JW1865	>sp|P11875|SYR_ECOLI Arginine--tRNA ligase OS=Escherichia coli (strain K12) OX=83333 GN=argS PE=1 SV=1^Atr|A0A0E1T3C9^Atr|A0A140N983^Atr|A0A1X3JGP7^Atr|A0A7U9IYJ3^Atr|A0A8E0FME8^Asp|B1XHE4^Atr|C3T5J2^Asp|C4ZQG0^Atr|D8A314^Atr|S1PWA5^Atr|W1X324^Atr|A0AAI9NBZ3^Atr|A0AAJ4JIP0	ARGS	P11875	SYR_ECOLI	36	+	DOWN	-0.239545	0.0107354	22.4495	22.2459	5	5
P09551	Lysine/arginine/ornithine-binding periplasmic protein (LAO-binding protein)	argT b2310 JW2307	>sp|P09551|ARGT_ECOLI Lysine/arginine/ornithine-binding periplasmic protein OS=Escherichia coli (strain K12) OX=83333 GN=argT PE=1 SV=3^Atr|A0A024L0H1^Atr|A0A0E1T4H7^Atr|A0A140N5U8^Atr|A0A7I6H3E2^Atr|A7ZPC5	ARGT	P09551	ARGT_ECOLI	21			0.280482	0.093943	23.4068	23.7323	5	5
P77398	Bifunctional polymyxin resistance protein ArnA (Polymyxin resistance protein PmrI) [Includes: UDP-4-amino-4-deoxy-L-arabinose formyltransferase (EC 2.1.2.13) (ArnAFT) (UDP-L-Ara4N formyltransferase);UDP-glucuronic acid oxidase, UDP-4-keto-hexauronic acid decarboxylating (EC 1.1.1.305) (ArnADH) (UDP-GlcUA decarboxylase) (UDP-glucuronic acid dehydrogenase)]	arnA pmrI yfbG b2255 JW2249	>sp|P77398|ARNA_ECOLI Bifunctional polymyxin resistance protein ArnA OS=Escherichia coli (strain K12) OX=83333 GN=arnA PE=1 SV=1^Atr|A0A024L0P3^Atr|A0A0E1STB4^Atr|A0A140N587^Atr|A0A1X3JEF3^Asp|B1IXT2^Asp|B1X8W8^Asp|C4ZU97	ARNA	P77398	ARNA_ECOLI	17			0.00891099	0.950929	21.224	21.274	5	5
P77690	UDP-4-amino-4-deoxy-L-arabinose--oxoglutarate aminotransferase (EC 2.6.1.87) (Polymyxin resistance protein PmrH) (UDP-(beta-L-threo-pentapyranosyl-4''-ulose diphosphate) aminotransferase) (UDP-Ara4O aminotransferase) (UDP-4-amino-4-deoxy-L-arabinose aminotransferase)	arnB pmrH yfbE b2253 JW5372	>sp|P77690|ARNB_ECOLI UDP-4-amino-4-deoxy-L-arabinose--oxoglutarate aminotransferase OS=Escherichia coli (strain K12) OX=83333 GN=arnB PE=1 SV=3^Atr|A0A0J2DYF6	ARNB	P77690	ARNB_ECOLI	9			-0.087118	0.500708	21.146	21.1036	5	5
P77757	Undecaprenyl-phosphate 4-deoxy-4-formamido-L-arabinose transferase (EC 2.4.2.53) (Polymyxin resistance protein PmrF) (Undecaprenyl-phosphate Ara4FN transferase) (Ara4FN transferase)	arnC pmrF yfbF b2254 JW2248	>sp|P77757|ARNC_ECOLI Undecaprenyl-phosphate 4-deoxy-4-formamido-L-arabinose transferase OS=Escherichia coli (strain K12) OX=83333 GN=arnC PE=1 SV=1^Atr|A0A0E0XWJ2^Atr|A0A0E1T1I4^Atr|A0A140N779^Atr|A0A1X3JF81^Atr|A0A8E0FR96^Asp|A8A2C1^Asp|B1IXT3^Asp|B1X8W7^Asp|B6I7J7^Asp|B7LAR9^Asp|C4ZU96^Atr|E0IY59^Atr|E1J4Q6^Atr|J7QTE6^Atr|A0AAD0NT85^Atr|A0AAI8EMK6	ARNC	P77757	ARNC_ECOLI	5		UP	NaN	NaN	NaN	19.8419	0	5
P0A6D3	3-phosphoshikimate 1-carboxyvinyltransferase (EC 2.5.1.19) (5-enolpyruvylshikimate-3-phosphate synthase) (EPSP synthase) (EPSPS)	aroA b0908 JW0891	>sp|P0A6D3|AROA_ECOLI 3-phosphoshikimate 1-carboxyvinyltransferase OS=Escherichia coli (strain K12) OX=83333 GN=aroA PE=1 SV=1^Atr|A0A0E0Y1R1^Atr|A0A0H3PSG3^Atr|A0A1X3JJV4^Atr|A0A7U9P3I7^Atr|A0A8E0KXU8^Atr|A0A9P2IB08^Atr|A0A9P2PUP0^Atr|A0AA35AE24^Asp|A7ZJZ7^Asp|B1X848^Asp|B5YT42^Asp|B6I8Y0^Asp|B7LDA0^Asp|B7M836^Atr|C3TGC7^Asp|C4ZQ34^Atr|E0IZD4^Atr|E1J2G0^Asp|P0A6D4^Atr|A0AAD0NQ81^Atr|A0AAD2UBC1^A…	AROA	P0A6D3	AROA_ECOLI	11	+	DOWN	-0.221523	0.0201267	23.3436	23.1708	5	5
P07639	3-dehydroquinate synthase (DHQS) (EC 4.2.3.4)	aroB b3389 JW3352	>sp|P07639|AROB_ECOLI 3-dehydroquinate synthase OS=Escherichia coli (strain K12) OX=83333 GN=aroB PE=1 SV=1^Atr|A0A094VM44^Atr|A0A0E1T509^Atr|A0A1X3JBQ7^Atr|A0A8E0FIX0^Asp|B1X736^Asp|C4ZUP4^Atr|W1X4A3	AROB	P07639	AROB_ECOLI	17			-0.0919914	0.217123	22.8208	22.785	5	5
P12008	Chorismate synthase (CS) (EC 4.2.3.5) (5-enolpyruvylshikimate-3-phosphate phospholyase) (EPSP phospholyase)	aroC b2329 JW2326	>sp|P12008|AROC_ECOLI Chorismate synthase OS=Escherichia coli (strain K12) OX=83333 GN=aroC PE=1 SV=4^Atr|A0A024KZJ7^Atr|A0A1X3JFG9^Asp|A8A2J9^Asp|B1X9K2^Asp|C4ZVM2	AROC	P12008	AROC_ECOLI	9			0.168544	0.142032	23.197	23.4114	5	5
P05194	3-dehydroquinate dehydratase (3-dehydroquinase) (EC 4.2.1.10) (Type I DHQase) (Type I dehydroquinase) (DHQ1)	aroD b1693 JW1683	>sp|P05194|AROD_ECOLI 3-dehydroquinate dehydratase OS=Escherichia coli (strain K12) OX=83333 GN=aroD PE=1 SV=2^Atr|A0A0H3EHI2^Atr|A0A192C7S9^Atr|A0A1X3JFY1^Atr|A0AA36KXI4^Asp|B1LE43^Asp|B1XG01^Asp|C4ZYF5^Atr|E2QMQ4^Atr|S1PB91	AROD	P05194	AROD_ECOLI	14			-0.0190484	0.829483	22.5743	22.5819	5	5
P15770	Shikimate dehydrogenase (NADP(+)) (SD) (SDH) (EC 1.1.1.25)	aroE b3281 JW3242	>sp|P15770|AROE_ECOLI Shikimate dehydrogenase (NADP(+)) OS=Escherichia coli (strain K12) OX=83333 GN=aroE PE=1 SV=1^Atr|A0A140N735^Asp|A8A586^Asp|B1IQ18^Asp|B1X6D4^Asp|C4ZUD6^Atr|Q3ZLP8	AROE	P15770	AROE_ECOLI	5			-0.0400351	0.685076	22.2515	22.2484	5	5
P00888	Phospho-2-dehydro-3-deoxyheptonate aldolase, Tyr-sensitive (EC 2.5.1.54) (3-deoxy-D-arabino-heptulosonate 7-phosphate synthase) (DAHP synthase) (Phospho-2-keto-3-deoxyheptonate aldolase)	aroF b2601 JW2582	>sp|P00888|AROF_ECOLI Phospho-2-dehydro-3-deoxyheptonate aldolase, Tyr-sensitive OS=Escherichia coli (strain K12) OX=83333 GN=aroF PE=1 SV=1^Atr|W8U2E2	AROF	P00888	AROF_ECOLI	12			0.0392739	0.752527	19.7876	19.885	5	5
P0AB91	Phospho-2-dehydro-3-deoxyheptonate aldolase, Phe-sensitive (EC 2.5.1.54) (3-deoxy-D-arabino-heptulosonate 7-phosphate synthase) (DAHP synthase) (Phospho-2-keto-3-deoxyheptonate aldolase)	aroG b0754 JW0737	>sp|P0AB91|AROG_ECOLI Phospho-2-dehydro-3-deoxyheptonate aldolase, Phe-sensitive OS=Escherichia coli (strain K12) OX=83333 GN=aroG PE=1 SV=1^Asp|P0AB92^Atr|A0A0E0Y223^Atr|A0A0E1T2V8^Atr|A0A0H3PR62^Atr|A0A140NBD3^Atr|A0A1X3J3Z1^Atr|A0A1X3JKV0^Atr|A0A7M3S3Q6^Atr|A0A7U9J2F2^Atr|A0A836NDT4^Atr|A0A8E0FHX2^Atr|A0A979GYV6^Atr|A0A9P2MP27^Atr|A0A9P2PWD7^Atr|A0AAD0JZG8^Atr|A0AAD2UEQ1^Atr|A0AAD2V9H7^Atr|B7L…	AROG	P0AB91	AROG_ECOLI	10			0.0633039	0.484967	23.946	24.0518	5	5
P00887	Phospho-2-dehydro-3-deoxyheptonate aldolase, Trp-sensitive (EC 2.5.1.54) (3-deoxy-D-arabino-heptulosonate 7-phosphate synthase) (DAHP synthase) (Phospho-2-keto-3-deoxyheptonate aldolase)	aroH b1704 JW1694	>sp|P00887|AROH_ECOLI Phospho-2-dehydro-3-deoxyheptonate aldolase, Trp-sensitive OS=Escherichia coli (strain K12) OX=83333 GN=aroH PE=1 SV=4^Atr|A0A0E1T236^Atr|A0A140N969^Atr|A0A4P8C2G8^Atr|A0A9Q6V160^Atr|A0AAD2VA53^Atr|W8U0D7	AROH	P00887	AROH_ECOLI	12			-0.0771604	0.33816	21.173	21.1446	5	5
P0A6D7	Shikimate kinase 1 (SK 1) (EC 2.7.1.71) (Shikimate kinase I) (SKI)	aroK b3390 JW5947	>sp|P0A6D7|AROK_ECOLI Shikimate kinase 1 OS=Escherichia coli (strain K12) OX=83333 GN=aroK PE=1 SV=2^Atr|A0A0E0XT33^Atr|A0A0E1T405^Atr|A0A0E2LEC3^Atr|A0A4P8CBU9^Atr|A0A5R8T5V3^Atr|A0A7U9IVC3^Atr|A0A828U2Z9^Atr|A0A836N9E9^Atr|A0A9P2I7G0^Atr|A0A9P2LSB9^Atr|A0A9Q6Y4K3^Atr|A0AA35F9D0^Asp|A7ZSR5^Asp|A8A5J7^Asp|B1IP75^Asp|B1X737^Atr|B7L4R7^Asp|B7M1U2^Asp|B7MD01^Atr|B7N122^Asp|B7NDZ4^Asp|B7NMF3^Atr|B7UK…	AROK	P0A6D7	AROK_ECOLI	13			0.0221834	0.821274	24.0381	24.1139	5	5
P0A6E1	Shikimate kinase 2 (SK 2) (EC 2.7.1.71) (Shikimate kinase II) (SKII)	aroL b0388 JW0379	>sp|P0A6E1|AROL_ECOLI Shikimate kinase 2 OS=Escherichia coli (strain K12) OX=83333 GN=aroL PE=1 SV=3^Atr|A0A0E0Y4L2^Atr|A0A0E1SZK4^Atr|A0A0H3EFM8^Atr|A0A0H3PRD7^Atr|A0A140NCX1^Atr|A0A192CJ25^Atr|A0A1X3IBG8^Atr|A0A1X3J5Z4^Atr|A0A1X3JM01^Atr|A0A4P8C6Z6^Atr|A0A7U9P159^Atr|A0A7U9Q8B7^Atr|A0A829LCE4^Atr|A0A8E0FSR3^Atr|A0A9P2I6V8^Atr|A0A9P2PS98^Atr|A0A9Q6UWB5^Atr|A0AA35AI98^Atr|A0AA36KV35^Asp|A7ZID7^As…	AROL	P0A6E1	AROL_ECOLI	5			0.0790033	0.655198	21.4395	21.5714	5	5
P0AE28	Protein AroM	aroM b0390 JW0381	>sp|P0AE28|AROM_ECOLI Protein AroM OS=Escherichia coli (strain K12) OX=83333 GN=aroM PE=4 SV=1^Atr|A0A066QR98^Atr|A0A0E0Y391^Atr|A0A1X3JLD8^Atr|A0A4P8C8K7^Atr|A0A7M3S2Z1^Atr|A0A7U9J1V7^Atr|A0A7U9LM70^Atr|A0A8E0FS59^Atr|A0A979GCZ4^Atr|A0A9P2I7A2^Atr|A0A9Q6UWV5^Atr|A0AAD0NQT8^Atr|A0AAD2ZC12^Atr|A7ZID9^Atr|B7L545^Atr|E0J0U4^Atr|W1F4F1	AROM	P0AE28	AROM_ECOLI	2		DOWN	NaN	NaN	20.6841	NaN	5	0
P0AB96	Arsenate reductase (EC 1.20.4.1) (Arsenical pump modifier)	arsC arsG b3503 JW3470	>sp|P0AB96|ARSC_ECOLI Arsenate reductase OS=Escherichia coli (strain K12) OX=83333 GN=arsC PE=2 SV=1^Atr|A0A0E1SUB6^Atr|A0A7I6HBA0^Atr|A0A8E0FIV5^Atr|A0A9P2MMX4^Atr|A0AA35AGR5^Atr|W8U1V3^Atr|A0A140N523^Atr|A0A1X3JB91^Atr|A0AAI8HGP7	ARSC	P0AB96	ARSC_ECOLI	3			-0.0628798	0.748316	21.1905	21.1636	5	5
P30859	Putative ABC transporter arginine-binding protein 2	artI b0863 JW0847	>sp|P30859|ARTI_ECOLI Putative ABC transporter arginine-binding protein 2 OS=Escherichia coli (strain K12) OX=83333 GN=artI PE=1 SV=3^Atr|J7QDD5^Atr|A0A0E0Y2Y8^Atr|A0A0E1SZN2^Atr|A0A140NBX8^Atr|A0A1X3JK45^Atr|A0A7I6H0J0^Atr|A0A7U9J201^Atr|A0A836NEU7^Atr|A0A8E0FSJ4^Atr|A0A979GDU6^Atr|A0A9P2MPF0^Atr|A0AA35F440^Atr|A0AAD2UCI6^Atr|A0AAD2VFB9^Atr|A0AAI8HE90^Atr|A0AAJ3ZG71^Atr|A7ZJT2^Atr|B7LD56^Atr|E0I…	ARTI	P30859	ARTI_ECOLI	13	+	UP	0.287751	0.0304143	24.4098	24.7471	5	5
P30860	ABC transporter arginine-binding protein 1	artJ b0860 JW0844	>sp|P30860|ARTJ_ECOLI ABC transporter arginine-binding protein 1 OS=Escherichia coli (strain K12) OX=83333 GN=artJ PE=1 SV=2^Atr|A0A4P8C2U3^Atr|A0A7U9LRF5^Atr|A0A9Q6Y2D3^Atr|W8TQQ2	ARTJ	P30860	ARTJ_ECOLI	10			0.156606	0.256065	24.0157	24.2126	5	5
P0AAF6	Arginine transport ATP-binding protein ArtP (EC 7.4.2.1)	artP b0864 JW0848	>sp|P0AAF6|ARTP_ECOLI Arginine transport ATP-binding protein ArtP OS=Escherichia coli (strain K12) OX=83333 GN=artP PE=1 SV=1^Asp|P0AAF7^Asp|P0AAF8^Atr|A0A0E0Y1H1^Atr|A0A0E1STW7^Atr|A0A0E2L7Z2^Atr|A0A0H3EHJ5^Atr|A0A0H3MFJ4^Atr|A0A0H3PQ14^Atr|A0A140N9N0^Atr|A0A454A2M4^Atr|A0A4P8C8D5^Atr|A0A7I0KS61^Atr|A0A7I6H1L8^Atr|A0A7U9P1U4^Atr|A0A7U9QIF7^Atr|A0A828UBH3^Atr|A0A836NG06^Atr|A0A8E0KXS7^Atr|A0A979G…	ARTP	P0AAF6	ARTP_ECOLI	6			0.0911296	0.38424	22.6019	22.7314	5	5
P24242	HTH-type transcriptional regulator AscG (Cryptic asc operon repressor)	ascG b2714 JW5434	>sp|P24242|ASCG_ECOLI HTH-type transcriptional regulator AscG OS=Escherichia coli (strain K12) OX=83333 GN=ascG PE=1 SV=4^Atr|A0A037YGZ8	ASCG	P24242	ASCG_ECOLI	4		DOWN	NaN	NaN	21.1716	NaN	5	0
P0A9Q9	Aspartate-semialdehyde dehydrogenase (ASA dehydrogenase) (ASADH) (EC 1.2.1.11) (Aspartate-beta-semialdehyde dehydrogenase)	asd hom b3433 JW3396	>sp|P0A9Q9|DHAS_ECOLI Aspartate-semialdehyde dehydrogenase OS=Escherichia coli (strain K12) OX=83333 GN=asd PE=1 SV=1^Atr|A0A0E0XWH1^Atr|A0A0E1T032^Atr|A0A140N4Y5^Atr|A0A4P8BWY2^Atr|A0A7I6HA93^Atr|A0A7U9IVF6^Atr|A0A7U9LRV5^Atr|A0A836N8E7^Atr|A0A8E0FIZ5^Atr|A0A979H1W9^Atr|A0A9P2MKQ0^Atr|A0A9P2UZ37^Atr|A0A9Q6V393^Atr|A0AA35APY1^Atr|A7ZSW6^Atr|B7L4W2^Atr|C3SPP7^Atr|E0IZT7^Atr|E1J1Z4^Asp|P0A9R0^Atr|A…	ASD	P0A9Q9	DHAS_ECOLI	17			-0.182418	0.0773391	23.9116	23.7715	5	5
P28249	Protein AsmA	asmA yegA b2064 JW2049	>sp|P28249|ASMA_ECOLI Protein AsmA OS=Escherichia coli (strain K12) OX=83333 GN=asmA PE=3 SV=2^Atr|A0A0E1SY76^Atr|A0A1X3IZY0^Atr|A0A1X3JDS3^Atr|A0A7U9P0R7^Atr|A0A836NCE7^Atr|A0AA35F855^Atr|A0AAD0K2Z5^Atr|A0AAD2NXJ7^Atr|A0AAJ3ZEH7^Atr|A7ZNN8^Atr|B1B4T9^Atr|B7UTA2^Atr|J7Q886	ASMA	P28249	ASMA_ECOLI	20			0.0510023	0.384783	21.4439	21.5376	5	5
P00963	Aspartate--ammonia ligase (EC 6.3.1.1) (Asparagine synthetase A)	asnA b3744 JW3722	>sp|P00963|ASNA_ECOLI Aspartate--ammonia ligase OS=Escherichia coli (strain K12) OX=83333 GN=asnA PE=1 SV=1^Atr|A0A0E1T385^Atr|A0A1X3HZP1^Atr|A0A1X3IVV2^Atr|A0A1X3JB22^Atr|A0A4P8C9Y6^Atr|A0A7I0KWD0^Atr|A0A7U9LHB7^Atr|A0A9Q6V411^Atr|A0AAD2NZ54^Asp|A8A6K7^Asp|B1IWZ4^Asp|B1X9X2^Asp|B7N247^Asp|C4ZZ22^Atr|D3H3W2^Asp|Q0TAW5^Atr|W8TBT1	ASNA	P00963	ASNA_ECOLI	16			0.0729456	0.468177	24.4057	24.5244	5	5
P22106	Asparagine synthetase B [glutamine-hydrolyzing] (AS-B) (EC 6.3.5.4)	asnB b0674 JW0660	>sp|P22106|ASNB_ECOLI Asparagine synthetase B [glutamine-hydrolyzing] OS=Escherichia coli (strain K12) OX=83333 GN=asnB PE=1 SV=3^Atr|A0A024L4K7^Atr|A0A0E2L7Y1^Atr|A0A0H3MF47^Atr|A0A1X3JLK5^Atr|A0A5R8RG78^Atr|B1LLB5^Atr|B7MFT0^Atr|B7N9S0^Atr|D3GXC6^Atr|A0AAI9INM8	ASNB	P22106	ASNB_ECOLI	42			0.164038	0.128067	24.2793	24.4926	5	5
P0ACI6	Regulatory protein AsnC	asnC b3743 JW3721	>sp|P0ACI6|ASNC_ECOLI Regulatory protein AsnC OS=Escherichia coli (strain K12) OX=83333 GN=asnC PE=1 SV=1^Asp|P0ACI7^Asp|P0ACI8^Atr|A0A0E0Y686^Atr|A0A0E1T1T1^Atr|A0A0E2KZD2^Atr|A0A0H2Z4S7^Atr|A0A0H3ENY3^Atr|A0A0H3MMG9^Atr|A0A0H3PZ76^Atr|A0A140NF27^Atr|A0A192CDU1^Atr|A0A1X3I095^Atr|A0A1X3IW73^Atr|A0A1X3JAX9^Atr|A0A454A9S9^Atr|A0A4P8C839^Atr|A0A7I6H0I1^Atr|A0A7U9LIW2^Atr|A0A7U9NY20^Atr|A0A828U2Q6^A…	ASNC	P0ACI6	ASNC_ECOLI	4			-0.132098	0.525403	21.1255	21.0891	5	5
P0A8M0	Asparagine--tRNA ligase (EC 6.1.1.22) (Asparaginyl-tRNA synthetase) (AsnRS)	asnS tss b0930 JW0913	>sp|P0A8M0|SYN_ECOLI Asparagine--tRNA ligase OS=Escherichia coli (strain K12) OX=83333 GN=asnS PE=1 SV=2^Atr|A0A0E0Y4U8^Atr|A0A0E1SY12^Atr|A0A0E2L875^Atr|A0A0H3EGZ2^Atr|A0A0H3MHT3^Atr|A0A140N8Q9^Atr|A0A4P8C3E4^Atr|A0A7U9J2P9^Atr|A0A7U9QHE4^Atr|A0A828UC63^Atr|A0A829LA44^Atr|A0A837B300^Atr|A0A979H1D2^Atr|A0A9P2MPJ4^Atr|A0A9Q6UWY1^Atr|A0AA35F512^Atr|A0AAD0K0F9^Atr|A0AAD2S1I4^Atr|A0AAD2V8H4^Atr|A0AAD…	ASNS	P0A8M0	SYN_ECOLI	25			-0.0852403	0.226333	25.1525	25.1199	5	5
P0AC38	Aspartate ammonia-lyase (Aspartase) (EC 4.3.1.1)	aspA b4139 JW4099	>sp|P0AC38|ASPA_ECOLI Aspartate ammonia-lyase OS=Escherichia coli (strain K12) OX=83333 GN=aspA PE=1 SV=1^Asp|P0AC39^Asp|Q8XDS0^Atr|A0A0E0Y4Z5^Atr|A0A0E1T4L3^Atr|A0A0E2KX38^Atr|A0A0H3EP76^Atr|A0A0H3MSL5^Atr|A0A0H3PYN3^Atr|A0A140NGN0^Atr|A0A454AAG9^Atr|A0A4P8C7K0^Atr|A0A5R8T455^Atr|A0A7I6H351^Atr|A0A7U9LYU5^Atr|A0A7U9P2F1^Atr|A0A828U0J8^Atr|A0A836N8Q7^Atr|A0A8E0FIU7^Atr|A0A979H451^Atr|A0A9P2I8I3^A…	ASPA	P0AC38	ASPA_ECOLI	24			-0.161512	0.128067	26.5651	26.4481	5	5
P00509	Aspartate aminotransferase (AspAT) (EC 2.6.1.1) (Transaminase A)	aspC b0928 JW0911	>sp|P00509|AAT_ECOLI Aspartate aminotransferase OS=Escherichia coli (strain K12) OX=83333 GN=aspC PE=1 SV=1^Atr|A0A0E0Y2S5^Atr|A0A0E1T329^Atr|A0A140ND68^Atr|A0A1X3IA55^Atr|A0A1X3JJX6^Atr|A0A4P8C4F7^Atr|A0A7I6H4D0^Atr|A0A7U9J2Q7^Atr|A0A7U9QLN8^Atr|A0A811VR20^Atr|A0A829L178^Atr|A0A979GZ35^Atr|A0A9P2MNC5^Atr|A0A9Q6UYG2^Atr|A0AAD2YVQ3^Atr|A0AAD2Z8B7^Atr|A0AAD2ZF30^Atr|A7ZK18^Atr|B1LJT5^Atr|B7LE28^Atr…	ASPC	P00509	AAT_ECOLI	26	+	DOWN	-0.282523	0.0261289	25.5095	25.2655	5	5
P21889	Aspartate--tRNA ligase (EC 6.1.1.12) (Aspartyl-tRNA synthetase) (AspRS)	aspS tls b1866 JW1855	>sp|P21889|SYD_ECOLI Aspartate--tRNA ligase OS=Escherichia coli (strain K12) OX=83333 GN=aspS PE=1 SV=1^Atr|A0A0E1SVQ5^Atr|A0A140N996^Atr|A0A1X3JGI4^Asp|A8A166^Asp|B1XHD4^Asp|C4ZQF0^Atr|W8SY33	ASPS	P21889	SYD_ECOLI	43	+	DOWN	-0.186085	0.0212662	23.818	23.6815	5	5
P77581	Succinylornithine transaminase (SOAT) (EC 2.6.1.81) (Carbon starvation protein C) (Succinylornithine aminotransferase)	astC argM cstC ydjW b1748 JW1737	>sp|P77581|ASTC_ECOLI Succinylornithine transaminase OS=Escherichia coli (strain K12) OX=83333 GN=astC PE=1 SV=1^Atr|A0A7U9IYA5^Atr|A0A836ZAT9^Atr|A0A8E0FRZ1^Atr|A0A9P2MK87^Asp|A7ZML6^Asp|B1IPI2^Asp|B1XGK9^Asp|B6IBG8^Asp|B7M1G0^Asp|C4ZZA4^Atr|E0IXE7^Atr|E1J6M2^Atr|J7R561^Atr|W1FBB7^Atr|A0AAD2U9I5^Atr|A0AAD2VHC8^Atr|A0AAJ3ZEE8	ASTC	P77581	ASTC_ECOLI	13			0.123769	0.519108	23.9316	24.0813	5	5
P76217	N-succinylglutamate 5-semialdehyde dehydrogenase (EC 1.2.1.71) (Succinylglutamic semialdehyde dehydrogenase) (SGSD)	astD ydjU b1746 JW5282	>sp|P76217|ASTD_ECOLI N-succinylglutamate 5-semialdehyde dehydrogenase OS=Escherichia coli (strain K12) OX=83333 GN=astD PE=1 SV=1^Atr|A0A090H174^Asp|B1XGK7^Asp|C4ZZA2	ASTD	P76217	ASTD_ECOLI	3			0.107426	0.823524	22.0057	22.159	5	5
P76215	Succinylglutamate desuccinylase (EC 3.5.1.96)	astE ydjS b1744 JW1733	>sp|P76215|ASTE_ECOLI Succinylglutamate desuccinylase OS=Escherichia coli (strain K12) OX=83333 GN=astE PE=1 SV=1^Atr|A0A0E1SRK9^Atr|A0A140N8K7^Atr|A0A1X3IZV4^Atr|A0A1X3JG57^Atr|A0A8E0FRC2^Atr|A0A9P2I8F4^Atr|A0AA35AGM9^Asp|A8A0T6^Asp|B1XGK5^Asp|B6IBG4^Asp|B7M1F6^Asp|C4ZZA0^Atr|E0IXF1^Atr|J7QRU7^Atr|A0AAD2NSZ8^Atr|A0AAD2VGF7^Atr|A0AAI8HD36	ASTE	P76215	ASTE_ECOLI	4			0.0348855	0.932794	18.8452	18.926	5	5
Q06065	Regulatory protein AtoC (Acetoacetate metabolism regulatory protein) (DNA-binding transcriptional regulator AtoC) (Ornithine decarboxylase antizyme)	atoC az b2220 JW2214	>sp|Q06065|ATOC_ECOLI Regulatory protein AtoC OS=Escherichia coli (strain K12) OX=83333 GN=atoC PE=1 SV=2^Atr|A0A0E1SZE0^Atr|A0A140N635^Atr|A0A1X3JED5^Atr|A0A7I6H0S7^Atr|A0AAI8EMM6^Atr|E1JDV4^Atr|J7R6J2	ATOC	Q06065	ATOC_ECOLI	7			-0.106914	0.539209	19.4292	19.3029	5	5
P0ABB0	ATP synthase subunit alpha (EC 7.1.2.2) (ATP synthase F1 sector subunit alpha) (F-ATPase subunit alpha)	atpA papA uncA b3734 JW3712	>sp|P0ABB0|ATPA_ECOLI ATP synthase subunit alpha OS=Escherichia coli (strain K12) OX=83333 GN=atpA PE=1 SV=1^Atr|A0A0E0Y7M5^Atr|A0A0E1SZK8^Atr|A0A0E2KZN0^Atr|A0A0H3EQV3^Atr|A0A0H3PS11^Atr|A0A140ND72^Atr|A0A192CDT1^Atr|A0A1X3HZN1^Atr|A0A1X3IVT9^Atr|A0A1X3JB13^Atr|A0A4P8C9Z4^Atr|A0A7U9IUS6^Atr|A0A7U9QG58^Atr|A0A828U0Y7^Atr|A0A829KX88^Atr|A0A836NA02^Atr|A0A8E0KTT7^Atr|A0A9P2IEF5^Atr|A0A9P2LTT5^Atr|A…	ATPA	P0ABB0	ATPA_ECOLI	29	+	DOWN	-0.281691	0.0341329	26.7633	26.5309	5	5
P0A6E6	ATP synthase epsilon chain (ATP synthase F1 sector epsilon subunit) (F-ATPase epsilon subunit)	atpC papG uncC b3731 JW3709	>sp|P0A6E6|ATPE_ECOLI ATP synthase epsilon chain OS=Escherichia coli (strain K12) OX=83333 GN=atpC PE=1 SV=2^Asp|P0A6E7^Atr|A0A0E0Y7Y9^Atr|A0A0E1T9P3^Atr|A0A0E2KZY4^Atr|A0A0H3ERR8^Atr|A0A0H3F1L1^Atr|A0A0H3PR61^Atr|A0A140SSC5^Atr|A0A192CED8^Atr|A0A1X3HZT3^Atr|A0A1X3IVL6^Atr|A0A1X3JB39^Atr|A0A4V1DSB5^Atr|A0A7U9IUS9^Atr|A0A7U9LPG0^Atr|A0A829L0J7^Atr|A0A8E0KU00^Atr|A0A9P2MQ57^Atr|A0A9P2QZ37^Atr|A0A9Q…	ATPC	P0A6E6	ATPE_ECOLI	7			0.0282354	0.850567	23.5657	23.6277	5	5
P0ABB4	ATP synthase subunit beta (EC 7.1.2.2) (ATP synthase F1 sector subunit beta) (F-ATPase subunit beta)	atpD papB uncD b3732 JW3710	>sp|P0ABB4|ATPB_ECOLI ATP synthase subunit beta OS=Escherichia coli (strain K12) OX=83333 GN=atpD PE=1 SV=2^Atr|A0A0E0Y9X9^Atr|A0A0E1SWL4^Atr|A0A0E2LDZ9^Atr|A0A0H3EP11^Atr|A0A0H3PQD3^Atr|A0A140NHS0^Atr|A0A192CEZ8^Atr|A0A1X3HZR1^Atr|A0A1X3IVW9^Atr|A0A1X3JAI7^Atr|A0A4P8C786^Asp|A1AHR4^Asp|A7ZTU4^Asp|B1IX06^Asp|B1LL59^Asp|B1X9W0^Asp|B5YXD6^Asp|B6I3W9^Asp|B7L882^Asp|B7M588^Asp|B7MGF2^Asp|B7N2H1^Asp|B…	ATPD	P0ABB4	ATPB_ECOLI	37			-0.116266	0.0798959	25.2739	25.1972	5	5
P68699	ATP synthase subunit c (ATP synthase F(0) sector subunit c) (Dicyclohexylcarbodiimide-binding protein) (F-type ATPase subunit c) (F-ATPase subunit c) (Lipid-binding protein)	atpE papH uncE b3737 JW3715	>sp|P68699|ATPL_ECOLI ATP synthase subunit c OS=Escherichia coli (strain K12) OX=83333 GN=atpE PE=1 SV=1^Atr|A0A0E0Y9X4^Atr|A0A0E1T5E1^Atr|A0A0H3EP20^Atr|A0A0H3PQ76^Atr|A0A140NFR9^Atr|A0A192CF03^Atr|A0A828U1Z5^Atr|A0A836N7Y0^Atr|A0A8E0KU06^Atr|A0AA35F790^Asp|A7ZTU9^Asp|A8A6K0^Asp|B1IX01^Asp|B1LL64^Asp|B1X9W5^Asp|B5YXE1^Asp|B6I3X4^Asp|B7L883^Asp|B7M593^Asp|B7MGF7^Asp|B7N2H6^Asp|B7NF53^Asp|B7NR39^A…	ATPE	P68699	ATPL_ECOLI	2	+	DOWN	-1.04652	0.0453355	25.8267	24.826	5	5
P0ABA0	ATP synthase subunit b (ATP synthase F(0) sector subunit b) (ATPase subunit I) (F-type ATPase subunit b) (F-ATPase subunit b)	atpF papF uncF b3736 JW3714	>sp|P0ABA0|ATPF_ECOLI ATP synthase subunit b OS=Escherichia coli (strain K12) OX=83333 GN=atpF PE=1 SV=1^Atr|A0A0E0Y7Y4^Atr|A0A0E1T4V4^Atr|A0A0E2KZY8^Atr|A0A0H3MMP0^Atr|A0A0H3PYU9^Atr|A0A140NI98^Atr|A0A192CEE3^Atr|A0A1X3HZR6^Atr|A0A1X3IW81^Atr|A0A1X3JAM0^Atr|A0A4P8CD40^Atr|A0A7U9IV07^Atr|A0A7U9QBU8^Atr|A0A828TU30^Atr|A0A829L059^Atr|A0A836N9W5^Atr|A0A8E0KTY3^Atr|A0A9P2ICN7^Atr|A0A9P2LU09^Atr|A0A9Q…	ATPF	P0ABA0	ATPF_ECOLI	17			-0.0168401	0.851838	23.6319	23.6523	5	5
P0ABA6	ATP synthase gamma chain (ATP synthase F1 sector gamma subunit) (F-ATPase gamma subunit)	atpG papC uncG b3733 JW3711	>sp|P0ABA6|ATPG_ECOLI ATP synthase gamma chain OS=Escherichia coli (strain K12) OX=83333 GN=atpG PE=1 SV=1^Atr|A0A0E1SXK6^Atr|A0A0E2KZC2^Atr|A0A0H3ENW6^Atr|A0A0H3PQT9^Atr|A0A140NF41^Atr|A0A1X3I089^Atr|A0A1X3IW60^Atr|A0A1X3JAW9^Atr|A0A5R8T5L6^Atr|A0A7U9IV15^Atr|A0A7U9QDN7^Atr|A0A828U259^Atr|A0A829KY31^Atr|A0A836N910^Atr|A0A8E0FL36^Atr|A0A9P2IE38^Atr|A0A9P2VM02^Atr|A0A9Q6V390^Atr|A0AA36P7Y6^Atr|A0A…	ATPG	P0ABA6	ATPG_ECOLI	24			-0.0875889	0.228332	24.5824	24.5499	5	5
P0ABA4	ATP synthase subunit delta (ATP synthase F(1) sector subunit delta) (F-type ATPase subunit delta) (F-ATPase subunit delta)	atpH papE uncH b3735 JW3713	>sp|P0ABA4|ATPD_ECOLI ATP synthase subunit delta OS=Escherichia coli (strain K12) OX=83333 GN=atpH PE=1 SV=1^Atr|A0A0E0Y608^Atr|A0A0E2KZH8^Atr|A0A0H3ENC7^Atr|A0A0H3PRN5^Atr|A0A140NFT6^Atr|A0A192CFH7^Atr|A0A1X3I056^Atr|A0A1X3IW05^Atr|A0A1X3JBC2^Atr|A0A7U9IUX0^Atr|A0A828U0U2^Atr|A0A829KXC9^Atr|A0A836N834^Atr|A0A8E0FKY3^Atr|A0A9P2ID27^Atr|A0A9P2PT28^Atr|A0AA35F822^Atr|A0AA36P962^Atr|A0AAD0K3W7^Atr|A…	ATPH	P0ABA4	ATPD_ECOLI	10			0.00269257	0.982198	24.9179	24.9698	5	5
P09053	Valine--pyruvate aminotransferase (EC 2.6.1.66) (Alanine--valine transaminase) (Transaminase C)	avtA b3572 JW5652	>sp|P09053|AVTA_ECOLI Valine--pyruvate aminotransferase OS=Escherichia coli (strain K12) OX=83333 GN=avtA PE=1 SV=3	AVTA	P09053	AVTA_ECOLI	10			-0.0896354	0.30037	21.3359	21.2829	5	5
P41407	FMN-dependent NADH:quinone oxidoreductase (EC 1.6.5.-) (Azo-dye reductase) (FMN-dependent NADH-azo compound oxidoreductase) (FMN-dependent NADH-azoreductase) (EC 1.7.1.17)	azoR acpD b1412 JW1409	>sp|P41407|AZOR_ECOLI FMN-dependent NADH:quinone oxidoreductase OS=Escherichia coli (strain K12) OX=83333 GN=azoR PE=1 SV=3^Atr|A0A0E1TB09^Atr|A0A1X3JII8^Asp|A7ZZX1^Asp|B1ISN3^Atr|W8SZ84	AZOR	P41407	AZOR_ECOLI	13	+	DOWN	-0.540625	0.00699846	24.9423	24.428	5	5
P69228	Transcriptional regulatory protein BaeR	baeR b2079 JW2064	>sp|P69228|BAER_ECOLI Transcriptional regulatory protein BaeR OS=Escherichia coli (strain K12) OX=83333 GN=baeR PE=1 SV=1^Asp|P69229^Atr|Q1R9Z2^Atr|A0A0E1SUN8^Atr|A0A0E2L5A3^Atr|A0A0H2Z098^Atr|A0A0H3ELS6^Atr|A0A0J3VWI4^Atr|A0A140N8R1^Atr|A0A192C904^Atr|A0A1X3I5P4^Atr|A0A1X3IZT8^Atr|A0A454A5H5^Atr|A0A4P8C2P6^Atr|A0A7I6H6R2^Atr|A0A7U9QJL1^Atr|A0A828U7P3^Atr|A0A829L6U0^Atr|A0A9Q6Y3A9^Atr|A0AA36KYL1^…	BAER	P69228	BAER_ECOLI	14			0.042871	0.692924	22.1656	22.2557	5	5
P30847	Signal transduction histidine-protein kinase BaeS (EC 2.7.13.3)	baeS b2078 JW2063	>sp|P30847|BAES_ECOLI Signal transduction histidine-protein kinase BaeS OS=Escherichia coli (strain K12) OX=83333 GN=baeS PE=1 SV=2^Atr|A0A024L1W4^Atr|A0A0E1T087^Atr|A0A140N8F7^Atr|A0A1X3J0U3^Atr|A0A1X3JEA6^Atr|A0A4P8C3W7^Atr|A0A7I6H4R1^Atr|A0A7U9NZL2^Atr|A0A7U9QGB1^Atr|A0A836NCE6^Atr|A0A8E0FPP4^Atr|A0A9Q6Y2U1^Atr|A0AAD2V666^Atr|A0AAD2YV11^Atr|E0J0Z8^Atr|A0AAD0NUU6^Atr|A0AAJ3ZDQ1	BAES	P30847	BAES_ECOLI	9			-0.123331	0.429227	20.1404	20.0619	5	5
P0A940	Outer membrane protein assembly factor BamA (Omp85)	bamA yaeT yzzN yzzY b0177 JW0172	>sp|P0A940|BAMA_ECOLI Outer membrane protein assembly factor BamA OS=Escherichia coli (strain K12) OX=83333 GN=bamA PE=1 SV=1^Atr|A0A0E0Y3X7^Atr|A0A0E1T4M5^Atr|A0A0H3EF47^Atr|A0A0H3PKB4^Atr|A0A140NBL4^Atr|A0A192CJ08^Atr|A0A1X3ID45^Atr|A0A1X3J811^Atr|A0A1X3JN45^Atr|A0A4P8C5J5^Atr|A0A7U9J0L6^Atr|A0A7U9M0L6^Atr|A0A828UCV2^Atr|A0A829KRP7^Atr|A0A836NHB8^Atr|A0A8E0FJI3^Atr|A0A9P2I5W8^Atr|A0A9P2PQ06^Atr…	BAMA	P0A940	BAMA_ECOLI	43			-0.028731	0.542339	23.6815	23.7003	5	5
P77774	Outer membrane protein assembly factor BamB	bamB yfgL b2512 JW2496	>sp|P77774|BAMB_ECOLI Outer membrane protein assembly factor BamB OS=Escherichia coli (strain K12) OX=83333 GN=bamB PE=1 SV=1	BAMB	P77774	BAMB_ECOLI	10			-0.0782879	0.296378	23.1652	23.1459	5	5
P0A903	Outer membrane protein assembly factor BamC	bamC dapX nlpB b2477 JW2462	>sp|P0A903|BAMC_ECOLI Outer membrane protein assembly factor BamC OS=Escherichia coli (strain K12) OX=83333 GN=bamC PE=1 SV=1^Atr|A0A0E0XZD7^Atr|A0A0E1T581^Atr|A0A140N4S8^Atr|A0A1X3I3X0^Atr|A0A1X3J2I8^Atr|A0A1X3JEZ0^Atr|A0A4V1DR77^Atr|A0A7I6H5H7^Atr|A0A7U9IX44^Atr|A0A7U9LUC9^Atr|A0A829LGZ4^Atr|A0A979GYG2^Atr|A0A9P2MNN4^Atr|A0A9Q6Y2F4^Atr|A0AA35AF05^Atr|A7ZPS3^Atr|B1LNC7^Atr|B7LCL5^Atr|B7N659^Atr|…	BAMC	P0A903	BAMC_ECOLI	16			-0.053363	0.376364	23.8249	23.8165	5	5
P0AC02	Outer membrane protein assembly factor BamD	bamD yfiO b2595 JW2577	>sp|P0AC02|BAMD_ECOLI Outer membrane protein assembly factor BamD OS=Escherichia coli (strain K12) OX=83333 GN=bamD PE=1 SV=1^Atr|A0A0E0XZ26^Atr|A0A0E1SZN4^Atr|A0A0E2LEW9^Atr|A0A0H2Z1L0^Atr|A0A0H3EMF8^Atr|A0A0H3MJ38^Atr|A0A0H3PMR2^Atr|A0A140N9G6^Atr|A0A192CBG4^Atr|A0A1X3I1M6^Atr|A0A1X3IXV6^Atr|A0A1X3JCL5^Atr|A0A4P8C2J5^Atr|A0A7I6H8W3^Atr|A0A7U9IWX0^Atr|A0A7U9QGG8^Atr|A0A828U2A4^Atr|A0A836NC11^Atr…	BAMD	P0AC02	BAMD_ECOLI	14			-0.0623285	0.344367	24.0325	23.9986	5	5
P0AEC5	Signal transduction histidine-protein kinase BarA (EC 2.7.13.3)	barA b2786 JW2757	>sp|P0AEC5|BARA_ECOLI Signal transduction histidine-protein kinase BarA OS=Escherichia coli (strain K12) OX=83333 GN=barA PE=1 SV=1^Asp|P0AEC6^Asp|P0AEC7^Atr|A0A0E0XWS8^Atr|A0A0E1STH7^Atr|A0A0H3PNI6^Atr|A0A1X3I2B3^Atr|A0A1X3IWD5^Atr|A0A1X3JD23^Atr|A0A4P8C235^Atr|A0A7I6H807^Atr|A0A7U9LGT4^Atr|A0A7U9NZ54^Atr|A0A829L956^Atr|A0A836NC22^Atr|A0A8E0FN43^Atr|A0A979H4F1^Atr|A0A9P2IBN8^Atr|A0A9P2LRH0^Atr|A…	BARA	P0AEC5	BARA_ECOLI	21			-0.0162013	0.852404	20.117	20.1473	5	5
P30843	Transcriptional regulatory protein BasR	basR pmrA b4113 JW4074	>sp|P30843|BASR_ECOLI Transcriptional regulatory protein BasR OS=Escherichia coli (strain K12) OX=83333 GN=basR PE=1 SV=3^Atr|A0A094VJP3	BASR	P30843	BASR_ECOLI	4			-0.117837	0.473734	22.3721	22.2998	5	5
P30844	Sensor protein BasS (EC 2.7.13.3)	basS pmrB b4112 JW4073	>sp|P30844|BASS_ECOLI Sensor protein BasS OS=Escherichia coli (strain K12) OX=83333 GN=basS PE=1 SV=1^Atr|A0A0E1T1V4^Atr|G1E6H0^Atr|G1E6H3	BASS	P30844	BASS_ECOLI	4		UP	NaN	NaN	NaN	19.5689	0	5
P0AE52	Peroxiredoxin Bcp (EC 1.11.1.24) (Bacterioferritin comigratory protein) (Thioredoxin peroxidase) (Thioredoxin-dependent peroxiredoxin Bcp)	bcp b2480 JW2465	>sp|P0AE52|BCP_ECOLI Peroxiredoxin Bcp OS=Escherichia coli (strain K12) OX=83333 GN=bcp PE=1 SV=1^Atr|A0A0E0XVU1^Atr|A0A0E1SUX4^Atr|A0A0H2Z198^Atr|A0A0H3EL64^Atr|A0A0H3MMY8^Atr|A0A0H3PM77^Atr|A0A7I6H7X0^Atr|A0A828U815^Atr|A0A9P2PSV9^Atr|A7ZPS6^Atr|B1LND0^Atr|B7LCL8^Atr|B7MHX3^Atr|B7MYB9^Atr|B7N662^Atr|B7UGN0^Atr|C3T0B7^Atr|D3H2X3^Atr|E0J1G8^Asp|P0AE53^Asp|P0AE54^Atr|Q1R8P7^Atr|A0A0E2L350^Atr|A0A1…	BCP	P0AE52	BCP_ECOLI	12			0.0438848	0.71763	24.2455	24.3338	5	5
P37652	Cyclic di-GMP-binding protein (Cellulose synthase regulatory subunit)	bcsB yhjN b3532 JW3500	>sp|P37652|BCSB_ECOLI Cyclic di-GMP-binding protein OS=Escherichia coli (strain K12) OX=83333 GN=bcsB PE=1 SV=2	BCSB	P37652	BCSB_ECOLI	10			-0.0253237	0.833997	20.2625	20.2906	5	5
P37650	Cellulose synthase operon protein C	bcsC yhjL b3530 JW5942	>sp|P37650|BCSC_ECOLI Cellulose synthase operon protein C OS=Escherichia coli (strain K12) OX=83333 GN=bcsC PE=1 SV=3^Atr|A0A024LC18^Atr|A0A0E1SYA6	BCSC	P37650	BCSC_ECOLI	16			0.109738	0.421718	18.2389	18.4055	5	5
P37657	Cyclic di-GMP binding protein BcsE (Cellulose biosynthesis protein BcsE)	bcsE yhjS b3536 JW3504	>sp|P37657|BCSE_ECOLI Cyclic di-GMP binding protein BcsE OS=Escherichia coli (strain K12) OX=83333 GN=bcsE PE=1 SV=1^Atr|A0A1X3JB94^Atr|A0AA35AQ31^Atr|A0AAD0K3I0^Atr|A0AAD2UGF6^Atr|A0AAJ3ZAS9^Atr|J7RAG3	BCSE	P37657	BCSE_ECOLI	13	+	DOWN	-0.350231	0.0368554	21.5413	21.2538	5	5
P37655	Putative cellulose biosynthesis protein BcsQ	bcsQ yhjQ b3534	>sp|P37655|BCSQP_ECOLI Putative cellulose biosynthesis protein BcsQ OS=Escherichia coli (strain K12) OX=83333 GN=bcsQ PE=5 SV=4	BCSQ	P37655	BCSQP_ECOLI	9			-0.192953	0.0818164	22.1045	21.9556	5	5
P37651	Endoglucanase (EC 3.2.1.4) (Carboxymethylcellulase) (CMCase) (Cellulase) (Endo-1,4-beta-glucanase)	bcsZ bcsC yhjM b3531 JW3499	>sp|P37651|GUN_ECOLI Endoglucanase OS=Escherichia coli (strain K12) OX=83333 GN=bcsZ PE=1 SV=1^Atr|A0A024LB73^Atr|A0A1X3JAS2	BCSZ	P37651	GUN_ECOLI	4		DOWN	NaN	NaN	19.6623	NaN	5	0
P39333	Cyclic-di-GMP-binding biofilm dispersal mediator protein	bdcA yjgI b4249 JW4207	>sp|P39333|BDCA_ECOLI Cyclic-di-GMP-binding biofilm dispersal mediator protein OS=Escherichia coli (strain K12) OX=83333 GN=bdcA PE=1 SV=2^Atr|A0A066RIK9^Atr|A0A0E1T006^Atr|A0A979GJI6^Atr|A0AAD2U8C4^Atr|A0AAD2VIJ8^Atr|A0AAI8ER25^Atr|A7ZVD0^Atr|E0J2G7^Atr|W1F8E7	BDCA	P39333	BDCA_ECOLI	6			-0.360254	0.0705912	20.7087	20.3706	5	5
P66948	Beta-barrel assembly-enhancing protease (EC 3.4.-.-)	bepA yfgC b2494 JW2479	>sp|P66948|BEPA_ECOLI Beta-barrel assembly-enhancing protease OS=Escherichia coli (strain K12) OX=83333 GN=bepA PE=1 SV=1^Atr|A0A0E0XXJ2^Atr|A0A140N9H1^Atr|A0A1X3JF16^Atr|A0A4P8BXE3^Atr|A0A7I6H113^Atr|A0A7U9LJ87^Atr|A0A7U9NYX6^Atr|A0A8E0FPL0^Atr|A0A979GGV7^Atr|A0A9P2MKZ2^Atr|A0A9Q6Y2E4^Atr|A0AA35AKM2^Atr|A7ZPT7^Atr|B7LCN4^Atr|B7N676^Atr|C3T067^Atr|D3H2Y7^Atr|E0J1F4^Atr|E1J3G9^Atr|A0AAD0K377^Atr|A…	BEPA	P66948	BEPA_ECOLI	14			-0.00802938	0.950765	21.9234	21.944	5	5
P17444	Oxygen-dependent choline dehydrogenase (CDH) (CHD) (EC 1.1.99.1) (Betaine aldehyde dehydrogenase) (BADH) (EC 1.2.1.8)	betA b0311 JW0303	>sp|P17444|BETA_ECOLI Oxygen-dependent choline dehydrogenase OS=Escherichia coli (strain K12) OX=83333 GN=betA PE=1 SV=1^Atr|A0A1X3JL06^Asp|B1J0W6^Asp|B1XE52^Atr|C1KFX7^Atr|E1IZI4	BETA	P17444	BETA_ECOLI	10	+	DOWN	-0.433843	0.00986447	20.7542	20.366	5	5
P17445	Betaine aldehyde dehydrogenase (BADH) (EC 1.2.1.8)	betB b0312 JW0304	>sp|P17445|BETB_ECOLI Betaine aldehyde dehydrogenase OS=Escherichia coli (strain K12) OX=83333 GN=betB PE=1 SV=3^Atr|A0A1X3JL47^Asp|B1XET7^Atr|C1KFX8	BETB	P17445	BETB_ECOLI	16			-0.125117	0.199623	23.4372	23.3545	5	5
P0ABC9	High-affinity choline transport protein	betT b0314 JW0306	>sp|P0ABC9|BETT_ECOLI High-affinity choline transport protein OS=Escherichia coli (strain K12) OX=83333 GN=betT PE=1 SV=1^Asp|P0ABD0^Atr|A0A0E0Y6N8^Atr|A0A0H3PK81^Atr|A0A140ND74^Atr|A0A1X3JLA8^Atr|A0A7M3S2S2^Atr|A0A836NGV5^Atr|A0A8E0FTD3^Atr|A0A979GCK3^Atr|A0A9P2IDI5^Atr|A0A9P2PS53^Atr|A0AA35AD93^Atr|A0AAD0JVF1^Atr|A0AAD2UCC5^Atr|A0AAD2V8Q3^Atr|A0AAD2VIA4^Atr|A0AAI8HEW0^Atr|A0AAJ3ZHJ2^Atr|A0AAJ4J…	BETT	P0ABC9	BETT_ECOLI	2			0.170844	0.27715	22.2345	22.4512	5	5
P0ABD3	Bacterioferritin (BFR) (EC 1.16.3.1) (Cytochrome b-1) (Cytochrome b-557)	bfr b3336 JW3298	>sp|P0ABD3|BFR_ECOLI Bacterioferritin OS=Escherichia coli (strain K12) OX=83333 GN=bfr PE=1 SV=1^Asp|P0ABD4^Atr|A0A0E1SY89^Atr|A0A0E2KZK8^Atr|A0A0H2Z3J6^Atr|A0A0H3EMH5^Atr|A0A140N508^Atr|A0A192CD34^Atr|A0A1X3JB86^Atr|A0A454A8F1^Atr|A0A7I6H9F1^Atr|A0AA36L170^Atr|B7MCV1^Atr|E1JB31^Atr|E2QFJ1^Atr|Q1R5Y6^Atr|S1PLV1^Atr|W1X996^Atr|A0AAI9IY15^Atr|A0AAJ3TY20	BFR	P0ABD3	BFR_ECOLI	12	+	UP	0.328398	0.0229559	24.7634	25.1385	5	5
Q46829	6-phospho-beta-glucosidase BglA (EC 3.2.1.86) (Phospho-beta-glucosidase A)	bglA bglD yqfC b2901 JW2869	>sp|Q46829|BGLA_ECOLI 6-phospho-beta-glucosidase BglA OS=Escherichia coli (strain K12) OX=83333 GN=bglA PE=1 SV=2^Atr|A0A1Q9L4W7^Atr|A0A1X3JDF2	BGLA	Q46829	BGLA_ECOLI	18	+	DOWN	-0.440554	0.0206396	23.04	22.6388	5	5
P33363	Periplasmic beta-glucosidase (EC 3.2.1.21) (Beta-D-glucoside glucohydrolase) (Cellobiase) (Gentiobiase)	bglX yohA b2132 JW2120	>sp|P33363|BGLX_ECOLI Periplasmic beta-glucosidase OS=Escherichia coli (strain K12) OX=83333 GN=bglX PE=3 SV=2^Atr|A0A024L1S4^Atr|A0A0E1T059^Atr|A0A1X3JDY8^Atr|A0A7I6H0P6	BGLX	P33363	BGLX_ECOLI	43			0.0689244	0.244235	21.9613	22.0685	5	5
P12996	Biotin synthase (EC 2.8.1.6)	bioB b0775 JW0758	>sp|P12996|BIOB_ECOLI Biotin synthase OS=Escherichia coli (strain K12) OX=83333 GN=bioB PE=1 SV=2^Atr|A0A0E0Y386^Atr|A0A0E1T1J7^Atr|A0A140NB65^Atr|A0A192CKA1^Atr|A0A1X3I8A5^Atr|A0A1X3JJE5^Atr|A0A7U9J252^Atr|A0A828UCC0^Atr|A0A836NFV2^Atr|A0A8E0KXF3^Atr|A0A9P2I8S1^Atr|A0AA35F4G1^Atr|A0AA36KVJ2^Asp|A7ZJI4^Asp|A7ZY31^Asp|B1IXJ3^Asp|B1LM66^Asp|B1X7A5^Atr|B3Y0A1^Asp|B7LC57^Asp|B7M747^Asp|B7NA74^Asp|B7N…	BIOB	P12996	BIOB_ECOLI	3		DOWN	NaN	NaN	18.9872	NaN	5	0
P13000	ATP-dependent dethiobiotin synthetase BioD 1 (EC 6.3.3.3) (DTB synthetase 1) (DTBS 1) (Dethiobiotin synthase 1)	bioD1 b0778 JW0761	>sp|P13000|BIOD1_ECOLI ATP-dependent dethiobiotin synthetase BioD 1 OS=Escherichia coli (strain K12) OX=83333 GN=bioD1 PE=1 SV=3^Atr|W8SSD2	BIOD1	P13000	BIOD1_ECOLI	2		UP	NaN	NaN	NaN	21.0409	0	5
P0A6E9	ATP-dependent dethiobiotin synthetase BioD 2 (EC 6.3.3.3) (DTB synthetase 2) (DTBS 2) (Dethiobiotin synthase 2)	bioD2 ynfK b1593 JW5264	>sp|P0A6E9|BIOD2_ECOLI ATP-dependent dethiobiotin synthetase BioD 2 OS=Escherichia coli (strain K12) OX=83333 GN=bioD2 PE=3 SV=1^Atr|A0A0E0XZ57^Atr|A0A0E1SZ29^Atr|A0A0H3EYH8^Atr|A0A0H3PJX1^Atr|A0A140N706^Atr|A0A4P8C043^Atr|A0A7I6GZ95^Atr|A0A7U9IZB1^Atr|A0A7U9QEM9^Atr|A0A8E0KWN6^Atr|A0A979GFA6^Atr|A0A9P2LQR3^Atr|A0A9P2MLE8^Atr|A0A9Q6V157^Atr|A0AAD2UAA3^Atr|B7L5E5^Atr|D3GTG0^Asp|P0A6F0^Atr|W8T1C3^A…	BIOD2	P0A6E9	BIOD2_ECOLI	7			-0.266447	0.138149	21.5692	21.3458	5	5
P13001	Pimeloyl-[acyl-carrier protein] methyl ester esterase (EC 3.1.1.85) (Biotin synthesis protein BioH) (Carboxylesterase BioH)	bioH bioB b3412 JW3375	>sp|P13001|BIOH_ECOLI Pimeloyl-[acyl-carrier protein] methyl ester esterase OS=Escherichia coli (strain K12) OX=83333 GN=bioH PE=1 SV=1^Atr|A0A024KZ56^Atr|A0A140N789^Atr|A0A1X3JBF9^Asp|B1X758^Asp|C4ZUR7	BIOH	P13001	BIOH_ECOLI	6			-0.223418	0.0817721	21.1051	20.9427	5	5
P06709	Bifunctional ligase/repressor BirA (Biotin operon repressor) (Biotin--[acetyl-CoA-carboxylase] ligase) (EC 6.3.4.15) (Biotin--protein ligase) (Biotin-[acetyl-CoA carboxylase] synthetase)	birA bioR dhbB b3973 JW3941	>sp|P06709|BIRA_ECOLI Bifunctional ligase/repressor BirA OS=Escherichia coli (strain K12) OX=83333 GN=birA PE=1 SV=1^Atr|A0A069FJV6^Atr|A0A1X3J9H9	BIRA	P06709	BIRA_ECOLI	10	+	DOWN	-0.246401	0.0405092	20.6457	20.4555	5	5
P20099	Biotin sulfoxide reductase (BDS reductase) (BSO reductase) (EC 1.-.-.-) (L-methionine-(S)-sulfoxide reductase) (Met-S-SO reductase) (EC 1.8.4.13)	bisC b3551 JW5940	>sp|P20099|BISC_ECOLI Biotin sulfoxide reductase OS=Escherichia coli (strain K12) OX=83333 GN=bisC PE=1 SV=3^Atr|A0A0J2EBN5^Atr|A0A1X3JBE2	BISC	P20099	BISC_ECOLI	11			-0.069556	0.357776	20.2559	20.243	5	5
P0A901	Outer membrane lipoprotein Blc	blc yjeL b4149 JW4110	>sp|P0A901|BLC_ECOLI Outer membrane lipoprotein Blc OS=Escherichia coli (strain K12) OX=83333 GN=blc PE=1 SV=1^Atr|A0A0E0Y8L2^Atr|A0A0H3PVL7^Atr|A0A1X3J9A7^Atr|A0A7I6H6Z0^Atr|A0A836N6W4^Atr|A0A8E0KSW7^Atr|A0A979GJF8^Atr|A0A9P2MN28^Atr|A0A9P2PYA4^Atr|A0AA35AHW0^Atr|A0AAD0NUT2^Atr|A0AAD2UH27^Atr|A0AAD2ZD41^Atr|A0AAD2ZF20^Atr|B1LQH2^Atr|B7LC10^Atr|C3SGC7^Atr|E0J048^Asp|P0A902^Atr|W1F5T4^Atr|A0AAJ4DC…	BLC	P0A901	BLC_ECOLI	15			0.105618	0.494293	23.1772	23.3276	5	5
P75989	HTH-type transcriptional repressor BluR	bluR ycgE b1162 JW1149	>sp|P75989|BLUR_ECOLI HTH-type transcriptional repressor BluR OS=Escherichia coli (strain K12) OX=83333 GN=bluR PE=1 SV=1^Atr|A0A0E0Y3S7^Atr|A0A1X3J0V4^Atr|A0A1X3JJT0^Atr|A0A7I6H5F7^Atr|A0A7U9J061^Atr|A0A9P2I750^Atr|A0AA35AHN0^Atr|A0AAD2UCB0^Atr|A0AAD2ZFP5^Atr|A0AAI8HDS5^Atr|B7LGR7^Atr|E0IVA0^Atr|J7R3L5	BLUR	P75989	BLUR_ECOLI	4			-0.0171392	0.919026	20.7818	20.7975	5	5
P0ABE2	DNA-binding transcriptional regulator BolA	bolA b0435 JW5060	>sp|P0ABE2|BOLA_ECOLI DNA-binding transcriptional regulator BolA OS=Escherichia coli (strain K12) OX=83333 GN=bolA PE=1 SV=1^Asp|P0ABE3^Atr|A0A0E0Y2T7^Atr|A0A0E1T7G7^Atr|A0A0H3EED2^Atr|A0A0H3MM28^Atr|A0A0H3PRE3^Atr|A0A192CIP5^Atr|A0A1X3JMB4^Atr|A0A454A1R8^Atr|A0A4P8C401^Atr|A0A7M3S331^Atr|A0A829L9X2^Atr|A0A8E0FRW5^Atr|A0A9P2GHF3^Atr|A0A9P2I6K8^Atr|A0A9Q6UWY9^Atr|A0AA35ADD7^Atr|A0AAD2NS27^Atr|A0AA…	BOLA	P0ABE2	BOLA_ECOLI	6			0.0533546	0.783038	24.1979	24.2788	5	5
P39297	Lipoprotein BsmA (Biofilm stress and motility protein)	bsmA yjfO b4189 JW5743	>sp|P39297|BSMA_ECOLI Lipoprotein BsmA OS=Escherichia coli (strain K12) OX=83333 GN=bsmA PE=2 SV=2^Atr|A0A140NCP9^Atr|A0A1X3J8K8^Atr|A0A4P8CB89^Atr|A0A7U9QC76^Atr|A0A9Q6V4V9^Atr|A0AAI8ER57^Atr|S1NW98^Atr|W8T6F9	BSMA	P39297	BSMA_ECOLI	2		DOWN	NaN	NaN	21.4893	NaN	5	0
P0AB33	Biofilm regulator BssS	bssS yceP b1060 JW5152	>sp|P0AB33|BSSS_ECOLI Biofilm regulator BssS OS=Escherichia coli (strain K12) OX=83333 GN=bssS PE=2 SV=1^Atr|A0A0E2LLK7^Atr|A0A454A311^Atr|A0A4P8C1X0^Atr|A0A5R8TDZ5^Atr|A0A7U9LTC0^Atr|A0A828UA86^Atr|A0A9Q6Y5I4^Atr|B7MIK1^Atr|B7MTJ1^Atr|B7UP74^Atr|E2QKE4^Asp|P0AB34^Atr|S1PI96	BSSS	P0AB33	BSSS_ECOLI	4			-0.0619497	0.877589	21.4639	21.4625	5	5
P0AFT5	Transcriptional regulatory protein BtsR	btsR yehT b2125 JW5352	>sp|P0AFT5|BTSR_ECOLI Transcriptional regulatory protein BtsR OS=Escherichia coli (strain K12) OX=83333 GN=btsR PE=1 SV=1^Asp|P0AFT6^Asp|P0DUE6^Atr|A0A0E0XYD6^Atr|A0A0E1T2A3^Atr|A0A0E2L5C9^Atr|A0A0H3EKU2^Atr|A0A0H3PTF7^Atr|A0A140N8A9^Atr|A0A454A5S6^Atr|A0A4P8C0N4^Atr|A0A5R8R8M6^Atr|A0A7I6H341^Atr|A0A7U9LSH7^Atr|A0A7U9NZ95^Atr|A0A828U456^Atr|A0A829KVS2^Atr|A0A836ZAG6^Atr|A0A8E0FR34^Atr|A0A979GG16^…	BTSR	P0AFT5	BTSR_ECOLI	11	+	DOWN	-0.259558	0.0415725	20.7341	20.5064	5	5
P0AD14	Sensor histidine kinase BtsS (EC 2.7.13.3)	btsS yehU b2126 JW5353	>sp|P0AD14|BTSS_ECOLI Sensor histidine kinase BtsS OS=Escherichia coli (strain K12) OX=83333 GN=btsS PE=1 SV=1^Asp|P0AD15^Atr|A0A0E0XWW0^Atr|A0A0E1T496^Atr|A0A0E2LJM4^Atr|A0A0H2Z0J4^Atr|A0A0H3EKL7^Atr|A0A140N8M9^Atr|A0A454A5R3^Atr|A0A4P8C3T0^Atr|A0A7I6H6R9^Atr|A0A7U9LKD7^Atr|A0A7U9P0T8^Atr|A0A836ZC82^Atr|A0A8E0KW20^Atr|A0A979GFS3^Atr|A0A9P2I5L3^Atr|A0A9Q6UYJ8^Atr|A0AA35AKH5^Atr|A7ZNU2^Atr|B3Y0W7^…	BTSS	P0AD14	BTSS_ECOLI	5		DOWN	NaN	NaN	20.821	NaN	5	0
P39396	Pyruvate/proton symporter BtsT (Brenztraubensaure transporter) (Pyruvate/H(+) symporter)	btsT yjiY b4354 JW5791	>sp|P39396|BTST_ECOLI Pyruvate/proton symporter BtsT OS=Escherichia coli (strain K12) OX=83333 GN=btsT PE=1 SV=2^Atr|B7MMP6^Atr|A0A0E2KY71	BTST	P39396	BTST_ECOLI	6			-0.00348327	0.989656	20.1516	20.2418	5	5
P06129	Vitamin B12 transporter BtuB (Cobalamin receptor) (Outer membrane cobalamin translocator)	btuB bfe cer dcrC b3966 JW3938	>sp|P06129|BTUB_ECOLI Vitamin B12 transporter BtuB OS=Escherichia coli (strain K12) OX=83333 GN=btuB PE=1 SV=2^Atr|A0A024L604^Atr|A0A979H049^Atr|A0A9P2MQ68^Atr|E0J683	BTUB	P06129	BTUB_ECOLI	24			-0.0505892	0.416454	23.1979	23.1819	5	5
P06611	Vitamin B12 import ATP-binding protein BtuD (EC 7.6.2.8) (Vitamin B12-transporting ATPase)	btuD b1709 JW1699	>sp|P06611|BTUD_ECOLI Vitamin B12 import ATP-binding protein BtuD OS=Escherichia coli (strain K12) OX=83333 GN=btuD PE=1 SV=1^Asp|B1XG16^Asp|C4ZYH1	BTUD	P06611	BTUD_ECOLI	4			0.0317296	0.861317	19.4023	19.4831	5	5
P06610	Thioredoxin/glutathione peroxidase BtuE (EC 1.11.1.24) (EC 1.11.1.9)	btuE b1710 JW1700	>sp|P06610|BTUE_ECOLI Thioredoxin/glutathione peroxidase BtuE OS=Escherichia coli (strain K12) OX=83333 GN=btuE PE=1 SV=1^Atr|A0A024L2A1^Atr|A0A140NB95^Atr|A0A1X3JG43	BTUE	P06610	BTUE_ECOLI	8			0.0218378	0.812051	22.2645	22.3267	5	5
P37028	Vitamin B12-binding protein	btuF yadT b0158 JW0154	>sp|P37028|BTUF_ECOLI Vitamin B12-binding protein OS=Escherichia coli (strain K12) OX=83333 GN=btuF PE=1 SV=2^Atr|A0A0E0Y588^Atr|A0A0H3ED17^Atr|A0A1X3JNM6^Atr|A0A4P8C700^Atr|A0A5R8T2C2^Atr|A0A7M3S2A3^Atr|A0A7U9J0T8^Atr|A0A7U9M055^Atr|A0A836ZBR9^Atr|A0A8E0FK53^Atr|A0A979GCB5^Atr|A0A9P2I6V0^Atr|A0A9Q6UWR2^Atr|A0AA35F456^Atr|A0AA36KUP2^Atr|A0AAD0NQ94^Atr|A0AAD2UDK5^Atr|A0AAD2V779^Atr|A0AAD2VG56^Atr|…	BTUF	P37028	BTUF_ECOLI	4			-0.102473	0.579007	20.0243	19.9908	5	5
P0A9H5	Corrinoid adenosyltransferase (EC 2.5.1.17) (Cob(II)alamin adenosyltransferase) (Cob(II)yrinic acid a,c-diamide adenosyltransferase) (Cobinamide/cobalamin adenosyltransferase)	btuR cobA b1270 JW1262	>sp|P0A9H5|BTUR_ECOLI Corrinoid adenosyltransferase OS=Escherichia coli (strain K12) OX=83333 GN=btuR PE=3 SV=1^Atr|A0A0E1SVP6^Atr|A0A7I6GYK3^Atr|A0A836NEX4^Atr|A0A9P2I5U8^Atr|A0AA35AFR6^Atr|E2QLM9^Asp|P0A9H6^Atr|A0A0H3EII2^Atr|A0A140NCB6^Atr|A0A1X3JID2^Atr|A0AAD0JWY3^Atr|A0AAD2VA56^Atr|A0AAD2ZHM0^Atr|A0AAI9IUQ0^Atr|A0AAJ4DAT3	BTUR	P0A9H5	BTUR_ECOLI	2			0.109284	0.517734	22.9778	23.133	5	5
P31551	Carnitinyl-CoA dehydratase (EC 4.2.1.149) (Crotonobetainyl-CoA hydratase)	caiD yaaL b0036 JW0035	>sp|P31551|CAID_ECOLI Carnitinyl-CoA dehydratase OS=Escherichia coli (strain K12) OX=83333 GN=caiD PE=1 SV=4^Atr|A0A140NB78^Atr|A0A4P8C9G0^Atr|A0A7U9LZU6^Atr|A0A9Q6Y170^Asp|B1IRE0^Atr|W8T345	CAID	P31551	CAID_ECOLI	10			0.0749389	0.435684	20.967	21.0984	5	5
P61517	Carbonic anhydrase 2 (EC 4.2.1.1) (Carbonate dehydratase 2)	can cynT2 yadF b0126 JW0122	>sp|P61517|CAN_ECOLI Carbonic anhydrase 2 OS=Escherichia coli (strain K12) OX=83333 GN=can PE=1 SV=1^Atr|A0AA46BSJ7^Atr|A0A0E0Y418^Atr|A0A0E1SV41^Atr|A0A140NBR3^Atr|A0A192CH04^Atr|A0A1X3IC66^Atr|A0A1X3J8C8^Atr|A0A1X3JMR1^Atr|A0A4P8C8Y0^Atr|A0A7M3S279^Atr|A0A7U9M007^Atr|A0A7U9P0W9^Atr|A0A828UDT3^Atr|A0A829KX18^Atr|A0A836NHI4^Atr|A0A8E0FK14^Atr|A0A979GCI4^Atr|A0A9P2MMN3^Atr|A0A9Q6UWD4^Atr|A0AA35F3V…	CAN	P61517	CAN_ECOLI	8			-0.151802	0.0630113	24.1054	24.0086	5	5
P0A6F1	Carbamoyl phosphate synthase small chain (EC 6.3.5.5) (Carbamoyl phosphate synthetase glutamine chain)	carA pyrA b0032 JW0030	>sp|P0A6F1|CARA_ECOLI Carbamoyl phosphate synthase small chain OS=Escherichia coli (strain K12) OX=83333 GN=carA PE=1 SV=1^Asp|P0A6F2^Atr|A0A0E0Y4A7^Atr|A0A0E1STA3^Atr|A0A0H3PW22^Atr|A0A140NFT4^Atr|A0A4P8C526^Atr|A0A7M4BLE3^Atr|A0A7U9LT35^Atr|A0A7U9P0Z9^Atr|A0A837AJM1^Atr|A0A8E0FKJ5^Atr|A0A9P2I663^Atr|A0A9P2PNX0^Atr|A0A9Q6UV77^Atr|A0AA35AF68^Atr|A0AAD0JYN1^Atr|A0AAD2V9G1^Atr|A0AAD2YVH5^Atr|A0AAD2…	CARA	P0A6F1	CARA_ECOLI	13			0.128024	0.184741	24.3953	24.5654	5	5
P00968	Carbamoyl phosphate synthase large chain (EC 6.3.4.16) (EC 6.3.5.5) (Carbamoyl phosphate synthetase ammonia chain)	carB pyrA b0033 JW0031	>sp|P00968|CARB_ECOLI Carbamoyl phosphate synthase large chain OS=Escherichia coli (strain K12) OX=83333 GN=carB PE=1 SV=2^Atr|A0A024L7L4	CARB	P00968	CARB_ECOLI	58			0.0289368	0.75058	23.7564	23.8243	5	5
Q47083	HTH-type transcriptional regulator cbl	cbl b1987 JW1966	>sp|Q47083|CBL_ECOLI HTH-type transcriptional regulator cbl OS=Escherichia coli (strain K12) OX=83333 GN=cbl PE=1 SV=2^Atr|A0A094VLT7^Atr|A0A140N8G4^Atr|A0A829L5X8	CBL	Q47083	CBL_ECOLI	8			-0.146837	0.165603	22.2588	22.1571	5	5
P36659	Curved DNA-binding protein	cbpA b1000 JW0985	>sp|P36659|CBPA_ECOLI Curved DNA-binding protein OS=Escherichia coli (strain K12) OX=83333 GN=cbpA PE=1 SV=2^Atr|A0A024L486^Atr|A0A0E1T2S1^Atr|A0A140NB18^Atr|A0A1X3J3Y1^Atr|A0A1X3JKV2^Atr|A0A4P8C334^Atr|A0A7U9LSN0^Atr|A0A9Q6UXV9^Asp|A7ZYV2^Asp|B1IV97^Asp|B1X8V5^Asp|C4ZQC8^Atr|A0AAI8HE22^Atr|A0AAJ3U1K0	CBPA	P36659	CBPA_ECOLI	14			-0.00512344	0.961536	22.0643	22.1113	5	5
P06961	Multifunctional CCA protein [Includes: CCA-adding enzyme (EC 2.7.7.72) (CCA tRNA nucleotidyltransferase) (tRNA CCA-pyrophosphorylase) (tRNA adenylyl-/cytidylyl-transferase) (tRNA nucleotidyltransferase) (tRNA-NT);2'-nucleotidase (EC 3.1.3.-);2',3'-cyclic phosphodiesterase (EC 3.1.4.-);Phosphatase (EC 3.1.3.-)]	cca b3056 JW3028	>sp|P06961|CCA_ECOLI Multifunctional CCA protein OS=Escherichia coli (strain K12) OX=83333 GN=cca PE=1 SV=1^Atr|A0A0E1SUW1^Atr|A0A140N5Y3^Atr|A0A1X3JBZ8^Asp|A8A4L0^Asp|B1IRR0^Asp|B1XG61^Asp|B7ND45^Asp|C4ZQX3^Atr|E1J0T2^Atr|J7Q9S8	CCA	P06961	CCA_ECOLI	16			-0.133994	0.0541858	20.9206	20.8364	5	5
P33931	Cytochrome c biogenesis ATP-binding export protein CcmA (EC 7.6.2.5) (Heme exporter protein A)	ccmA yejW b2201 JW5366	>sp|P33931|CCMA_ECOLI Cytochrome c biogenesis ATP-binding export protein CcmA OS=Escherichia coli (strain K12) OX=83333 GN=ccmA PE=1 SV=2^Asp|Q0TFP1^Atr|A0A0U4BG81^Atr|A0A1X3JEB2^Atr|A0A4P8BY55^Atr|A0AA35AGL8^Atr|A0AAJ3ZDH8^Atr|B7LAM4^Atr|F4T014^Atr|W1F8P2	CCMA	P33931	CCMA_ECOLI	3			0.288353	0.370751	19.0761	19.3828	5	5
P69490	Cytochrome c-type biogenesis protein CcmE (Cytochrome c maturation protein E) (Heme chaperone CcmE)	ccmE yejS b2197 JW2185	>sp|P69490|CCME_ECOLI Cytochrome c-type biogenesis protein CcmE OS=Escherichia coli (strain K12) OX=83333 GN=ccmE PE=1 SV=1^Atr|A0A0E0XYE3^Atr|A0A0E1T047^Atr|A0A0E2L5J0^Atr|A0A0H3EJ27^Atr|A0A0H3PQP0^Atr|A0A140NAG9^Atr|A0A192C9Z1^Atr|A0A1X3I631^Atr|A0A1X3JF20^Atr|A0A4P8BY50^Atr|A0A7U9IXQ1^Atr|A0A7U9QFN4^Atr|A0A828U0U4^Atr|A0A829LA88^Atr|A0A837B364^Atr|A0A8E0FPC5^Atr|A0A9P2R086^Atr|A0A9Q6UYD7^Atr|A…	CCME	P69490	CCME_ECOLI	6			0.0934512	0.562562	20.9866	21.1006	5	5
P33927	Cytochrome c-type biogenesis protein CcmF	ccmF yejR b2196 JW2184	>sp|P33927|CCMF_ECOLI Cytochrome c-type biogenesis protein CcmF OS=Escherichia coli (strain K12) OX=83333 GN=ccmF PE=1 SV=1^Atr|A0A037Y7B1^Atr|A0A0E0XWP5^Atr|A0A140N7X3^Atr|A0A1X3JER6^Atr|A0A979GGC7^Atr|B1LKU2^Atr|B7LAL9^Atr|E8Q1Q8^Atr|A0AAD0K2Q6^Atr|A0AAD2V6B9^Atr|A0AAI8EKX9	CCMF	P33927	CCMF_ECOLI	4			0.314741	0.148925	20.8575	21.1918	5	5
P0ABM9	Cytochrome c-type biogenesis protein CcmH	ccmH yejP b2194 JW2182	>sp|P0ABM9|CCMH_ECOLI Cytochrome c-type biogenesis protein CcmH OS=Escherichia coli (strain K12) OX=83333 GN=ccmH PE=1 SV=1^Atr|A0A0E1T319^Atr|A0A192C8U6^Atr|A0A1X3JE79^Atr|A0AA36P7C4^Atr|E1JFL3^Atr|F4T007^Atr|J7QFS1^Atr|A0AAI9N9K3	CCMH	P0ABM9	CCMH_ECOLI	12			-0.0154094	0.953281	20.6839	20.6396	5	5
P37047	Carbohydrate diacid regulator (Sugar diacid regulator)	cdaR sdaR yaeG b0162 JW5013	>sp|P37047|CDAR_ECOLI Carbohydrate diacid regulator OS=Escherichia coli (strain K12) OX=83333 GN=cdaR PE=1 SV=2^Atr|A0A037YLP4	CDAR	P37047	CDAR_ECOLI	5			-0.0304255	0.950929	21.0482	21.0637	5	5
P0ABF6	Cytidine deaminase (EC 3.5.4.5) (Cytidine aminohydrolase) (CDA)	cdd b2143 JW2131	>sp|P0ABF6|CDD_ECOLI Cytidine deaminase OS=Escherichia coli (strain K12) OX=83333 GN=cdd PE=1 SV=1^Atr|A0A0E0XX83^Atr|A0A0E1SW30^Atr|A0A140N822^Atr|A0A1X3JE18^Atr|A0A4P8C229^Atr|A0A7U9LXG8^Atr|A0A8E0KVX2^Atr|A0A9P2I7S8^Atr|A0A9Q6V066^Atr|A0AA35AGI1^Asp|A8A204^Asp|B1LKP0^Asp|B1X7N2^Asp|B6I8J3^Asp|B7LA09^Asp|B7M4Y8^Asp|C4ZSM3^Atr|E0IYF4^Atr|W1EZJ0^Atr|W8T7M4^Atr|A0AAD2VGP7^Atr|A0AAI8EHV1	CDD	P0ABF6	CDD_ECOLI	7			0.161775	0.0965443	22.1019	22.2949	5	5
P06282	CDP-diacylglycerol pyrophosphatase (EC 3.6.1.26) (CDP-diacylglycerol phosphatidylhydrolase) (CDP-diglyceride hydrolase)	cdh b3918 JW3889	>sp|P06282|CDH_ECOLI CDP-diacylglycerol pyrophosphatase OS=Escherichia coli (strain K12) OX=83333 GN=cdh PE=3 SV=1^Atr|A0A094VP61^Asp|B1XB84^Asp|C5A085	CDH	P06282	CDH_ECOLI	6			-0.0864859	0.46728	21.913	21.8868	5	5
P0AE60	Cell division activator CedA	cedA ydjP b1731 JW1720	>sp|P0AE60|CEDA_ECOLI Cell division activator CedA OS=Escherichia coli (strain K12) OX=83333 GN=cedA PE=1 SV=2^Asp|P0AE61^Atr|A0A0E0Y1V2^Atr|A0A0E1T8P3^Atr|A0A0H3PM24^Atr|A0A8E0FRW7^Asp|A7ZMJ8^Asp|A8A0S2^Asp|B5YQ18^Asp|B6IBF1^Asp|C4ZZ87^Atr|W1F6J3^Atr|W8TE37	CEDA	P0AE60	CEDA_ECOLI	3			-0.0980888	0.544568	22.0957	22.0806	5	5
P0A9H7	Cyclopropane-fatty-acyl-phospholipid synthase (CFA synthase) (Cyclopropane fatty acid synthase) (EC 2.1.1.79)	cfa cdfA b1661 JW1653	>sp|P0A9H7|CFA_ECOLI Cyclopropane-fatty-acyl-phospholipid synthase OS=Escherichia coli (strain K12) OX=83333 GN=cfa PE=1 SV=2^Asp|P0A9H8^Atr|A0A0E1SZZ7^Atr|A0A0E2L421^Atr|A0A0H2YZ24^Atr|A0A0H3EHF2^Atr|A0A0H3MGT8^Atr|A0A140N9A3^Atr|A0A192C7D8^Atr|A0A1X3I746^Atr|A0A1X3IYS7^Atr|A0A1X3JGH5^Atr|A0A454A4F3^Atr|A0A4P8C2K3^Atr|A0A7I6H2G8^Atr|A0A7U9LVK1^Atr|A0A828U9F3^Atr|A0A8E0FSM6^Atr|A0A9Q6UZJ4^Atr|A0A…	CFA	P0A9H7	CFA_ECOLI	21			0.0423509	0.549078	22.2498	22.3544	5	5
P0AE63	Putative cation transport regulator ChaB	chaB b1217 JW1208	>sp|P0AE63|CHAB_ECOLI Putative cation transport regulator ChaB OS=Escherichia coli (strain K12) OX=83333 GN=chaB PE=3 SV=1^Asp|P0AE65^Atr|A0A0E2L6E0^Atr|A0A0H3MGE7^Atr|A0A0H3PSC8^Atr|A0A140N9Z4^Atr|A0A1X3IA59^Atr|A0A1X3J1V4^Atr|A0A1X3JJ56^Atr|A0A454A3J3^Atr|A0A7I6GYJ7^Atr|A0A829L625^Atr|A0A9P2VLX8^Atr|A0AAD2S1L5^Atr|A0AAD2ZAU5^Atr|A0AAI8HDQ5^Atr|A0AAJ4JAJ4^Atr|B1LH81^Atr|B7MKC0^Atr|B7N430^Atr|C3T…	CHAB	P0AE63	CHAB_ECOLI	5			0.187481	0.243835	21.4761	21.6979	5	5
P39163	Glutathione-specific gamma-glutamylcyclotransferase (Gamma-GCG) (EC 4.3.2.7) (Cation transport regulatory protein ChaC)	chaC b1218 JW1209	>sp|P39163|CHAC_ECOLI Glutathione-specific gamma-glutamylcyclotransferase OS=Escherichia coli (strain K12) OX=83333 GN=chaC PE=1 SV=3^Atr|A0A094WPS7	CHAC	P39163	CHAC_ECOLI	4			-0.162749	0.432589	21.4877	21.3343	5	5
P69795	PTS system N,N'-diacetylchitobiose-specific EIIB component (EIIB-Chb) (IVcel) (N,N'-diacetylchitobiose-specific phosphotransferase enzyme IIB component) (EC 2.7.1.196)	chbB celA b1738 JW1727	>sp|P69795|PTQB_ECOLI PTS system N,N'-diacetylchitobiose-specific EIIB component OS=Escherichia coli (strain K12) OX=83333 GN=chbB PE=1 SV=1^Asp|P69796^Asp|P69830^Atr|C3T7F7^Atr|A0A0E0XZR8^Atr|A0A0E1SXQ4^Atr|A0A0E2L3G7^Atr|A0A0H2YZY8^Atr|A0A0H3EHM9^Atr|A0A0H3MGP0^Atr|A0A0H3PQH7^Atr|A0A140N9C7^Atr|A0A192C716^Atr|A0A1X3I745^Atr|A0A1X3IZ06^Atr|A0A1X3JG66^Atr|A0A454A4H3^Atr|A0A7I6H5Y0^Atr|A0A7U9IYA3^…	CHBB	P69795	PTQB_ECOLI	5			0.0499146	0.733075	22.5887	22.6918	5	5
P17411	6-phospho-beta-glucosidase (EC 3.2.1.86) (Cellobiose-6-phosphate hydrolase) (Phospho-chitobiase)	chbF celF ydjD b1734 JW1723	>sp|P17411|CHBF_ECOLI 6-phospho-beta-glucosidase OS=Escherichia coli (strain K12) OX=83333 GN=chbF PE=1 SV=4	CHBF	P17411	CHBF_ECOLI	10			-0.215858	0.120429	19.9975	19.8104	5	5
P37794	Chitooligosaccharide deacetylase ChbG (COD) (EC 3.5.1.105) (Chitin disaccharide deacetylase) (Chitobiose deacetylase) (Chitobiose-6P deacetylase) (Chitotriose deacetylase) (Chitotriose-6P deacetylase)	chbG ydjC b1733 JW1722	>sp|P37794|CHBG_ECOLI Chitooligosaccharide deacetylase ChbG OS=Escherichia coli (strain K12) OX=83333 GN=chbG PE=1 SV=2^Atr|A0A024L1D4^Atr|A0A1X3JGX8^Asp|B1XGJ4^Asp|C4ZZ89	CHBG	P37794	CHBG_ECOLI	2			-0.490988	0.062818	19.6966	19.2515	5	5
P13656	Probable bifunctional chitinase/lysozyme [Includes: Chitinase (EC 3.2.1.14);Lysozyme (EC 3.2.1.17)]	chiA yheB b3338 JW3300	>sp|P13656|CHIA_ECOLI Probable bifunctional chitinase/lysozyme OS=Escherichia coli (strain K12) OX=83333 GN=chiA PE=1 SV=2^Atr|A0A024KZF4^Atr|A0A1X3JB74	CHIA	P13656	CHIA_ECOLI	6			0.157946	0.219238	18.0749	18.2803	5	5
P0AGE6	Quinone reductase (EC 1.6.5.2) (Chromate reductase) (CHRR) (EC 1.6.-.-) (NAD(P)H dehydrogenase (quinone))	chrR yieF b3713 JW3691	>sp|P0AGE6|CHRR_ECOLI Quinone reductase OS=Escherichia coli (strain K12) OX=83333 GN=chrR PE=1 SV=1^Asp|P0AGE7^Atr|A0A060^Atr|A0A0E0Y653^Atr|A0A0E1SX32^Atr|A0A0H3PUF7^Atr|A0A140NF56^Atr|A0A1X3JB19^Atr|A0A7I6H2K8^Atr|A0A8E0FLG3^Atr|A0A9P2ML99^Atr|A0A9P2PUW0^Atr|A0AA35AJM9^Atr|A0AAD0K106^Atr|A0AAD2YTI2^Atr|A0AAD2Z9X2^Atr|A0AAI8HGB1^Atr|A0AAJ4MDI9^Atr|A7ZTR8^Atr|B7L858^Atr|B7NF30^Atr|D8AG78^Atr|E0J3…	CHRR	P0AGE6	CHRR_ECOLI	9			0.0596718	0.598585	24.3052	24.4428	5	5
P17315	Colicin I receptor	cirA cir feuA b2155 JW2142	>sp|P17315|CIRA_ECOLI Colicin I receptor OS=Escherichia coli (strain K12) OX=83333 GN=cirA PE=1 SV=2^Atr|A0A024L128^Atr|A0A0E0XWT1^Atr|A0A7I6GZ28^Atr|A0A979GGV5^Atr|A0AA35AGH4^Atr|B7LAH7^Atr|E0IYE2^Atr|A0AAD0NT50^Atr|A0AAD2U7Y2^Atr|A0AAD2VF42	CIRA	P17315	CIRA_ECOLI	15			-0.179905	0.26278	19.5457	19.3966	5	5
P69330	Citrate lyase acyl carrier protein (Citrate lyase gamma chain)	citD ybdX b0617 JW0609	>sp|P69330|CITD_ECOLI Citrate lyase acyl carrier protein OS=Escherichia coli (strain K12) OX=83333 GN=citD PE=2 SV=1^Atr|A0A0E0Y409^Atr|A0A0E1T1K3^Atr|A0A0E2L8V3^Atr|A0A0H3EG43^Atr|A0A0H3PZW5^Atr|A0A140NCC5^Atr|A0A192CJ79^Atr|A0A1X3I7R7^Atr|A0A1X3J5G4^Atr|A0A1X3JKM0^Atr|A0A4V1DRX5^Atr|A0A7U9J1U8^Atr|A0A7U9LNP0^Atr|A0A828UBQ7^Atr|A0A829L3L0^Atr|A0A836NGE1^Atr|A0A8E0FI62^Atr|A0A9P2I783^Atr|A0A9P2LT…	CITD	P69330	CITD_ECOLI	2			NaN	NaN	NaN	NaN	0	0
P0A9I1	Citrate lyase subunit beta (Citrase beta chain) (EC 4.1.3.6) (Citrate (pro-3S)-lyase subunit beta) (Citryl-CoA lyase subunit) (EC 4.1.3.34)	citE ybdW b0616 JW0608	>sp|P0A9I1|CITE_ECOLI Citrate lyase subunit beta OS=Escherichia coli (strain K12) OX=83333 GN=citE PE=2 SV=1^Atr|A0A0E1T3Y3^Atr|A0A0E2L897^Atr|A0A0H3MDY5^Atr|A0A0H3PST6^Atr|A0A140NEU4^Atr|A0A454A273^Atr|A0A4P8C5D8^Atr|A0A5R8T1L0^Atr|A0A7M3S3G0^Atr|A0A7U9LM72^Atr|A0A828UEP0^Atr|A0A8E0FHR4^Atr|A0A979GD65^Atr|A0A9P2I8T5^Atr|A0A9P2QY15^Atr|A0A9Q6UXK2^Atr|A0AA35ADM5^Atr|A7ZJ02^Atr|B1LKK8^Atr|B7MF29^At…	CITE	P0A9I1	CITE_ECOLI	12			-0.186359	0.75058	20.7169	20.5709	5	5
P75726	Citrate lyase alpha chain (Citrase alpha chain) (EC 4.1.3.6) (Citrate (pro-3S)-lyase alpha chain) (Citrate CoA-transferase subunit) (EC 2.8.3.10)	citF ybdV b0615 JW5087	>sp|P75726|CILA_ECOLI Citrate lyase alpha chain OS=Escherichia coli (strain K12) OX=83333 GN=citF PE=2 SV=1	CITF	P75726	CILA_ECOLI	9			-0.315622	0.663746	20.8076	20.3764	5	5
P37019	H(+)/Cl(-) exchange transporter ClcA (ClC-ec1)	clcA eriC yadQ b0155 JW5012	>sp|P37019|CLCA_ECOLI H(+)/Cl(-) exchange transporter ClcA OS=Escherichia coli (strain K12) OX=83333 GN=clcA PE=1 SV=2^Atr|A0A0E0Y3Z4^Atr|A0A0E1SRV3^Atr|A0A140NDY6^Atr|A0A1X3JMW3^Atr|A0A828UFI8^Atr|A0A829KWY4^Atr|A0A836NIE0^Atr|A0A8E0FKK4^Atr|A0A9P2MK38^Asp|A7ZHP7^Asp|B1IQI5^Asp|B1XD25^Asp|B6HZD1^Asp|B7LGL7^Asp|B7M196^Asp|B7N824^Asp|B7UIK2^Asp|C4ZRP8^Atr|D3GRA2^Atr|E0IYM6^Atr|E1JEV0^Atr|J7Q633^At…	CLCA	P37019	CLCA_ECOLI	2			0.114356	0.667468	19.0703	19.2305	5	5
P0ABH9	ATP-dependent Clp protease ATP-binding subunit ClpA	clpA lopD b0882 JW0866	>sp|P0ABH9|CLPA_ECOLI ATP-dependent Clp protease ATP-binding subunit ClpA OS=Escherichia coli (strain K12) OX=83333 GN=clpA PE=1 SV=1^Asp|P0ABI0^Asp|P0ABI1^Atr|A0A0E0Y1T5^Atr|A0A0E2L7M9^Atr|A0A0H3EGS4^Atr|A0A0H3MRY3^Atr|A0A0H3PT68^Atr|A0A5R8T0B6^Atr|A0A7I6GYF7^Atr|A0A7U9P1E6^Atr|A0A828U8L4^Atr|A0A829LAV3^Atr|A0A836NDF2^Atr|A0A8E0KX94^Atr|A0A979GDL3^Atr|A0A9P2IAF3^Atr|A0A9P2V059^Atr|A0AA35F6G3^Atr…	CLPA	P0ABH9	CLPA_ECOLI	39			-0.142598	0.201653	23.4755	23.3829	5	5
P63284	Chaperone protein ClpB (Heat shock protein F84.1)	clpB htpM b2592 JW2573	>sp|P63284|CLPB_ECOLI Chaperone protein ClpB OS=Escherichia coli (strain K12) OX=83333 GN=clpB PE=1 SV=1^Asp|P63285^Asp|P63286^Atr|A0A0E0XX19^Atr|A0A0E1SVF1^Atr|A0A0H3MJI2^Atr|A0A0H3PIT6^Atr|A0A140N6A5^Atr|A0A454A6Q3^Atr|A0A4P8BXD6^Atr|A0A5R8R809^Atr|A0A7I6H7N1^Atr|A0A7U9IWW2^Atr|A0A7U9LKW1^Atr|A0A836NB38^Atr|A0A8E0FQD9^Atr|A0A979H2U8^Atr|A0A9P2MNQ2^Atr|A0A9P2VMM5^Atr|A0A9Q6UZ43^Atr|A0AA35F6N0^At…	CLPB	P63284	CLPB_ECOLI	65			-0.000620313	0.993577	24.6522	24.6979	5	5
P0A6G7	ATP-dependent Clp protease proteolytic subunit (EC 3.4.21.92) (Caseinolytic protease) (Endopeptidase Clp) (Heat shock protein F21.5) (Protease Ti)	clpP lopP b0437 JW0427	>sp|P0A6G7|CLPP_ECOLI ATP-dependent Clp protease proteolytic subunit OS=Escherichia coli (strain K12) OX=83333 GN=clpP PE=1 SV=1^Atr|A0A0E0Y6A5^Atr|A0A0E1SUV7^Atr|A0A0E2L9M1^Atr|A0A0H3EFS7^Atr|A0A0H3MEA1^Atr|A0A0H3PR91^Atr|A0A140NEW8^Atr|A0A192CHZ0^Atr|A0A1X3IAW6^Atr|A0A1X3J6K0^Atr|A0A1X3JLI8^Atr|A0A4P8C6C9^Atr|A0A7U9J196^Atr|A0A7U9LGJ9^Atr|A0A828UBU4^Atr|A0A836ZEL3^Atr|A0A8E0FRX7^Atr|A0A979H0R1^…	CLPP	P0A6G7	CLPP_ECOLI	9			-0.183684	0.106916	24.4196	24.3115	5	5
P0A6H1	ATP-dependent Clp protease ATP-binding subunit ClpX (ATP-dependent unfoldase ClpX)	clpX lopC b0438 JW0428	>sp|P0A6H1|CLPX_ECOLI ATP-dependent Clp protease ATP-binding subunit ClpX OS=Escherichia coli (strain K12) OX=83333 GN=clpX PE=1 SV=2^Atr|A0A0E0Y341^Atr|A0A0E1SUM6^Atr|A0A0E2L9E9^Atr|A0A0H3EGK4^Atr|A0A0H3PVC0^Atr|A0A140NEQ0^Atr|A0A1X3IB18^Atr|A0A1X3J6V4^Atr|A0A1X3JLL3^Atr|A0A4P8C9J3^Atr|A0A7U9J1A0^Atr|A0A7U9LP78^Atr|A0A828UE99^Atr|A0A829L8X4^Atr|A0A836ZC55^Atr|A0A9P2I7L4^Atr|A0A9P2LRH7^Atr|A0A9Q6…	CLPX	P0A6H1	CLPX_ECOLI	31			0.062655	0.427943	23.133	23.2388	5	5
P0A6H8	Cardiolipin synthase A (CL synthase) (EC 2.7.8.-)	clsA cls nov yciJ b1249 JW1241	>sp|P0A6H8|CLSA_ECOLI Cardiolipin synthase A OS=Escherichia coli (strain K12) OX=83333 GN=clsA PE=1 SV=1^Asp|B7N460^Asp|B7NVL8^Asp|P0A6H9^Atr|A0A0E0Y0D6^Atr|A0A0E1TA83^Atr|A0A0E2L6P4^Atr|A0A0H3EGB2^Atr|A0A140NCD5^Atr|A0A192CMD8^Atr|A0A1X3IA38^Atr|A0A1X3JJ88^Atr|A0A7U9IZK4^Atr|A0A828UC30^Atr|A0A829LHK0^Atr|A0A836NFB6^Atr|A0A8E0KTN7^Atr|A0A8G2LXC0^Atr|A0A9P2I5D7^Atr|A0AA35AD41^Atr|A0AA36P6D2^Atr|A0…	CLSA	P0A6H8	CLSA_ECOLI	12	+	DOWN	-0.412819	0.0151019	21.7923	21.4142	5	5
P75919	Cardiolipin synthase C (CL synthase) (EC 2.7.8.-)	clsC ymdC b1046 JW5150	>sp|P75919|CLSC_ECOLI Cardiolipin synthase C OS=Escherichia coli (strain K12) OX=83333 GN=clsC PE=1 SV=2^Atr|A0A0E0Y0K9^Atr|A0A8E0KUI8^Atr|A0A9P2I5F4^Atr|A0AA35F814^Atr|B7LFF6^Atr|W8SRL6	CLSC	P75919	CLSC_ECOLI	2		DOWN	NaN	NaN	17.8253	NaN	5	0
P0A6I0	Cytidylate kinase (CK) (EC 2.7.4.25) (Cytidine monophosphate kinase) (CMP kinase) (Protein MssA) (p25)	cmk mssA ycaF ycaG b0910 JW0893	>sp|P0A6I0|KCY_ECOLI Cytidylate kinase OS=Escherichia coli (strain K12) OX=83333 GN=cmk PE=1 SV=1^Atr|A0A0E0Y1C4^Atr|A0A0E1T1E2^Atr|A0A0E2L856^Atr|A0A0H3EGX4^Atr|A0A0H3PSL7^Atr|A0A140N8S7^Atr|A0A1X3I8T6^Atr|A0A1X3J347^Atr|A0A1X3JKF4^Atr|A0A4P8C3G4^Asp|A1A9I7^Asp|A7ZJZ9^Asp|A7ZYL3^Asp|B1IW21^Asp|B1LJV3^Asp|B1X850^Asp|B5YT44^Asp|B6I8Y2^Asp|B7LDA2^Asp|B7M839^Asp|B7MHL9^Asp|B7MS25^Asp|B7NAQ9^Asp|B7NM…	CMK	P0A6I0	KCY_ECOLI	11			0.2155	0.106665	23.9527	24.2086	5	5
P76290	Carboxy-S-adenosyl-L-methionine synthase (Cx-SAM synthase) (EC 2.1.3.-)	cmoA yecO b1870 JW1859	>sp|P76290|CMOA_ECOLI Carboxy-S-adenosyl-L-methionine synthase OS=Escherichia coli (strain K12) OX=83333 GN=cmoA PE=1 SV=1^Atr|A0A037YBF4^Atr|A0A1X3IZD5^Atr|A0A1X3JGP6^Asp|B1XHD8^Asp|C4ZQF4	CMOA	P76290	CMOA_ECOLI	13			-0.186679	0.0558314	23.0053	22.8711	5	5
P76291	tRNA U34 carboxymethyltransferase (EC 2.5.1.-)	cmoB yecP b1871 JW1860	>sp|P76291|CMOB_ECOLI tRNA U34 carboxymethyltransferase OS=Escherichia coli (strain K12) OX=83333 GN=cmoB PE=1 SV=1^Atr|A0A024L2J4^Atr|A0A0E2L4J1^Atr|A0A1X3JGL4^Atr|A0A828U233^Atr|A0A829L9R0^Atr|A0AAD2NUR9^Asp|A1AC32^Asp|B1XHD9^Asp|B7MBT0^Asp|B7NBM2^Asp|B7USP8^Asp|C4ZQF5^Asp|Q1RAR3^Atr|S1PHE7	CMOB	P76291	CMOB_ECOLI	15			-0.187121	0.0623533	21.3336	21.183	5	5
P36566	tRNA 5-carboxymethoxyuridine methyltransferase (EC 2.1.1.-) (cmo5U methyltransferase)	cmoM smtA ycbD b0921 JW0904	>sp|P36566|CMOM_ECOLI tRNA 5-carboxymethoxyuridine methyltransferase OS=Escherichia coli (strain K12) OX=83333 GN=cmoM PE=1 SV=2^Atr|A0A0E0Y318^Atr|A0A0E1SU33^Atr|A0A0H3EHR5^Atr|A0A0H3MIE4^Atr|A0A140NB94^Atr|A0A454A2S5^Atr|A0A7I6H503^Atr|A0A829KVI4^Atr|A0A8E0FTM0^Atr|A0A979GDM2^Atr|A0AA35AJK6^Atr|A0AAD2VG84^Atr|A7ZK11^Atr|B1LJU2^Atr|B7LE20^Atr|B7N388^Atr|D3H0F0^Atr|D8A7Y8^Atr|E0IZC1^Atr|E2QJD2^At…	CMOM	P36566	CMOM_ECOLI	6			-0.0374117	0.821274	20.9806	21.003	5	5
P77395	Chaperedoxin (Heat shock protein CnoX) (Trxsc)	cnoX ybbN b0492 JW5067	>sp|P77395|CNOX_ECOLI Chaperedoxin OS=Escherichia coli (strain K12) OX=83333 GN=cnoX PE=1 SV=2^Atr|A0A0E1T2S9^Atr|A0A140NCP3^Atr|W8TRP7	CNOX	P77395	CNOX_ECOLI	13	+	DOWN	-0.446464	0.0309351	22.9219	22.516	5	5
P64467	OriC-binding nucleoid-associated protein (H-NS/StpA-binding protein 2) (Transcription modulator YdgT)	cnu ydgT b1625 JW1617	>sp|P64467|CNU_ECOLI OriC-binding nucleoid-associated protein OS=Escherichia coli (strain K12) OX=83333 GN=cnu PE=1 SV=1^Asp|P64468^Asp|P64469^Asp|Q0THK2^Asp|Q1RBH1^Atr|A0A0E0Y0G0^Atr|A0A0E1SW88^Atr|A0A0E2L6K1^Atr|A0A0H3EJ89^Atr|A0A0H3MPQ1^Atr|A0A0H3PSJ4^Atr|A0A140NA10^Atr|A0A1X3I6R2^Atr|A0A1X3IZ52^Atr|A0A1X3JGD4^Atr|A0A5R8TB92^Atr|A0A7I6H2E8^Atr|A0A7U9IZ66^Atr|A0A828U9B2^Atr|A0A829KXN2^Atr|A0A83…	CNU	P64467	CNU_ECOLI	5			0.0973304	0.442357	23.0169	23.1849	5	5
P0A6I3	Pantothenate kinase (EC 2.7.1.33) (Pantothenic acid kinase) (Rts protein)	coaA panK rts b3974 JW3942	>sp|P0A6I3|COAA_ECOLI Pantothenate kinase OS=Escherichia coli (strain K12) OX=83333 GN=coaA PE=1 SV=1^Asp|P0A6I4^Asp|P0A6I5^Atr|A0A0E0Y5N6^Atr|A0A0E1SVC1^Atr|A0A0H3PUI8^Atr|A0A140NEF9^Atr|A0A4P8C8V7^Atr|A0A5R8RCT3^Atr|A0A828TZV9^Atr|A0A836N8L6^Atr|A0A8E0FI18^Atr|A0A9P2GNE3^Atr|A0A9P2IE08^Atr|A0A9Q6V499^Atr|A0AA35AQA4^Atr|A0AAD0NUK3^Atr|A0AAD2UI93^Atr|A0AAD2VCJ2^Atr|A0AAD2VLB2^Asp|A1AIF2^Asp|A7ZUJ…	COAA	P0A6I3	COAA_ECOLI	11	+	DOWN	-0.220827	0.0453355	21.4676	21.2738	5	5
P0ABQ0	Coenzyme A biosynthesis bifunctional protein CoaBC (DNA/pantothenate metabolism flavoprotein) (Phosphopantothenoylcysteine synthetase/decarboxylase) (PPCS-PPCDC) [Includes: Phosphopantothenoylcysteine decarboxylase (PPC decarboxylase) (PPC-DC) (EC 4.1.1.36) (CoaC);Phosphopantothenate--cysteine ligase (EC 6.3.2.5) (CoaB) (Phosphopantothenoylcysteine synthetase) (PPC synthetase) (PPC-S)]	coaBC dfp b3639 JW5642	>sp|P0ABQ0|COABC_ECOLI Coenzyme A biosynthesis bifunctional protein CoaBC OS=Escherichia coli (strain K12) OX=83333 GN=coaBC PE=1 SV=2^Atr|A0A0H3MMA7^Atr|A0A0H3PV99^Atr|A0A140N465^Atr|A0A454A9G3^Atr|A0A7I6HA60^Atr|A0A7U9IUL7^Atr|A0A836N7W1^Atr|A0A8E0FK11^Atr|A0A9P2VN41^Atr|A0AA35F7V0^Asp|P0ABQ1^Atr|Q8XDA2^Atr|W1EZ46^Atr|W8TPQ8^Atr|A0AAD0K6L3^Atr|A0AAD2NVR1^Atr|A0AAI9IV73^Atr|A0AAJ3Z9N0^Atr|A0AAJ4…	COABC	P0ABQ0	COABC_ECOLI	12			-0.0855454	0.411737	22.4809	22.4481	5	5
P0A6I6	Phosphopantetheine adenylyltransferase (EC 2.7.7.3) (Dephospho-CoA pyrophosphorylase) (Pantetheine-phosphate adenylyltransferase) (PPAT)	coaD kdtB yicA b3634 JW3609	>sp|P0A6I6|COAD_ECOLI Phosphopantetheine adenylyltransferase OS=Escherichia coli (strain K12) OX=83333 GN=coaD PE=1 SV=1^Atr|A0A0E0XTW6^Atr|A0A0E1SS05^Atr|A0A0H3PUF9^Atr|A0A140N621^Atr|A0A1X3I0V1^Atr|A0A7U9NZA9^Atr|A0A829KXU5^Atr|A0A836ZBA0^Atr|A0A8E0FK01^Atr|A0A9P2MLU0^Atr|A0A9P2PWJ5^Atr|A0AA35AQ42^Atr|A0AAD0NSR0^Atr|A0AAD2NVL0^Atr|A0AAD2U9M0^Atr|A0AAD2VFD2^Atr|A0AAD2ZBP9^Asp|A7ZTI5^Asp|A8A696^A…	COAD	P0A6I6	COAD_ECOLI	8	+	DOWN	-0.271748	0.0230275	22.9242	22.6948	5	5
P0A6I9	Dephospho-CoA kinase (EC 2.7.1.24) (Dephosphocoenzyme A kinase)	coaE yacE b0103 JW0100	>sp|P0A6I9|COAE_ECOLI Dephospho-CoA kinase OS=Escherichia coli (strain K12) OX=83333 GN=coaE PE=1 SV=1^Asp|P0A6J0^Atr|A0A0H3PHI5^Atr|A0A140NDM0^Atr|A0A192CHM4^Atr|A0A1X3ICV1^Atr|A0A1X3J857^Atr|A0A1X3JNF6^Atr|A0A7M3S262^Atr|A0A7U9J0S0^Atr|A0A829L090^Atr|A0A836NFD7^Atr|A0A8E0FK66^Atr|A0A979H1U4^Atr|A0A9P2QUQ7^Atr|A0AA35AFA8^Atr|A0AA36P3Y5^Atr|A0AAD2UA98^Atr|A0AAD2VE77^Atr|A0AAD2ZDA5^Atr|A7ZHJ4^Atr|…	COAE	P0A6I9	COAE_ECOLI	8			-0.0114007	0.946234	20.7136	20.7585	5	5
P75960	NAD-dependent protein deacylase (EC 2.3.1.286) (Regulatory protein SIR2 homolog)	cobB ycfY b1120 JW1106	>sp|P75960|NPD_ECOLI NAD-dependent protein deacylase OS=Escherichia coli (strain K12) OX=83333 GN=cobB PE=1 SV=3^Atr|A0A0E1TBG0^Atr|A0A140N8Y7^Atr|A0A7I6H0T2^Atr|J7R3J9	COBB	P75960	NPD_ECOLI	10			0.0512542	0.591838	22.0722	22.156	5	5
P36562	Nicotinate-nucleotide--dimethylbenzimidazole phosphoribosyltransferase (NN:DBI PRT) (EC 2.4.2.21) (N(1)-alpha-phosphoribosyltransferase)	cobT b1991 JW1969	>sp|P36562|COBT_ECOLI Nicotinate-nucleotide--dimethylbenzimidazole phosphoribosyltransferase OS=Escherichia coli (strain K12) OX=83333 GN=cobT PE=3 SV=3^Atr|A0A094VJN1^Atr|A0A140N8Y1^Atr|A0A829L3L2^Asp|B1X6S9^Asp|B7MWP8^Asp|C4ZQQ4	COBT	P36562	COBT_ECOLI	3			-0.136442	0.340061	20.507	20.4201	5	5
P25524	Cytosine deaminase (CD) (CDA) (CDase) (EC 3.5.4.1) (Cytosine aminohydrolase) (Isoguanine deaminase) (EC 3.5.4.-)	codA b0337 JW0328	>sp|P25524|CODA_ECOLI Cytosine deaminase OS=Escherichia coli (strain K12) OX=83333 GN=codA PE=1 SV=3^Atr|A0A140NF64^Atr|Q53ZC8	CODA	P25524	CODA_ECOLI	9	+	DOWN	-0.295717	0.0281263	19.1837	18.9527	5	5
P75952	HTH-type transcriptional repressor ComR (Copper outer membrane regulator)	comR ycfQ b1111 JW5159	>sp|P75952|COMR_ECOLI HTH-type transcriptional repressor ComR OS=Escherichia coli (strain K12) OX=83333 GN=comR PE=1 SV=2^Atr|A0A094VRK2	COMR	P75952	COMR_ECOLI	4			-0.064962	0.660009	21.52	21.4917	5	5
Q59385	Copper-exporting P-type ATPase (EC 7.2.2.8) (Copper-exporting P-type ATPase A) (Cu(+)-exporting ATPase) (Soluble copper chaperone CopA(Z))	copA atcU f834 ybaR b0484 JW0473	>sp|Q59385|COPA_ECOLI Copper-exporting P-type ATPase OS=Escherichia coli (strain K12) OX=83333 GN=copA PE=1 SV=4^Atr|A0A037Y6P7^Atr|A0A140NAV3^Atr|A0A1X3JLI9	COPA	Q59385	COPA_ECOLI	18			0.127205	0.120181	21.4492	21.6172	5	5
P0ABI4	Magnesium transport protein CorA	corA b3816 JW3789	>sp|P0ABI4|CORA_ECOLI Magnesium transport protein CorA OS=Escherichia coli (strain K12) OX=83333 GN=corA PE=1 SV=1^Asp|P0ABI5^Asp|P0ABI6^Atr|A0A0E0Y9Q0^Atr|A0A0E1T133^Atr|A0A0E2KZ95^Atr|A0A0H2Z5G3^Atr|A0A0H3EP26^Atr|A0A0H3MTW2^Atr|A0A0H3PQA3^Atr|A0A140NI35^Atr|A0A1X3HZN5^Atr|A0A1X3IUN6^Atr|A0A1X3JA40^Atr|A0A454A9W9^Atr|A0A4P8CBM7^Atr|A0A5R8RDK3^Atr|A0A7I6H1C5^Atr|A0A7U9NY57^Atr|A0A7U9QCY9^Atr|A0A…	CORA	P0ABI4	CORA_ECOLI	5			-0.011083	0.954914	22.7486	22.7666	5	5
P0AE78	Magnesium and cobalt efflux protein CorC	corC ybeX b0658 JW0655	>sp|P0AE78|CORC_ECOLI Magnesium and cobalt efflux protein CorC OS=Escherichia coli (strain K12) OX=83333 GN=corC PE=1 SV=1^Atr|C3TJ72^Asp|P0AE79^Asp|P0AE80^Atr|Q1REQ8^Atr|A0A0E0Y3X5^Atr|A0A0E2LN12^Atr|A0A0H2YX32^Atr|A0A0H3EEI7^Atr|A0A0H3MMT8^Atr|A0A0H3PRQ1^Atr|A0A140NC86^Atr|A0A192CJX3^Atr|A0A1X3I802^Atr|A0A1X3J572^Atr|A0A1X3JKX8^Atr|A0A454A296^Atr|A0A4P8C4C0^Atr|A0A7M3S3I4^Atr|A0A7U9P184^Atr|A0A…	CORC	P0AE78	CORC_ECOLI	14			0.14225	0.188632	22.3559	22.5361	5	5
P0AEW4	3',5'-cyclic adenosine monophosphate phosphodiesterase CpdA (3',5'-cyclic AMP phosphodiesterase) (cAMP phosphodiesterase) (EC 3.1.4.53)	cpdA icc b3032 JW3000	>sp|P0AEW4|CPDA_ECOLI 3',5'-cyclic adenosine monophosphate phosphodiesterase CpdA OS=Escherichia coli (strain K12) OX=83333 GN=cpdA PE=1 SV=1^Atr|A0A0E0XXL6^Atr|A0A0E1T2J9^Atr|A0A0H3MKY5^Atr|A0A0H3PSS6^Atr|A0A1X3I2N2^Atr|A0A1X3IXC9^Atr|A0A1X3JCT3^Atr|A0A454A7T8^Atr|A0A4P8BXV7^Atr|A0A7I6H8R0^Atr|A0A7U9LSW9^Atr|A0A7U9NYX1^Atr|A0A829L647^Atr|A0A836ZBR4^Atr|A0A979H374^Atr|A0A9P2MPP7^Atr|A0A9P2PRY3^At…	CPDA	P0AEW4	CPDA_ECOLI	4			-0.254983	0.201844	21.6516	21.4807	5	5
P45955	Cell division coordinator CpoB	cpoB ybgF b0742 JW0732	>sp|P45955|CPOB_ECOLI Cell division coordinator CpoB OS=Escherichia coli (strain K12) OX=83333 GN=cpoB PE=1 SV=2^Atr|A0A094WFP3^Atr|A0A1X3JKC3	CPOB	P45955	CPOB_ECOLI	9			-0.213098	0.258931	22.2823	22.127	5	5
P0AE82	Sensor histidine kinase CpxA (EC 2.7.13.3)	cpxA ecfB eup ssd b3911 JW3882	>sp|P0AE82|CPXA_ECOLI Sensor histidine kinase CpxA OS=Escherichia coli (strain K12) OX=83333 GN=cpxA PE=1 SV=1^Atr|A0A0E0Y5U5^Atr|A0A0E2LCV2^Atr|A0A0H2Z4H5^Atr|A0A0H3ESD6^Atr|A0A0H3MNY0^Atr|A0A0H3PUK0^Atr|A0A192CFE9^Atr|A0A1X3HZJ6^Atr|A0A1X3J9T2^Atr|A0A454A9Z7^Atr|A0A7I6H0P0^Atr|A0A7U9NY13^Atr|A0A828TXM5^Atr|A0A836N9D2^Atr|A0A8E0FQD3^Atr|A0A979H4D7^Atr|A0A9P2I9D8^Atr|A0A9P2R0L2^Atr|A0AA35F742^Atr…	CPXA	P0AE82	CPXA_ECOLI	13			-0.143319	0.147477	21.0538	20.9634	5	5
P0AE85	Periplasmic protein CpxP (ORF_o167) (Periplasmic accessory protein CpxP)	cpxP yiiO b4484 JW5558	>sp|P0AE85|CPXP_ECOLI Periplasmic protein CpxP OS=Escherichia coli (strain K12) OX=83333 GN=cpxP PE=1 SV=1^Asp|P0AE86^Atr|A0A0E0Y5K9^Atr|A0A0E1STW4^Atr|A0A0H3EPG3^Atr|A0A0H3F2L0^Atr|A0A0H3MK30^Atr|A0A4P8C7Y1^Atr|A0A5R8RML3^Atr|A0A7I6H6I2^Atr|A0A7U9LI20^Atr|A0A7U9NXK2^Atr|A0A828U172^Atr|A0A836N8U9^Atr|A0A8E0KWB3^Atr|A0A979GIV8^Atr|A0A9P2GJ52^Atr|A0A9P2IA79^Atr|A0A9Q6Y5R8^Atr|A0AA35AM80^Atr|A0AAD0N…	CPXP	P0AE85	CPXP_ECOLI	6			-0.487772	0.11622	21.6272	21.1891	5	5
P0AE88	Transcriptional regulatory protein CpxR	cpxR yiiA b3912 JW3883	>sp|P0AE88|CPXR_ECOLI Transcriptional regulatory protein CpxR OS=Escherichia coli (strain K12) OX=83333 GN=cpxR PE=1 SV=1^Atr|A0A0E1STL2^Atr|A0A0H3MJN4^Atr|A0A0H3PUD3^Atr|A0A7I6H4C3^Atr|A0A7U9LJI7^Atr|A0A836N7F6^Atr|A0A9P2GII8^Atr|A0A9P2I9X4^Atr|A0A9Q6Y4X4^Atr|A7ZUC6^Atr|B1LMV4^Atr|B7L9G3^Atr|B7NFL0^Atr|C3SJ67^Atr|D3GRW9^Atr|D8A9Q6^Atr|E0J4N9^Atr|E1J508^Asp|P0AE89^Atr|A0A0E0Y777^Atr|A0A140NFA1^At…	CPXR	P0AE88	CPXR_ECOLI	8			0.0779588	0.506627	23.787	23.9103	5	5
P0ACP1	Catabolite repressor/activator (Fructose repressor)	cra fruC fruR shl b0080 JW0078	>sp|P0ACP1|CRA_ECOLI Catabolite repressor/activator OS=Escherichia coli (strain K12) OX=83333 GN=cra PE=1 SV=1^Atr|C3TQS7^Asp|P0ACP2^Asp|P0ACP3^Atr|A0A0E0Y5A2^Atr|A0A0E1SX56^Atr|A0A0E2L9Z2^Atr|A0A0H2YVX5^Atr|A0A0H3EFE6^Atr|A0A0H3MLR4^Atr|A0A0H3PMJ8^Atr|A0A140NDN8^Atr|A0A192CGV2^Atr|A0A1X3ICN7^Atr|A0A1X3J7R3^Atr|A0A1X3JNE2^Atr|A0A454A0X5^Atr|A0A7M4BLH5^Atr|A0A7U9P0T3^Atr|A0A828UEC2^Atr|A0A829L2J0^…	CRA	P0ACP1	CRA_ECOLI	14	+	DOWN	-0.292479	0.0257786	22.496	22.2544	5	5
P0AE91	Protein CreA (Catabolite regulation protein A)	creA yjjD b4397 JW4360	>sp|P0AE91|CREA_ECOLI Protein CreA OS=Escherichia coli (strain K12) OX=83333 GN=creA PE=3 SV=1^Atr|A0A0E0Y4E0^Atr|A0A0E1T3W2^Atr|A0A0E2KX04^Atr|A0A0H2Z719^Atr|A0A0H3EQX6^Atr|A0A0H3MTD0^Atr|A0A0H3PVG9^Atr|A0A140NFW5^Atr|A0A192CID4^Atr|A0A1X3ID30^Atr|A0A1X3J7F3^Atr|A0A1X3JN55^Atr|A0A454ABD0^Atr|A0A4P8C554^Atr|A0A7I6H165^Atr|A0A7U9LZV7^Atr|A0A7U9NXP7^Atr|A0A828UER4^Atr|A0A829L3W7^Atr|A0A837B333^Atr|…	CREA	P0AE91	CREA_ECOLI	9			-0.040886	0.660009	24.7091	24.7275	5	5
P08368	Transcriptional regulatory protein CreB	creB yjjE b4398 JW4361	>sp|P08368|CREB_ECOLI Transcriptional regulatory protein CreB OS=Escherichia coli (strain K12) OX=83333 GN=creB PE=1 SV=1^Atr|A0A024L898	CREB	P08368	CREB_ECOLI	4			0.010055	0.948349	19.1043	19.171	5	5
P24251	Sigma factor-binding protein Crl (Curlin genes transcriptional activatory protein)	crl b0240 JW0230	>sp|P24251|CRL_ECOLI Sigma factor-binding protein Crl OS=Escherichia coli (strain K12) OX=83333 GN=crl PE=1 SV=5^Asp|B1XDY3^Asp|C4ZT97	CRL	P24251	CRL_ECOLI	6	+	DOWN	-0.50777	0.0265603	23.0313	22.6241	5	5
P0ACJ8	DNA-binding transcriptional dual regulator CRP (Catabolite activator protein) (CAP) (Catabolite gene activator) (cAMP receptor protein) (CRP) (cAMP regulatory protein) (cAMP-activated global transcriptional regulator CRP)	crp cap csm b3357 JW5702	>sp|P0ACJ8|CRP_ECOLI DNA-binding transcriptional dual regulator CRP OS=Escherichia coli (strain K12) OX=83333 GN=crp PE=1 SV=1^Asp|P0ACJ9^Asp|P0ACK0^Atr|A0A0E1SUC4^Atr|A0A0H2Z3I3^Atr|A0A0H3MLJ8^Atr|A0A0H3PTU4^Atr|A0A192CE88^Atr|A0A7I6H240^Atr|A0A7U9QF80^Atr|A0A828U3X3^Atr|A0A8E0FJP4^Atr|A0A9P2QWK9^Atr|A0A9Q6V2S0^Atr|B1LHF8^Atr|B7L4N0^Atr|B7MCX4^Atr|B7N1E1^Atr|B7NDW7^Atr|B7UK68^Atr|C3SQJ7^Atr|D3GZ…	CRP	P0ACJ8	CRP_ECOLI	17	+	DOWN	-0.409142	0.0115025	24.5299	24.1692	5	5
P69783	PTS system glucose-specific EIIA component (EIIA-Glc) (EIII-Glc) (Glucose-specific phosphotransferase enzyme IIA component)	crr gsr iex tgs treD b2417 JW2410	>sp|P69783|PTGA_ECOLI PTS system glucose-specific EIIA component OS=Escherichia coli (strain K12) OX=83333 GN=crr PE=1 SV=2^Asp|P69784^Atr|A0A0E0XWD5^Atr|A0A0E1T479^Atr|A0A0E2L2F2^Atr|A0A0H2Z1A0^Atr|A0A0H3EJL2^Atr|A0A0H3MMV7^Atr|A0A0H3PRI4^Atr|A0A140N9A4^Atr|A0A192CAL7^Atr|A0A1X3I4R6^Atr|A0A1X3J373^Atr|A0A1X3JFN1^Atr|A0A4P8BZB9^Atr|A0A7I6H7T1^Atr|A0A7U9LYH8^Atr|A0A7U9P0J2^Atr|A0A828U782^Atr|A0A82…	CRR	P69783	PTGA_ECOLI	8			0.0482556	0.570365	25.582	25.686	5	5
Q46925	Cysteine desulfurase CsdA (EC 2.8.1.7) (Cysteine sulfinate desulfinase) (CSD) (EC 3.13.1.-) (Selenocysteine lyase) (EC 4.4.1.16)	csdA ygdJ b2810 JW2781	>sp|Q46925|CSDA_ECOLI Cysteine desulfurase CsdA OS=Escherichia coli (strain K12) OX=83333 GN=csdA PE=1 SV=1^Atr|A0A0E0XWI5^Atr|A0A0E1T0U6^Atr|A0A140N8B7^Atr|A0A1X3JDP0^Atr|B7LEZ0^Atr|Q54AB2^Atr|A0AAD0K232	CSDA	Q46925	CSDA_ECOLI	8	+	DOWN	-0.199493	0.0406378	20.909	20.7493	5	5
P0AGF2	Sulfur acceptor protein CsdE	csdE ygdK b2811 JW2782	>sp|P0AGF2|CSDE_ECOLI Sulfur acceptor protein CsdE OS=Escherichia coli (strain K12) OX=83333 GN=csdE PE=1 SV=1^Asp|P0AGF3^Atr|A0A0E1T2Z6^Atr|A0A0H3PMR9^Atr|A0A140N5S4^Atr|A0A1X3IWE7^Atr|A0A1X3JDY7^Atr|A0A7I6GZL1^Atr|A0A9P2GHN2^Atr|A0AAJ4MEI1^Atr|C3SWR2	CSDE	P0AGF2	CSDE_ECOLI	6			0.10202	0.371725	22.1642	22.3005	5	5
P54901	Stationary phase-inducible protein CsiE	csiE b2535 JW5878	>sp|P54901|CSIE_ECOLI Stationary phase-inducible protein CsiE OS=Escherichia coli (strain K12) OX=83333 GN=csiE PE=4 SV=3^Atr|A0A0H3PW60^Atr|A0A4P8BZN3^Atr|A0A7U9LWH9^Atr|A0A9P2GG73^Atr|A0A9Q6UZ92^Atr|A0AAD2ZBS3^Atr|A0A037YNS9^Atr|Q8XA79	CSIE	P54901	CSIE_ECOLI	7			-0.353308	0.0955762	21.4787	21.151	5	5
P0A9X9	Cold shock protein CspA (CSP-A) (7.4 kDa cold shock protein) (CS7.4)	cspA cspS b3556 JW3525	>sp|P0A9X9|CSPA_ECOLI Cold shock protein CspA OS=Escherichia coli (strain K12) OX=83333 GN=cspA PE=1 SV=2^Asp|P0A9Y0^Asp|P0A9Y1^Atr|A0A0E0XU46^Atr|A0A0E1SXK2^Atr|A0A0E2KYW0^Atr|A0A0H3ER22^Atr|A0A0H3MM37^Atr|A0A0H3PVF3^Atr|A0A140N4F2^Atr|A0A192CDT9^Atr|A0A1X3I029^Atr|A0A1X3IVG4^Atr|A0A1X3JAU9^Atr|A0A454A958^Atr|A0A4P8BUJ5^Atr|A0A7I6HBE2^Atr|A0A7U9IUY5^Atr|A0A7U9QHJ4^Atr|A0A828U3A5^Atr|A0A829KYT4^A…	CSPA	P0A9X9	CSPA_ECOLI	4			-0.231444	0.0993882	22.9184	22.7218	5	5
P0A9Y6	Cold shock-like protein CspC (CSP-C)	cspC msmB b1823 JW1812	>sp|P0A9Y6|CSPC_ECOLI Cold shock-like protein CspC OS=Escherichia coli (strain K12) OX=83333 GN=cspC PE=1 SV=2^Atr|C3T6A2^Asp|E0J500^Asp|P0A9Y7^Asp|P0A9Y8^Atr|A0A0E0Y1L7^Atr|A0A0E1T1I8^Atr|A0A0E2LIJ5^Atr|A0A0H3EJV4^Atr|A0A0H3MFI2^Atr|A0A0H3PMN4^Atr|A0A140NAW2^Atr|A0A192C7X9^Atr|A0A1X3I7H2^Atr|A0A1X3IZ87^Atr|A0A1X3JGG7^Atr|A0A454A4S6^Atr|A0A4P8BZJ0^Atr|A0A7I6H482^Atr|A0A7U9NZP7^Atr|A0A7U9QGU2^Atr|…	CSPC	P0A9Y6	CSPC_ECOLI	4			-0.0168401	0.89405	27.9752	28.0041	5	5
P0A968	Cold shock-like protein CspD (CSP-D)	cspD cspH ybjA b0880 JW0864	>sp|P0A968|CSPD_ECOLI Cold shock-like protein CspD OS=Escherichia coli (strain K12) OX=83333 GN=cspD PE=1 SV=1^Asp|P0A969^Asp|P0A970^Atr|A0A0E0Y355^Atr|A0A0E1T1E6^Atr|A0A0E2LMA2^Atr|A0A0H3EF37^Atr|A0A0H3MHY0^Atr|A0A0H3PJP5^Atr|A0A140NBD4^Atr|A0A1X3I8J3^Atr|A0A1X3J4W2^Atr|A0A1X3JKC5^Atr|A0A454A2S9^Atr|A0A4P8C564^Atr|A0A5R8T131^Atr|A0A7I6GYV2^Atr|A0A7U9LLC9^Atr|A0A7U9P353^Atr|A0A828UCG9^Atr|A0A829L…	CSPD	P0A968	CSPD_ECOLI	2			-0.471001	0.0667597	23.4253	23.0002	5	5
P0A972	Cold shock-like protein CspE (CSP-E)	cspE gicA msmC b0623 JW0618	>sp|P0A972|CSPE_ECOLI Cold shock-like protein CspE OS=Escherichia coli (strain K12) OX=83333 GN=cspE PE=1 SV=2^Asp|E0J1Q3^Asp|P0A973^Asp|P0A974^Atr|A0A0E0Y5W0^Atr|A0A0E1SWV0^Atr|A0A0E2L8P7^Atr|A0A0H3EGY0^Atr|A0A0H3MIP1^Atr|A0A0H3PRE4^Atr|A0A140NC79^Atr|A0A454A285^Atr|A0A4P8C7P0^Atr|A0A5R8T140^Atr|A0A7M3S3G6^Atr|A0A7U9J1R8^Atr|A0A7U9Q7F2^Atr|A0A828U6G5^Atr|A0A829KSW4^Atr|A0A836NFW6^Atr|A0A8E0FHX7^…	CSPE	P0A972	CSPE_ECOLI	4			-0.248232	0.105634	27.9164	27.7134	5	5
P32144	HTH-type transcriptional repressor CsqR (Regulator of sulfoquinovose catabolism)	csqR yihW b3884 JW5567	>sp|P32144|CSQR_ECOLI HTH-type transcriptional repressor CsqR OS=Escherichia coli (strain K12) OX=83333 GN=csqR PE=1 SV=2^Atr|W8TBL9^Atr|A0A0E1T132^Atr|A0A0H3JJ32^Atr|A0A0H3MK69^Atr|A0A0H3PQX6^Atr|A0A140NFD1^Atr|A0A7U9IU96^Atr|A0A979H2B5^Atr|A0A9P2IBX9^Atr|A0A9P2PW55^Atr|A0AA35F7N0^Atr|A0AAD2VK05^Atr|A0AAD2YXB1^Atr|A0AAJ4JEI0^Atr|B1LMR8^Atr|B7N2M5^Atr|B7NFI3^Atr|D3H516^Atr|E0J4S3^Atr|S1NUY2^Atr|W…	CSQR	P32144	CSQR_ECOLI	11			-0.169311	0.108319	21.5897	21.4685	5	5
P69913	Carbon storage regulator (Translational dual regulator CsrA)	csrA zfiA b2696 JW2666	>sp|P69913|CSRA_ECOLI Carbon storage regulator OS=Escherichia coli (strain K12) OX=83333 GN=csrA PE=1 SV=1^Atr|A0A0E0XYX1^Atr|A0A0E1T9P7^Atr|A0A0E2L0V4^Atr|A0A0H3EML2^Atr|A0A0H3PM07^Atr|A0A140N9A7^Atr|A0A192CB12^Atr|A0A1X3I217^Atr|A0A1X3IWH7^Atr|A0A1X3JDF1^Atr|A0A4P8C0Z8^Atr|A0A7U9LKT2^Atr|A0A7U9NYQ0^Atr|A0A829KR81^Atr|A0A836N9T6^Atr|A0A8E0KUM8^Atr|A0A9P2LRP3^Atr|A0A9P2MMA4^Atr|A0A9Q6V0M5^Atr|A0A…	CSRA	P69913	CSRA_ECOLI	3		UP	NaN	NaN	NaN	22.5609	0	5
P15078	Peptide transporter CstA (Carbon starvation protein A)	cstA ybdC b0598 JW0590	>sp|P15078|CSTA_ECOLI Peptide transporter CstA OS=Escherichia coli (strain K12) OX=83333 GN=cstA PE=1 SV=3^Atr|A0A024L4Q9^Atr|A0A7M3S3E4^Atr|A7ZIY2	CSTA	P15078	CSTA_ECOLI	6			0.166664	0.344861	21.5756	21.7821	5	5
P36649	Multicopper oxidase CueO (MCO) (EC 1.16.3.4) (Blue copper oxidase CueO) (Copper efflux oxidase) (Cu efflux oxidase) (Cuprous oxidase)	cueO yacK b0123 JW0119	>sp|P36649|CUEO_ECOLI Multicopper oxidase CueO OS=Escherichia coli (strain K12) OX=83333 GN=cueO PE=1 SV=2^Atr|A0A1X3JNH6^Atr|W8T2X0	CUEO	P36649	CUEO_ECOLI	9	+	DOWN	-0.452182	0.0115025	22.6874	22.2742	5	5
P0A9G4	HTH-type transcriptional regulator CueR (Copper efflux regulator) (Copper export regulator)	cueR copR ybbI b0487 JW0476	>sp|P0A9G4|CUER_ECOLI HTH-type transcriptional regulator CueR OS=Escherichia coli (strain K12) OX=83333 GN=cueR PE=1 SV=1^Atr|A0A0E0Y657^Atr|A0A0E1STR1^Atr|A0A140NEJ2^Atr|A0A1X3JLV3^Atr|A0A7M3S374^Atr|A0A7U9J138^Atr|A0A829L873^Atr|A0A836NG17^Atr|A0A8E0KX54^Atr|A0A979GCY4^Atr|A0A9P2I8M2^Atr|A0AA35AIT5^Atr|A7ZIP7^Atr|B7L7B2^Atr|D3GVC1^Atr|E0J6R7^Atr|E1J023^Atr|J7R1G6^Atr|W1F647^Atr|W1WUU6^Atr|A0AAD…	CUER	P0A9G4	CUER_ECOLI	4			0.166127	0.231095	22.8522	23.0585	5	5
P77485	Sensor histidine kinase CusS (EC 2.7.13.3)	cusS ybcZ b0570 JW5082	>sp|P77485|CUSS_ECOLI Sensor histidine kinase CusS OS=Escherichia coli (strain K12) OX=83333 GN=cusS PE=1 SV=1^Atr|A0A090JCS8^Atr|A0A1X3JKE0	CUSS	P77485	CUSS_ECOLI	3			0.113296	0.746953	18.398	18.6035	5	5
P76007	K(+)/H(+) antiporter NhaP2 (Potassium/proton antiporter NhaP2)	cvrA nhaP2 ycgO b1191 JW5184	>sp|P76007|NHAP2_ECOLI K(+)/H(+) antiporter NhaP2 OS=Escherichia coli (strain K12) OX=83333 GN=cvrA PE=1 SV=2^Atr|A0A0E1T0N3^Atr|A0A140N816^Atr|A0A1X3JJL1^Atr|A0AAD2ZBF6^Asp|A7ZZC5^Asp|B1IUA1^Asp|B1XA78^Asp|C4ZTN2^Atr|W8TAX5	CVRA	P76007	NHAP2_ECOLI	4			0.328426	0.093943	19.1742	19.5648	5	5
P00936	Adenylate cyclase (EC 4.6.1.1) (ATP pyrophosphate-lyase) (Adenylyl cyclase)	cyaA cya b3806 JW3778	>sp|P00936|CYAA_ECOLI Adenylate cyclase OS=Escherichia coli (strain K12) OX=83333 GN=cyaA PE=1 SV=5^Atr|A0A0E1T8S9^Atr|W8T0H1	CYAA	P00936	CYAA_ECOLI	14			-0.117488	0.486966	19.5976	19.5385	5	5
P27838	Iron-sulfur cluster assembly protein CyaY (Bacterial frataxin ortholog)	cyaY b3807 JW3779	>sp|P27838|CYAY_ECOLI Iron-sulfur cluster assembly protein CyaY OS=Escherichia coli (strain K12) OX=83333 GN=cyaY PE=1 SV=1^Atr|A0A0E0Y5V8^Atr|A0A0E1T367^Atr|A0A192CEJ8^Atr|A0A1X3HZT4^Atr|A0A1X3JAM2^Atr|A0A4P8CCZ5^Atr|A0A7U9IUD5^Atr|A0A7U9QAC9^Atr|A0A829LBG1^Atr|A0A836N7P3^Atr|A0A8E0KU65^Atr|A0A9P2MPA1^Atr|A0A9Q6V3C7^Atr|A0AA35F7Z9^Atr|A0AA36P990^Asp|A7ZU09^Asp|B1IW97^Asp|B1XAH3^Asp|B6I4E2^Asp|B7…	CYAY	P27838	CYAY_ECOLI	7			0.00347427	0.981513	23.1742	23.2226	5	5
P0AAE0	D-serine/D-alanine/glycine transporter (Amino acid carrier CycA)	cycA dagA ytfD b4208 JW4166	>sp|P0AAE0|CYCA_ECOLI D-serine/D-alanine/glycine transporter OS=Escherichia coli (strain K12) OX=83333 GN=cycA PE=1 SV=1^Asp|P0AAE1^Atr|A0A0E0Y6C9^Atr|A0A0E1T5Q6^Atr|A0A0E2KX94^Atr|A0A0H3PVU4^Atr|A0A140NDU0^Atr|A0A192CGF0^Atr|A0A1X3J7D1^Atr|A0A1X3J8P7^Atr|A0A4P8CB72^Atr|A0A7U9LND1^Atr|A0A829L9P5^Atr|A0A836N8N0^Atr|A0A8E0FI49^Atr|A0A979H5H8^Atr|A0A9P2IDU4^Atr|A0A9P2LRE8^Atr|A0A9Q6V3I6^Atr|A0AA36L3…	CYCA	P0AAE0	CYCA_ECOLI	3			0.0988513	0.431521	22.4524	22.5987	5	5
P0ABJ9	Cytochrome bd-I ubiquinol oxidase subunit 1 (EC 7.1.1.7) (Cytochrome bd-I oxidase subunit I) (Cytochrome d ubiquinol oxidase subunit I)	cydA cyd-1 b0733 JW0722	>sp|P0ABJ9|CYDA_ECOLI Cytochrome bd-I ubiquinol oxidase subunit 1 OS=Escherichia coli (strain K12) OX=83333 GN=cydA PE=1 SV=1^Asp|P0ABK0^Atr|A0A0E0Y236^Atr|A0A0E1T2Q4^Atr|A0A0E2L836^Atr|A0A0H3EH63^Atr|A0A0H3MIV8^Atr|A0A140NCG6^Atr|A0A1X3I8P4^Atr|A0A1X3J4S8^Atr|A0A1X3JKB5^Atr|A0A454A2E3^Atr|A0A5R8TDU3^Atr|A0A7M3S3P3^Atr|A0A7U9J1Z0^Atr|A0A828U5W6^Atr|A0A836NEI0^Atr|A0A979H145^Atr|A0A9P2MP31^Atr|A0A…	CYDA	P0ABJ9	CYDA_ECOLI	14			-0.00918611	0.937069	24.0761	24.118	5	5
P0ABK2	Cytochrome bd-I ubiquinol oxidase subunit 2 (EC 7.1.1.7) (Cytochrome bd-I oxidase subunit II) (Cytochrome d ubiquinol oxidase subunit II)	cydB cyd-2 b0734 JW0723	>sp|P0ABK2|CYDB_ECOLI Cytochrome bd-I ubiquinol oxidase subunit 2 OS=Escherichia coli (strain K12) OX=83333 GN=cydB PE=1 SV=1^Asp|P0ABK3^Asp|P0ABK4^Atr|A0A0E0Y3R1^Atr|A0A0E1SZB8^Atr|A0A0E2L8N8^Atr|A0A0H3EF10^Atr|A0A0H3MFA1^Atr|A0A0H3PY51^Atr|A0A140NA70^Atr|A0A192CK48^Atr|A0A1X3I8G2^Atr|A0A1X3J3Z9^Atr|A0A1X3JKD4^Atr|A0A454A2G5^Atr|A0A4P8C5K9^Atr|A0A7M3S3P4^Atr|A0A7U9J285^Atr|A0A7U9LZ90^Atr|A0A828U…	CYDB	P0ABK2	CYDB_ECOLI	2		UP	NaN	NaN	NaN	22.2031	0	5
P23886	Glutathione/L-cysteine transport system ATP-binding/permease protein CydC (EC 7.4.2.-)	cydC mdrA mdrH surB b0886 JW0869	>sp|P23886|CYDC_ECOLI Glutathione/L-cysteine transport system ATP-binding/permease protein CydC OS=Escherichia coli (strain K12) OX=83333 GN=cydC PE=1 SV=2	CYDC	P23886	CYDC_ECOLI	7			-0.227949	0.0834604	21.4318	21.242	5	5
P29018	Glutathione/L-cysteine transport system ATP-binding/permease protein CydD (EC 7.4.2.-)	cydD htrD b0887 JW0870	>sp|P29018|CYDD_ECOLI Glutathione/L-cysteine transport system ATP-binding/permease protein CydD OS=Escherichia coli (strain K12) OX=83333 GN=cydD PE=1 SV=3^Atr|A0A024L5I0	CYDD	P29018	CYDD_ECOLI	10			-0.0711191	0.453504	20.9049	20.8724	5	5
P0ABJ1	Cytochrome bo(3) ubiquinol oxidase subunit 2 (Cytochrome b562-o complex subunit II) (Cytochrome o ubiquinol oxidase subunit 2) (Cytochrome o subunit 2) (Oxidase bo(3) subunit 2) (Ubiquinol oxidase chain B) (Ubiquinol oxidase polypeptide II) (Ubiquinol oxidase subunit 2)	cyoA b0432 JW0422	>sp|P0ABJ1|CYOA_ECOLI Cytochrome bo(3) ubiquinol oxidase subunit 2 OS=Escherichia coli (strain K12) OX=83333 GN=cyoA PE=1 SV=1^Asp|P0ABJ2^Atr|A0A024L5V9^Atr|A0A0H3MI01^Atr|A0A1X3JM52^Atr|A0A829LA20^Atr|B1LJI6^Atr|B7N8Y5^Atr|D3GV62^Atr|D8A665^Atr|A0AAD2NS17^Atr|A0AAJ3P0N1	CYOA	P0ABJ1	CYOA_ECOLI	8			-0.0760878	0.493282	23.6505	23.6173	5	5
P0ABI8	Cytochrome bo(3) ubiquinol oxidase subunit 1 (cyt bo(3) subunit 1) (EC 7.1.1.3) (Cytochrome b562-o complex subunit I) (Cytochrome o ubiquinol oxidase subunit 1) (Cytochrome o subunit 1) (Oxidase bo(3) subunit 1) (Ubiquinol oxidase chain A) (Ubiquinol oxidase polypeptide I) (Ubiquinol oxidase subunit 1)	cyoB b0431 JW0421	>sp|P0ABI8|CYOB_ECOLI Cytochrome bo(3) ubiquinol oxidase subunit 1 OS=Escherichia coli (strain K12) OX=83333 GN=cyoB PE=1 SV=1^Asp|P0ABI9^Asp|P0ABJ0^Atr|A0A0E0Y4H1^Atr|A0A0E1SSY6^Atr|A0A0E2L8Z5^Atr|A0A0H2YWQ4^Atr|A0A0H3EE04^Atr|A0A0H3MEA7^Atr|A0A0H3PRM4^Atr|A0A140NA88^Atr|A0A1X3IBD7^Atr|A0A1X3J658^Atr|A0A1X3JLN5^Atr|A0A4P8C8H1^Atr|A0A7M3S326^Atr|A0A7U9P2R8^Atr|A0A7U9QCK5^Atr|A0A828UCU5^Atr|A0A829…	CYOB	P0ABI8	CYOB_ECOLI	5			0.0741623	0.542771	24.7134	24.8326	5	5
P16676	Sulfate/thiosulfate import ATP-binding protein CysA (EC 7.3.2.3) (Sulfate-transporting ATPase)	cysA b2422 JW2415	>sp|P16676|CYSA_ECOLI Sulfate/thiosulfate import ATP-binding protein CysA OS=Escherichia coli (strain K12) OX=83333 GN=cysA PE=1 SV=2^Atr|A0A0E1T4J0^Atr|A0A1X3JEY2^Atr|A0A4P8BZZ1^Atr|A0A7I6H797^Atr|A0A7U9LR94^Atr|A0A829KZS4^Atr|A0A8E0FQ75^Atr|A0A9Q6UXY7^Atr|B7N612^Atr|W8TCU0	CYSA	P16676	CYSA_ECOLI	13			0.168824	0.10805	20.4869	20.6808	5	5
P0A9F3	HTH-type transcriptional regulator CysB (Cys regulon transcriptional activator)	cysB b1275 JW1267	>sp|P0A9F3|CYSB_ECOLI HTH-type transcriptional regulator CysB OS=Escherichia coli (strain K12) OX=83333 GN=cysB PE=3 SV=1^Asp|P0A9F4^Asp|P0A9F5^Atr|A0A0E0Y3C1^Atr|A0A0E1T355^Atr|A0A0E2L6M4^Atr|A0A0H2YZ20^Atr|A0A0H3EII5^Atr|A0A140NAK1^Atr|A0A192C6I8^Atr|A0A1X3I9W6^Atr|A0A1X3J1C9^Atr|A0A1X3JIV2^Atr|A0A454A3P5^Atr|A0A4P8C3Q8^Atr|A0A7I6H514^Atr|A0A828UBS3^Atr|A0A829LBT9^Atr|A0A837B2Y2^Atr|A0A8E0FL81^…	CYSB	P0A9F3	CYSB_ECOLI	17			-0.208319	0.0541431	22.6252	22.4555	5	5
P0A6J1	Adenylyl-sulfate kinase (EC 2.7.1.25) (APS kinase) (ATP adenosine-5'-phosphosulfate 3'-phosphotransferase) (Adenosine-5'-phosphosulfate kinase)	cysC b2750 JW2720	>sp|P0A6J1|CYSC_ECOLI Adenylyl-sulfate kinase OS=Escherichia coli (strain K12) OX=83333 GN=cysC PE=1 SV=2^Atr|A0A0E0XWW4^Atr|A0A0H3PW27^Atr|A0A140N8V9^Atr|A0A1X3I1N0^Atr|A0A1X3IW55^Atr|A0A1X3JCY8^Atr|A0A4P8BWT6^Atr|A0A7U9LIL7^Atr|A0A7U9P0F9^Atr|A0A829KZQ0^Atr|A0A836NC24^Atr|A0A8E0FN16^Atr|A0A9P2GJ81^Atr|A0A9P2ICF6^Atr|A0A9Q6V0Y3^Atr|A0AA35F707^Asp|A7ZQJ4^Asp|A8A3M9^Asp|B1LQ71^Asp|B1XCS6^Asp|B5Z3B…	CYSC	P0A6J1	CYSC_ECOLI	5			0.0360012	0.768062	23.1217	23.2062	5	5
P21156	Sulfate adenylyltransferase subunit 2 (EC 2.7.7.4) (ATP-sulfurylase small subunit) (Sulfate adenylate transferase) (SAT)	cysD b2752 JW2722	>sp|P21156|CYSD_ECOLI Sulfate adenylyltransferase subunit 2 OS=Escherichia coli (strain K12) OX=83333 GN=cysD PE=1 SV=3^Asp|B7NT96^Atr|A0A0E0XVJ6^Atr|A0A0E1SVY9^Atr|A0A140N5X8^Atr|A0A1X3I1M4^Atr|A0A1X3IW24^Atr|A0A1X3JDK2^Atr|A0A9P2IC28^Atr|A0AA35F6U2^Atr|A0AAD0K1Y8^Atr|A0AAD2VDH5^Asp|B1IUS7^Asp|B1LQ73^Asp|B1XCS8^Asp|B7LEH0^Asp|B7LXG4^Atr|C3SXF2^Asp|C4ZZQ6^Atr|E1JCT7^Atr|W1EX72^Atr|A0AAJ3ZDH1^Atr|…	CYSD	P21156	CYSD_ECOLI	13			-0.130562	0.155173	22.4958	22.3974	5	5
P0A9D4	Serine acetyltransferase (SAT) (EC 2.3.1.30)	cysE b3607 JW3582	>sp|P0A9D4|CYSE_ECOLI Serine acetyltransferase OS=Escherichia coli (strain K12) OX=83333 GN=cysE PE=1 SV=1^Atr|A0A0E0XSD2^Atr|A0A0E1ST24^Atr|A0A0E2LDN2^Atr|A0A0H2Z4Z8^Atr|A0A0H3EN20^Atr|A0A0H3MM85^Atr|A0A0H3PTE0^Atr|A0A140N494^Atr|A0A192CDE4^Atr|A0A1X3I087^Atr|A0A1X3IVA3^Atr|A0A1X3JA52^Atr|A0A454A984^Atr|A0A7I6HBP1^Atr|A0A7U9IUM0^Atr|A0A828TUZ7^Atr|A0A836N7U2^Atr|A0A8E0FJ49^Atr|A0A979GIJ9^Atr|A0A…	CYSE	P0A9D4	CYSE_ECOLI	11			-0.145621	0.142419	23.0544	22.9372	5	5
P0AEA8	Siroheme synthase [Includes: Uroporphyrinogen-III C-methyltransferase (Urogen III methylase) (EC 2.1.1.107) (SUMT) (Uroporphyrinogen III methylase) (UROM);Precorrin-2 dehydrogenase (EC 1.3.1.76);Sirohydrochlorin ferrochelatase (EC 4.99.1.4)]	cysG b3368 JW3331	>sp|P0AEA8|CYSG_ECOLI Siroheme synthase OS=Escherichia coli (strain K12) OX=83333 GN=cysG PE=1 SV=1^Atr|A0A9P2IEH5^Atr|C3SQE2^Atr|E1J1R9^Atr|A0A9P2GME3^Atr|A0A0E0XUR4^Atr|A0A0H3Q202^Atr|A0A140N6T6^Atr|A0A1X3IVL1^Atr|A0A1X3JBN7^Atr|A0A7U9NYF8^Atr|A0A829L038^Atr|A0A836Z9T6^Atr|A0AAD2U8T6^Asp|A8A5H5^Asp|B1IP96^Asp|B1LHG9^Asp|B1X716^Asp|B7L4P2^Asp|C4ZUM4^Atr|E0J006^Asp|P0AEA9^Atr|A0AAI8HGZ8^Atr|A0AAJ…	CYSG	P0AEA8	CYSG_ECOLI	24			-0.106373	0.121612	21.9088	21.8445	5	5
P17854	Phosphoadenosine 5'-phosphosulfate reductase (PAPS reductase) (EC 1.8.4.8) (3'-phosphoadenylylsulfate reductase) (PAPS reductase, thioredoxin dependent) (PAPS sulfotransferase) (PAdoPS reductase)	cysH b2762 JW2732	>sp|P17854|CYSH_ECOLI Phosphoadenosine 5'-phosphosulfate reductase OS=Escherichia coli (strain K12) OX=83333 GN=cysH PE=1 SV=3^Atr|A0A074PSL2^Atr|A0A8E0FNM1^Asp|B1IUR7^Asp|B1XDH5^Asp|B7N6Z6^Asp|C4ZZR6	CYSH	P17854	CYSH_ECOLI	13			0.200576	0.111162	23.192	23.4293	5	5
P17846	Sulfite reductase [NADPH] hemoprotein beta-component (SiR-HP) (SiRHP) (EC 1.8.1.2)	cysI b2763 JW2733	>sp|P17846|CYSI_ECOLI Sulfite reductase [NADPH] hemoprotein beta-component OS=Escherichia coli (strain K12) OX=83333 GN=cysI PE=1 SV=4^Atr|A0A090HXE8^Atr|A0A1X3JDI7^Asp|C4ZZR7	CYSI	P17846	CYSI_ECOLI	35			0.0399063	0.518541	23.8659	23.947	5	5
P38038	Sulfite reductase [NADPH] flavoprotein alpha-component (SiR-FP) (EC 1.8.1.2)	cysJ b2764 JW2734	>sp|P38038|CYSJ_ECOLI Sulfite reductase [NADPH] flavoprotein alpha-component OS=Escherichia coli (strain K12) OX=83333 GN=cysJ PE=1 SV=4	CYSJ	P38038	CYSJ_ECOLI	23			0.0672389	0.391615	23.2651	23.3571	5	5
P0ABK5	Cysteine synthase A (CSase A) (EC 2.5.1.47) (O-acetylserine (thiol)-lyase A) (OAS-TL A) (O-acetylserine sulfhydrylase A) (S-carboxymethylcysteine synthase) (EC 4.5.1.5) (Sulfate starvation-induced protein 5) (SSI5)	cysK cysZ b2414 JW2407	>sp|P0ABK5|CYSK_ECOLI Cysteine synthase A OS=Escherichia coli (strain K12) OX=83333 GN=cysK PE=1 SV=2^Asp|P0ABK6^Atr|A0A0E0XW04^Atr|A0A0E1T1J9^Atr|A0A0E2L338^Atr|A0A0H2Z141^Atr|A0A0H3EL25^Atr|A0A140N5L9^Atr|A0A192CAB7^Atr|A0A1X3I4P3^Atr|A0A1X3J3J1^Atr|A0A1X3JFF4^Atr|A0A454A691^Atr|A0A4P8C1N2^Atr|A0A7I6H5E1^Atr|A0A7U9IXD4^Atr|A0A7U9QGF2^Atr|A0A828U6M9^Atr|A0A829L2X2^Atr|A0A836ZBA7^Atr|A0A8E0FPM1^A…	CYSK	P0ABK5	CYSK_ECOLI	20			0.114596	0.244469	25.5902	25.7645	5	5
P16703	Cysteine synthase B (CSase B) (EC 2.5.1.47) (O-acetylserine (thiol)-lyase B) (OAS-TL B) (O-acetylserine sulfhydrylase B)	cysM b2421 JW2414	>sp|P16703|CYSM_ECOLI Cysteine synthase B OS=Escherichia coli (strain K12) OX=83333 GN=cysM PE=1 SV=1^Atr|A0A024L112	CYSM	P16703	CYSM_ECOLI	10			0.167696	0.16013	22.7127	22.9095	5	5
P23845	Sulfate adenylyltransferase subunit 1 (EC 2.7.7.4) (ATP-sulfurylase large subunit) (Sulfate adenylate transferase) (SAT)	cysN b2751 JW2721	>sp|P23845|CYSN_ECOLI Sulfate adenylyltransferase subunit 1 OS=Escherichia coli (strain K12) OX=83333 GN=cysN PE=1 SV=1^Atr|A0A1X3IWA2^Atr|A0A1X3JD21^Atr|A0A829KYW0^Atr|A0A8E0KVA7^Asp|B1LQ72^Asp|B1XCS7^Asp|B7MZ52^Asp|B7NT95^Asp|C4ZZQ5^Atr|E0J266^Atr|F4T484^Asp|Q0TEA7^Atr|S1P466^Atr|W8SUZ9^Atr|A0AAD2ZC50	CYSN	P23845	CYSN_ECOLI	18			-0.0804981	0.397584	22.9637	22.9326	5	5
P16700	Thiosulfate-binding protein	cysP b2425 JW2418	>sp|P16700|CYSP_ECOLI Thiosulfate-binding protein OS=Escherichia coli (strain K12) OX=83333 GN=cysP PE=1 SV=1^Atr|A0A024L067^Atr|A0A1X3JFA3^Atr|A0A7U9IX64^Atr|A0AAI8MY21^Atr|A7ZPM5	CYSP	P16700	CYSP_ECOLI	24			-0.00126661	0.991032	24.8143	24.8624	5	5
P22255	3'(2'),5'-bisphosphate nucleotidase CysQ (EC 3.1.3.7) (3'(2'),5-bisphosphonucleoside 3'(2')-phosphohydrolase) (3'-phosphoadenosine 5'-phosphate phosphatase) (PAP phosphatase) (DPNPase)	cysQ amtA b4214 JW4172	>sp|P22255|CYSQ_ECOLI 3'(2'),5'-bisphosphate nucleotidase CysQ OS=Escherichia coli (strain K12) OX=83333 GN=cysQ PE=1 SV=2	CYSQ	P22255	CYSQ_ECOLI	10			0.135404	0.384147	23.7906	23.9811	5	5
P21888	Cysteine--tRNA ligase (EC 6.1.1.16) (Cysteinyl-tRNA synthetase) (CysRS)	cysS b0526 JW0515	>sp|P21888|SYC_ECOLI Cysteine--tRNA ligase OS=Escherichia coli (strain K12) OX=83333 GN=cysS PE=1 SV=2^Atr|A0A094VYY4^Atr|A0A1X3JKE8^Asp|B1XGC4^Asp|C4ZUX4	CYSS	P21888	SYC_ECOLI	25			-0.14699	0.0629508	23.5644	23.4539	5	5
P0A6J3	Sulfate transporter CysZ	cysZ b2413 JW2406	>sp|P0A6J3|CYSZ_ECOLI Sulfate transporter CysZ OS=Escherichia coli (strain K12) OX=83333 GN=cysZ PE=1 SV=1^Atr|A0A0E1SWY3^Atr|A0A0E2L2R2^Atr|A0A0H3PF98^Atr|A0A140N7L0^Atr|A0A192C9Y7^Atr|A0A1X3I4Q8^Atr|A0A1X3J2P4^Atr|A0A1X3JEU9^Atr|A0A828U866^Atr|A0A829L098^Atr|A0A9P2VIQ7^Atr|A0AA36P7I8^Asp|A1ADT0^Asp|A8A2Q9^Asp|B1IX58^Asp|B1LMK7^Asp|B1XA84^Asp|B5YZW0^Asp|B7MHR7^Asp|B7N604^Asp|B7UGB4^Atr|C3T142^As…	CYSZ	P0A6J3	CYSZ_ECOLI	2			-0.158653	0.428	20.5128	20.4	5	5
P0ACN7	HTH-type transcriptional repressor CytR	cytR b3934 JW3905	>sp|P0ACN7|CYTR_ECOLI HTH-type transcriptional repressor CytR OS=Escherichia coli (strain K12) OX=83333 GN=cytR PE=1 SV=1^Asp|P0ACN8^Asp|P0ACN9^Atr|A0A0E2KYD4^Atr|A0A0H3EPI5^Atr|A0A0H3MNW4^Atr|A0A140NFS3^Atr|A0A454AAE4^Atr|A0A4P8CB56^Atr|A0A7U9IU82^Atr|A0A7U9LUV2^Atr|A0A829L619^Atr|A0A979GIU5^Atr|A0A9P2MNX2^Atr|A0A9P2QZ89^Atr|A0A9Q6Y505^Atr|A0AA35APN3^Atr|A0AAD0K480^Atr|A0AAD2NY96^Atr|A0AAD2UFC1^…	CYTR	P0ACN7	CYTR_ECOLI	10			-0.179095	0.0964403	22.5021	22.3737	5	5
P0AEB2	D-alanyl-D-alanine carboxypeptidase DacA (DD-carboxypeptidase) (DD-peptidase) (EC 3.4.16.4) (Beta-lactamase) (EC 3.5.2.6) (Penicillin-binding protein 5) (PBP-5)	dacA pfv b0632 JW0627	>sp|P0AEB2|DACA_ECOLI D-alanyl-D-alanine carboxypeptidase DacA OS=Escherichia coli (strain K12) OX=83333 GN=dacA PE=1 SV=1^Atr|A0A0E0Y3Z5^Atr|A0A0E1T1Q2^Atr|A0A0E2L854^Atr|A0A0H2YWK4^Atr|A0A0H3EGB3^Atr|A0A0H3MDZ8^Atr|A0A0H3PRG8^Atr|A0A140NBN8^Atr|A0A192CJ95^Atr|A0A1X3I8E1^Atr|A0A1X3J4R6^Atr|A0A454A2A6^Atr|A0A4P8C7N0^Atr|A0A7U9J1R3^Atr|A0A7U9LFJ8^Atr|A0A828UER3^Atr|A0A829KSV2^Atr|A0A836NGB4^Atr|A0…	DACA	P0AEB2	DACA_ECOLI	22			-0.0407729	0.548282	23.3732	23.3893	5	5
P24228	D-alanyl-D-alanine carboxypeptidase DacB (DD-carboxypeptidase) (DD-peptidase) (EC 3.4.16.4) (D-alanyl-D-alanine endopeptidase) (DD-endopeptidase) (EC 3.4.21.-) (Penicillin-binding protein 4) (PBP-4)	dacB b3182 JW3149	>sp|P24228|DACB_ECOLI D-alanyl-D-alanine carboxypeptidase DacB OS=Escherichia coli (strain K12) OX=83333 GN=dacB PE=1 SV=2^Atr|A0A0E1T134^Atr|B1LFT2^Atr|D3GXS2^Atr|W8T4V3^Atr|A0A0H3ML79^Atr|A0A1X3IXR3^Atr|A0A1X3JCQ6^Atr|A0A829L6R8^Atr|D8A8X4	DACB	P24228	DACB_ECOLI	18			-0.14391	0.155173	20.6362	20.5237	5	5
P08506	D-alanyl-D-alanine carboxypeptidase DacC (DD-carboxypeptidase) (DD-peptidase) (EC 3.4.16.4) (Penicillin-binding protein 6) (PBP-6)	dacC b0839 JW0823	>sp|P08506|DACC_ECOLI D-alanyl-D-alanine carboxypeptidase DacC OS=Escherichia coli (strain K12) OX=83333 GN=dacC PE=1 SV=2^Atr|A0A0E1T0I7^Atr|A0A140NE46^Atr|A0A7I6H2T9^Atr|W8T0Y0	DACC	P08506	DACC_ECOLI	21			-0.00288197	0.976584	24.2597	24.312	5	5
P0A6J5	D-amino acid dehydrogenase (EC 1.4.99.-) (D-alanine dehydrogenase)	dadA dadR b1189 JW1178	>sp|P0A6J5|DADA_ECOLI D-amino acid dehydrogenase OS=Escherichia coli (strain K12) OX=83333 GN=dadA PE=1 SV=1^Asp|P0A6J6^Asp|P0A6J7^Atr|A0A0E0Y058^Atr|A0A0E1STP0^Atr|A0A140NCJ4^Atr|A0A4P8C1H1^Atr|A0A7U9IZY5^Atr|A0A7U9LSL3^Atr|A0A829KW42^Atr|A0A9P2I5H1^Atr|A0A9P2R344^Atr|A0A9Q6UVC3^Atr|A0AA35AD18^Atr|A0AAD0K0E0^Atr|A0AAD2UDG7^Atr|A0AAD2ZDE4^Asp|A7ZKW0^Asp|A7ZZC3^Asp|B1IUA3^Asp|B1XA76^Asp|B6I9Q0^Asp…	DADA	P0A6J5	DADA_ECOLI	23	+	DOWN	-0.251069	0.0201267	24.1002	23.8857	5	5
P29012	Alanine racemase, catabolic (EC 5.1.1.1)	dadX alnB dadB b1190 JW1179	>sp|P29012|ALR2_ECOLI Alanine racemase, catabolic OS=Escherichia coli (strain K12) OX=83333 GN=dadX PE=2 SV=2^Atr|A0A1X3JJR8^Atr|A0A024L3P9	DADX	P29012	ALR2_ECOLI	14			-0.0866924	0.232707	24.2504	24.2067	5	5
P0AEE8	DNA adenine methylase (EC 2.1.1.72) (DNA adenine methyltransferase) (Deoxyadenosyl-methyltransferase) (Orphan methyltransferase M.EcoKDam) (M.EcoKDam)	dam b3387 JW3350	>sp|P0AEE8|DMA_ECOLI DNA adenine methylase OS=Escherichia coli (strain K12) OX=83333 GN=dam PE=1 SV=1^Asp|P0AEE9^Atr|A0A0E0XWM1^Atr|A0A0H3PX42^Atr|A0A140N3A9^Atr|A0A1X3JBZ0^Atr|A0A7I6H0V1^Atr|A0A7U9IVC1^Atr|A0A837AIM1^Atr|A0A8E0KT50^Atr|A0A979GHW8^Atr|A0A9P2I8Y6^Atr|A0A9P2QZA3^Atr|A0AA35APD5^Atr|A0AAD2YSU6^Atr|A0AAD2ZI83^Atr|A7ZSR2^Atr|B7L4R4^Atr|C3SQA2^Atr|E0IZY8^Atr|A0AAD0K503^Atr|A0AAI8MX23^At…	DAM	P0AEE8	DMA_ECOLI	4			-0.33009	0.229722	20.4031	20.1189	5	5
P11557	Cell division protein DamX	damX yhfB b3388 JW3351	>sp|P11557|DAMX_ECOLI Cell division protein DamX OS=Escherichia coli (strain K12) OX=83333 GN=damX PE=1 SV=2^Atr|A0A094VRZ8^Atr|A0A1X3JBD1	DAMX	P11557	DAMX_ECOLI	11			0.230749	0.0539863	21.7687	22.0407	5	5
P0A6L2	4-hydroxy-tetrahydrodipicolinate synthase (HTPA synthase) (EC 4.3.3.7)	dapA b2478 JW2463	>sp|P0A6L2|DAPA_ECOLI 4-hydroxy-tetrahydrodipicolinate synthase OS=Escherichia coli (strain K12) OX=83333 GN=dapA PE=1 SV=1^Atr|A0A066Q637^Atr|A0A1X3JF05^Atr|A0A9P2MN65^Atr|A0AA35AKL4^Atr|A0AAD2ZCE1^Asp|B1IWI1^Asp|B7M7I1	DAPA	P0A6L2	DAPA_ECOLI	10			-0.0475708	0.540368	24.6659	24.6631	5	5
P04036	4-hydroxy-tetrahydrodipicolinate reductase (HTPA reductase) (EC 1.17.1.8)	dapB b0031 JW0029	>sp|P04036|DAPB_ECOLI 4-hydroxy-tetrahydrodipicolinate reductase OS=Escherichia coli (strain K12) OX=83333 GN=dapB PE=1 SV=1^Atr|A0A037YH90^Atr|A0A1X3ICF0^Asp|B1IRE5^Asp|B1XBF6^Asp|B7N7Q5^Asp|C4ZPV7	DAPB	P04036	DAPB_ECOLI	14			0.110439	0.189276	22.4657	22.6082	5	5
P0A9D8	2,3,4,5-tetrahydropyridine-2,6-dicarboxylate N-succinyltransferase (EC 2.3.1.117) (Succinyl-CoA: tetrahydrodipicolinate N-succinyltransferase) (Tetrahydrodipicolinate N-succinyltransferase) (THDP succinyltransferase) (THP succinyltransferase) (Tetrahydropicolinate succinylase)	dapD b0166 JW0161	>sp|P0A9D8|DAPD_ECOLI 2,3,4,5-tetrahydropyridine-2,6-dicarboxylate N-succinyltransferase OS=Escherichia coli (strain K12) OX=83333 GN=dapD PE=1 SV=1^Atr|A0A140NDW9^Asp|A7ZHQ6^Asp|A7ZWB2^Asp|B1IQH5^Asp|C4ZRQ8^Atr|A0A0E0Y788^Atr|A0A0E1T1Q7^Atr|A0A1X3JMX3^Atr|A0A4P8C4M7^Atr|A0A7U9J0N5^Atr|A0A7U9LPW8^Atr|A0A836NGI1^Atr|A0A8E0FJH7^Atr|A0A9P2I6P1^Atr|A0A9Q6Y1A3^Atr|A0AA35AFR2^Atr|A0AAD0JWH2^Atr|A0AAD2N…	DAPD	P0A9D8	DAPD_ECOLI	19	+	DOWN	-0.279368	0.0201133	24.2701	24.0371	5	5
P0AED7	Succinyl-diaminopimelate desuccinylase (SDAP desuccinylase) (EC 3.5.1.18) (N-succinyl-LL-2,6-diaminoheptanedioate amidohydrolase)	dapE msgB b2472 JW2456	>sp|P0AED7|DAPE_ECOLI Succinyl-diaminopimelate desuccinylase OS=Escherichia coli (strain K12) OX=83333 GN=dapE PE=1 SV=1^Atr|A0A0E0XW89^Atr|A0A0E1T2X1^Atr|A0A140N7T1^Atr|A0A1X3J307^Atr|A0A1X3JEY9^Atr|A0A4P8BZP4^Atr|A0A7U9P0K7^Atr|A0A7U9QF85^Atr|A0A828U6H7^Atr|A0A829L2Z2^Atr|A0A836NBW7^Atr|A0A9P2I8K7^Atr|A0A9Q6UYN5^Asp|A7ZPR5^Asp|A8A2W3^Asp|B1IWI8^Asp|B1LNC1^Asp|B1XAE3^Asp|B7LCK7^Asp|B7M7H2^Atr|B7…	DAPE	P0AED7	DAPE_ECOLI	14			-0.0887547	0.439505	21.4603	21.4178	5	5
P0A6K1	Diaminopimelate epimerase (DAP epimerase) (EC 5.1.1.7) (PLP-independent amino acid racemase)	dapF b3809 JW5592	>sp|P0A6K1|DAPF_ECOLI Diaminopimelate epimerase OS=Escherichia coli (strain K12) OX=83333 GN=dapF PE=1 SV=1^Atr|A0A0E0Y5V4^Atr|A0A0E2KYY6^Atr|A0A0H3ERY7^Atr|A0A0H3PZ08^Atr|A0A0L1B6M0^Atr|A0A140NG64^Atr|A0A4P8C8S9^Atr|A0A7I0L1J3^Atr|A0A7U9IUE7^Atr|A0A7U9LPN3^Atr|A0A836N7J8^Atr|A0A9P2ICW3^Atr|A0A9P2VL44^Atr|A0A9Q6Y5N9^Atr|A0AA35AND4^Asp|A7ZU14^Asp|A8A6R7^Asp|B1IW95^Asp|B1LLY0^Asp|B1XAH6^Asp|B5YY56^…	DAPF	P0A6K1	DAPF_ECOLI	5	+	DOWN	-0.364188	0.0445699	22.2032	21.8781	5	5
P0AFR2	C4-dicarboxylic acid transporter DauA (Dicarboxylic acid uptake system A)	dauA ychM b1206 JW5189	>sp|P0AFR2|DAUA_ECOLI C4-dicarboxylic acid transporter DauA OS=Escherichia coli (strain K12) OX=83333 GN=dauA PE=1 SV=2^Asp|P0AFR3^Atr|A0A0E0Y0H1^Atr|A0A0H3PWX0^Atr|A0A1D8F8W4^Atr|A0A1X3J108^Atr|A0A1X3JJ81^Atr|A0A836NFU4^Atr|A0A8E0FLP8^Atr|A0A9P2MJS7^Atr|A0A9P2VKN5^Atr|A0AA35AKX7^Atr|B7LGW7^Atr|W1F8D6^Atr|A0AAD0JX30^Atr|A0AAD2UC82^Atr|A0AAD2ZBF1^Atr|A0AAI8HDR7^Atr|A0AAJ4DAX4^Atr|A0AAJ4MBL4	DAUA	P0AFR2	DAUA_ECOLI	3			0.450757	0.171453	19.649	20.1595	5	5
P21693	ATP-dependent RNA helicase DbpA (EC 3.6.4.13)	dbpA b1343 JW1337	>sp|P21693|DBPA_ECOLI ATP-dependent RNA helicase DbpA OS=Escherichia coli (strain K12) OX=83333 GN=dbpA PE=1 SV=2^Atr|A0A0E1T079^Atr|A0A140NC60^Atr|A0A1X3JIN4^Atr|A0A7I6GYL5^Atr|W8TF60	DBPA	P21693	DBPA_ECOLI	8			NaN	NaN	19.6459	19.5597	5	5
P28248	dCTP deaminase (EC 3.5.4.13) (Deoxycytidine triphosphate deaminase)	dcd dus paxA b2065 JW2050	>sp|P28248|DCD_ECOLI dCTP deaminase OS=Escherichia coli (strain K12) OX=83333 GN=dcd PE=1 SV=1^Asp|B1X701^Asp|C4ZSF3	DCD	P28248	DCD_ECOLI	7			0.00312452	0.981764	24.0204	24.065	5	5
P0AED9	DNA-cytosine methyltransferase (EC 2.1.1.37) (Type II methyltransferase M.EcoKDcm) (M.EcoKDcm)	dcm mec b1961 JW1944	>sp|P0AED9|DCM_ECOLI DNA-cytosine methyltransferase OS=Escherichia coli (strain K12) OX=83333 GN=dcm PE=1 SV=1^Atr|A0A0H3PIE5^Atr|A0A140N602^Atr|A0A7U9IYS5^Atr|A0A979GXT1^Atr|A0A9P2V0V9^Atr|B7MWE9^Atr|C3T4L2^Atr|E0J186^Asp|P0AEE0^Atr|A0AAJ4DA59^Atr|A0AAJ4MFA8	DCM	P0AED9	DCM_ECOLI	14			-0.119712	0.261228	20.8489	20.7579	5	5
P24171	Dipeptidyl carboxypeptidase (EC 3.4.15.5) (Peptidyl-dipeptidase Dcp)	dcp b1538 JW1531	>sp|P24171|DCP_ECOLI Dipeptidyl carboxypeptidase OS=Escherichia coli (strain K12) OX=83333 GN=dcp PE=1 SV=4^Atr|A0A024L2U7^Atr|A0A1X3JHC4	DCP	P24171	DCP_ECOLI	13			-0.129612	0.125959	22.8781	22.7929	5	5
P0AEE1	Inner membrane lipoprotein DcrB	dcrB yhhR b3472 JW5682	>sp|P0AEE1|DCRB_ECOLI Inner membrane lipoprotein DcrB OS=Escherichia coli (strain K12) OX=83333 GN=dcrB PE=1 SV=1^Atr|A0A0E0XSV3^Atr|A0A0E1SZC9^Atr|A0A0H3MR44^Atr|A0A0H3PXI6^Atr|A0A140N729^Atr|A0A7I6H7G9^Atr|A0A7U9NYJ0^Atr|A0A836N8M7^Atr|A0A8E0FJ12^Atr|A0A979GI24^Atr|A0A9P2I7Z9^Atr|A0A9P2UYZ3^Atr|A0AA35F7S3^Atr|A0AAD0NVC1^Atr|A0AAD2U902^Atr|A0AAD2V901^Atr|A0AAD2VGH5^Atr|A0AAI8HGS2^Atr|A0AAJ3ZAE7^…	DCRB	P0AEE1	DCRB_ECOLI	7			-0.0219286	0.872619	24.9709	24.9897	5	5
P0A830	Aerobic C4-dicarboxylate transport protein	dctA b3528 JW3496	>sp|P0A830|DCTA_ECOLI Aerobic C4-dicarboxylate transport protein OS=Escherichia coli (strain K12) OX=83333 GN=dctA PE=1 SV=1^Atr|A0A0E0XUF4^Atr|A0A0E1SW77^Atr|A0A0E2LEV6^Atr|A0A0H3EQU9^Atr|A0A192CEB2^Atr|A0A1X3I079^Atr|A0A1X3IVI0^Atr|A0A1X3JAS1^Atr|A0A4P8BUL7^Atr|A0A7U9NY60^Atr|A0A7U9QBV5^Atr|A0A829L6Y2^Atr|A0A9P2IBR0^Atr|A0A9Q6V334^Atr|A0AA35F7U1^Atr|A0AA36P7P1^Asp|A1AH70^Asp|A7ZT69^Asp|A8A5Y8^A…	DCTA	P0A830	DCTA_ECOLI	4			-0.258384	0.169386	22.2409	22.0315	5	5
P37195	HTH-type transcriptional regulator DctR	dctR yhiF b3507 JW3475	>sp|P37195|DCTR_ECOLI HTH-type transcriptional regulator DctR OS=Escherichia coli (strain K12) OX=83333 GN=dctR PE=1 SV=1^Atr|A0A0E0XW83^Atr|A0A0E1SVE8^Atr|A0A140N6W6^Atr|A0A1X3JB61^Atr|A0A7I6H074^Atr|A0A7U9IVE6^Atr|A0A8E0FIZ1^Atr|A0A9P2ICT0^Atr|A0AAD0K584^Atr|A0AAD2U924^Atr|A0AAD2V9R0^Atr|A0AAI8MWV5^Atr|A7ZT47^Atr|B7L5Z1^Atr|E0IZL4^Atr|W8SZU6	DCTR	P37195	DCTR_ECOLI	4			-0.582907	0.0801361	21.4818	21.0718	5	5
P0ABN5	C4-dicarboxylate transporter DcuA	dcuA genA b4138 JW5735	>sp|P0ABN5|DCUA_ECOLI C4-dicarboxylate transporter DcuA OS=Escherichia coli (strain K12) OX=83333 GN=dcuA PE=1 SV=1^Asp|P0ABN6^Asp|P0ABN7^Atr|A0A0E1STY9^Atr|A0A0E2KWX3^Atr|A0A0H2Z535^Atr|A0A0H3ESB9^Atr|A0A0H3MN42^Atr|A0A0H3Q3L4^Atr|A0A140SS54^Atr|A0A192CFJ0^Atr|A0A1X3J7C3^Atr|A0A1X3J8G6^Atr|A0A454AAF0^Atr|A0A4P8CA31^Atr|A0A7I6H1P5^Atr|A0A7U9QEY7^Atr|A0A829LC57^Atr|A0A979H2I7^Atr|A0A9P2MNT4^Atr|A0…	DCUA	P0ABN5	DCUA_ECOLI	5			0.234837	0.155173	21.895	22.1631	5	5
P0AD01	Transcriptional regulatory protein DcuR	dcuR yjdG b4124 JW4085	>sp|P0AD01|DCUR_ECOLI Transcriptional regulatory protein DcuR OS=Escherichia coli (strain K12) OX=83333 GN=dcuR PE=1 SV=1^Atr|A0A0E1T7W4^Atr|A0A0H3MWW5^Atr|A0A0H3PW00^Atr|A0A192CGF6^Atr|A0A4P8C5Y2^Atr|A0A7I6HBF4^Atr|A0A7U9LYT3^Atr|A0A836N7C8^Atr|A0A8E0KSH2^Atr|A0A9P2PQ64^Atr|A0A9Q6V3B3^Atr|A0AA36L2Q4^Atr|A7ZUZ3^Atr|B1LQE4^Atr|B7LB66^Atr|B7MSN7^Atr|B7NG60^Atr|B7UPU6^Atr|C3SGN7^Atr|D8AFH1^Atr|E0J07…	DCUR	P0AD01	DCUR_ECOLI	4			-0.335068	0.093943	21.9231	21.7179	5	5
P0AEC8	Sensor histidine kinase DcuS (EC 2.7.13.3) (Fumarate sensor)	dcuS yjdH b4125 JW4086	>sp|P0AEC8|DCUS_ECOLI Sensor histidine kinase DcuS OS=Escherichia coli (strain K12) OX=83333 GN=dcuS PE=1 SV=1^Asp|P0AEC9^Atr|A0A0E1SSC7^Atr|A0A0H3Q3K9^Atr|A0A1X3HXP8^Atr|A0A1X3J6R8^Atr|A0A1X3J9B3^Atr|A0A9P2PP10^Atr|A0AAD2S0X0^Atr|B7NG61^Atr|C3SGN2^Atr|D3GU03^Atr|A0AAJ4MD45	DCUS	P0AEC8	DCUS_ECOLI	3			-0.681274	0.330843	19.3465	18.7111	5	5
P76316	D-cysteine desulfhydrase (EC 4.4.1.15)	dcyD yedO b1919 JW5313	>sp|P76316|DCYD_ECOLI D-cysteine desulfhydrase OS=Escherichia coli (strain K12) OX=83333 GN=dcyD PE=1 SV=4^Atr|A0A0E0Y160^Atr|A0A0E1T5F7^Atr|A0A140N8U0^Atr|A0A4P8C0Y1^Atr|A0A7I0KQ59^Atr|A0A7U9LZY6^Atr|A0A7U9P062^Atr|A0A9Q6Y309^Atr|A0AAD2UBT1^Atr|A0AAD2VHT4^Asp|B1IZY5^Asp|B1LQT7^Asp|B1X677^Asp|B7L8T2^Asp|B7MWA6^Asp|C4ZQJ7^Atr|D3GXH1^Atr|W1WWW1^Atr|W8SXZ1^Atr|A0AAI8ELQ7^Atr|A0AAJ3ZES2^Atr|A0AAJ4JID1	DCYD	P76316	DCYD_ECOLI	10			0.0495676	0.705428	24.2394	24.3434	5	5
P0A6J8	D-alanine--D-alanine ligase A (EC 6.3.2.4) (D-Ala-D-Ala ligase A) (D-alanylalanine synthetase A)	ddlA b0381 JW0372	>sp|P0A6J8|DDLA_ECOLI D-alanine--D-alanine ligase A OS=Escherichia coli (strain K12) OX=83333 GN=ddlA PE=1 SV=1^Atr|A0A0E0Y4E2^Atr|A0A0H3MD94^Atr|A0A140NDF0^Atr|A0A1X3IAU7^Atr|A0A1X3J5W3^Atr|A0A1X3JM56^Atr|A0A7M3S2Y3^Atr|A0A7U9J1B3^Atr|A0A828UDK1^Atr|A0A829LFM1^Atr|A0A837B2S6^Atr|A0A979GD66^Atr|A0A9P2I796^Atr|A0A9P2VJK2^Atr|A0AA35F5S4^Atr|A7ZIC8^Atr|B1LIR4^Atr|B7L532^Atr|B7UJK5^Atr|C3TMK7^Atr|D3G…	DDLA	P0A6J8	DDLA_ECOLI	16			-0.0649665	0.376618	23.7068	23.6871	5	5
P07862	D-alanine--D-alanine ligase B (EC 6.3.2.4) (D-Ala-D-Ala ligase B) (D-alanylalanine synthetase B)	ddlB ddl b0092 JW0090	>sp|P07862|DDLB_ECOLI D-alanine--D-alanine ligase B OS=Escherichia coli (strain K12) OX=83333 GN=ddlB PE=1 SV=3^Atr|A0A0E1T0P2^Atr|A0A1X3ICT9^Atr|A0A1X3JNE4^Atr|A0A4P8CAE2^Atr|A0A7M3S256^Atr|A0A7U9LNQ6^Atr|A0A829L097^Atr|A0A836ZDS1^Atr|A0A979GCK8^Atr|A0A9P2I6G9^Atr|A0A9Q6UW99^Atr|B7N7W5^Atr|D3H473^Atr|E0IYT7^Atr|E1J671^Atr|J7QWX0^Atr|W1X7C1^Atr|A0AAD2NRK0^Atr|A0AAD2V9B4^Atr|A0AAD2YVF6^Atr|A0AAD2Z…	DDLB	P07862	DDLB_ECOLI	9			-0.0601686	0.480916	22.4726	22.4634	5	5
P0A9P6	ATP-dependent RNA helicase DeaD (EC 3.6.4.13) (Cold-shock DEAD box protein A) (Translation factor W2)	deaD csdA mssB rhlD b3162 JW5531	>sp|P0A9P6|DEAD_ECOLI ATP-dependent RNA helicase DeaD OS=Escherichia coli (strain K12) OX=83333 GN=deaD PE=1 SV=2^Asp|P0A9P7^Atr|A0A0E0XTN5^Atr|A0A0E2LGW5^Atr|A0A140N4Y7^Atr|A0A454A867^Atr|A0A5R8T6E7^Atr|A0A828U5J7^Atr|A0A836ZA48^Atr|A0A8E0FNW8^Atr|B1LFR4^Atr|B7LHA0^Atr|B7MB83^Atr|B7N0F7^Atr|B7UJ57^Atr|W8TV47^Atr|A0AAD2V7V3^Atr|A0AAD2YT94^Atr|A0AAI8HHA9^Atr|A0AAJ3ZB26	DEAD	P0A9P6	DEAD_ECOLI	23			0.0480973	0.663108	21.9175	22.0199	5	5
P09549	Cell division protein DedD	dedD b2314 JW5378	>sp|P09549|DEDD_ECOLI Cell division protein DedD OS=Escherichia coli (strain K12) OX=83333 GN=dedD PE=1 SV=2^Atr|A0A0E1T2C0^Atr|A0A0H3MIS3^Atr|A0A140N717^Atr|A0A1X3J132^Atr|A0A1X3JEJ5^Atr|A0A7I6H7L4^Atr|A0A7U9IXW6^Atr|A0A836NCZ9^Atr|A0A9P2MLB6^Atr|A0AAD2V449^Atr|A7ZPC9^Atr|D8A5T3^Atr|E1J4J3^Atr|W8TCG2^Atr|A0AAI8HCI7^Atr|A0AAJ4D9T4	DEDD	P09549	DEDD_ECOLI	7	+	DOWN	-0.433841	0.0456852	20.8178	20.4053	5	5
P0A6K3	Peptide deformylase (PDF) (EC 3.5.1.88) (Polypeptide deformylase)	def fms b3287 JW3248	>sp|P0A6K3|DEF_ECOLI Peptide deformylase OS=Escherichia coli (strain K12) OX=83333 GN=def PE=1 SV=2^Asp|P0A6K4^Asp|P0A6K5^Atr|A0A0E0XTE9^Atr|A0A0E2KZF2^Atr|A0A0H3EQA0^Atr|A0A0H3PTB0^Atr|A0A140N556^Atr|A0A192CE05^Atr|A0A1X3IUN8^Atr|A0A1X3JB32^Atr|A0A4P8BV92^Atr|A0A7U9IV69^Atr|A0A7U9LGW3^Atr|A0A828U262^Atr|A0A829L7S4^Atr|A0A836N9R1^Atr|A0A9P2IEP3^Atr|A0A9P2LTK6^Atr|A0A9Q6V2T2^Atr|A0AA36L128^Atr|A0A…	DEF	P0A6K3	DEF_ECOLI	10			0.129707	0.152568	23.649	23.8167	5	5
P0C0V0	Periplasmic serine endoprotease DegP (EC 3.4.21.107) (Heat shock protein DegP) (Protease Do)	degP htrA ptd b0161 JW0157	>sp|P0C0V0|DEGP_ECOLI Periplasmic serine endoprotease DegP OS=Escherichia coli (strain K12) OX=83333 GN=degP PE=1 SV=1^Asp|P0C0V1^Atr|A0A0E1SVN9^Atr|A0A0H3PJI5^Atr|A0A140NAV6^Atr|A0A1X3IC92^Atr|A0A1X3J7X5^Atr|A0A1X3JNL6^Atr|A0A4P8C4N1^Atr|A0A7U9J0M5^Atr|A0A7U9M276^Atr|A0A837AJK7^Atr|A0A8E0FK40^Atr|A0A9P2QZ65^Atr|A0A9Q6UX81^Atr|B7N830^Atr|C3TPR2^Atr|E0IYM0^Atr|W1EWF8^Atr|A0AAD2NRP2^Atr|A0AAI8ERL7^…	DEGP	P0C0V0	DEGP_ECOLI	21			-0.148646	0.0208295	24.4234	24.308	5	5
P39099	Periplasmic pH-dependent serine endoprotease DegQ (EC 3.4.21.107) (Protease Do)	degQ hhoA b3234 JW3203	>sp|P39099|DEGQ_ECOLI Periplasmic pH-dependent serine endoprotease DegQ OS=Escherichia coli (strain K12) OX=83333 GN=degQ PE=1 SV=1^Atr|A0A0E0XTI6^Atr|A0A0E1T3S1^Atr|A0A140N5T5^Atr|A0A1X3IXX9^Atr|A0A1X3JCH4^Atr|A0A4P8BZH6^Atr|A0A7I6H9R2^Atr|A0A7U9IWL6^Atr|A0A7U9Q915^Atr|A0A829L5Q6^Atr|A0A836N917^Atr|A0A979GHP9^Atr|A0A9P2I871^Atr|A0A9Q6V359^Atr|A0AA35AIQ9^Atr|A0AAD2U7K2^Atr|A0AAD2ZAZ8^Atr|A0AAD2ZE…	DEGQ	P39099	DEGQ_ECOLI	23			0.0250367	0.761712	23.5795	23.6439	5	5
P0AEE3	Serine endoprotease DegS (EC 3.4.21.107) (Site-1 protease DegS) (S1P protease DegS) (Site-1-type intramembrane protease)	degS hhoB htrH b3235 JW3204	>sp|P0AEE3|DEGS_ECOLI Serine endoprotease DegS OS=Escherichia coli (strain K12) OX=83333 GN=degS PE=1 SV=1^Asp|P0AEE4^Atr|A0A0E2L2W2^Atr|A0A0H2Z3M0^Atr|A0A0H3MLB5^Atr|A0A0H3Q0K5^Atr|A0A1X3I3A1^Atr|A0A1X3JCI1^Atr|A0A4P8BVD3^Atr|A0A7I6H0R1^Atr|A0A7U9LSZ8^Atr|A0A829L359^Atr|A0A8E0FNL9^Atr|A0A9P2I7U9^Atr|A0A9P2UZH5^Atr|A0A9Q6Y498^Atr|A0AA35F6U6^Atr|B1LGK1^Atr|B7MBZ6^Atr|B7NDL3^Atr|C3SRV7^Atr|D3GXW8^A…	DEGS	P0AEE3	DEGS_ECOLI	8			-0.15731	0.17615	22.0917	21.9829	5	5
P07650	Thymidine phosphorylase (EC 2.4.2.4) (TdRPase)	deoA tpp ttg b4382 JW4345	>sp|P07650|TYPH_ECOLI Thymidine phosphorylase OS=Escherichia coli (strain K12) OX=83333 GN=deoA PE=1 SV=3^Atr|A0A024L996^Atr|A0A0E2LBD1^Asp|B1XFJ2^Asp|B7MNI9	DEOA	P07650	TYPH_ECOLI	32			0.0410858	0.578972	23.8645	23.9436	5	5
P0A6K6	Phosphopentomutase (EC 5.4.2.7) (Phosphodeoxyribomutase) (Phosphoribomutase)	deoB drm thyR b4383 JW4346	>sp|P0A6K6|DEOB_ECOLI Phosphopentomutase OS=Escherichia coli (strain K12) OX=83333 GN=deoB PE=1 SV=1^Atr|A0A0E0Y5M3^Atr|A0A0E1T456^Atr|A0A0E2KWS1^Atr|A0A0H3PYK2^Atr|A0A1X3ICF9^Atr|A0A1X3J7F2^Atr|A0A4P8C6Z1^Atr|A0A7I0KUA1^Atr|A0A7U9LS67^Atr|A0A7U9NYZ1^Atr|A0A828UC94^Atr|A0A829L407^Atr|A0A836ZDT1^Atr|A0A8E0KT49^Atr|A0A9P2GLP3^Atr|A0A9P2MN43^Atr|A0A9Q6V4M1^Atr|A0AA35F8U0^Asp|A7ZVS6^Asp|A8A8B2^Asp|B1…	DEOB	P0A6K6	DEOB_ECOLI	26			0.111297	0.243835	25.0908	25.2436	5	5
P0A6L0	Deoxyribose-phosphate aldolase (DERA) (EC 4.1.2.4) (2-deoxy-D-ribose 5-phosphate aldolase) (Phosphodeoxyriboaldolase) (Deoxyriboaldolase)	deoC dra thyR b4381 JW4344	>sp|P0A6L0|DEOC_ECOLI Deoxyribose-phosphate aldolase OS=Escherichia coli (strain K12) OX=83333 GN=deoC PE=1 SV=1^Atr|A0A0E2KX89^Atr|A0A0H3EPX2^Asp|B1XFJ1^Asp|B7MNI8^Asp|B7NH49^Asp|C4ZT63^Atr|E2QLE1^Asp|P0A6L1^Asp|Q0T8T2^Atr|S1PD84^Atr|W1XBX1^Atr|A0AAJ3U251	DEOC	P0A6L0	DEOC_ECOLI	17			0.141538	0.0798625	24.1009	24.2747	5	5
P0ABP8	Purine nucleoside phosphorylase DeoD-type (PNP) (EC 2.4.2.1)	deoD pup b4384 JW4347	>sp|P0ABP8|DEOD_ECOLI Purine nucleoside phosphorylase DeoD-type OS=Escherichia coli (strain K12) OX=83333 GN=deoD PE=1 SV=2^Atr|A0A0E0Y455^Atr|A0A0E2KWY9^Atr|A0A0H3PVV9^Atr|A0A4V1DS37^Atr|A0A7I0L1G4^Atr|A0A7U9LRE3^Atr|A0A7U9NXY4^Atr|A0A836NHL9^Atr|A0A8E0FK37^Atr|A0A9P2MMF9^Atr|A0A9P2PQG1^Atr|A0A9Q6V598^Atr|A0AAD2U7N5^Atr|A0AAD2VGA5^Atr|A0AAD2Z9V6^Asp|A7ZVS7^Asp|A8A8B3^Asp|B1LEI9^Asp|B1XFJ4^Asp|B5…	DEOD	P0ABP8	DEOD_ECOLI	19			-0.00353928	0.971372	25.6325	25.6608	5	5
P0ACK5	Deoxyribose operon repressor	deoR nucR b0840 JW0824	>sp|P0ACK5|DEOR_ECOLI Deoxyribose operon repressor OS=Escherichia coli (strain K12) OX=83333 GN=deoR PE=1 SV=1^Asp|P0ACK6^Asp|P0ACK7^Atr|A0A0E1SX21^Atr|A0A0E2LM63^Atr|A0A0H2YX87^Atr|A0A0H3MEG7^Atr|A0A0H3PRA0^Atr|A0A140NBP0^Atr|A0A1X3I8R6^Atr|A0A1X3JJF9^Atr|A0A4P8C2X9^Atr|A0A7I0KS76^Atr|A0A7I6H443^Atr|A0A7U9J2L5^Atr|A0A7U9M1S5^Atr|A0A979H181^Atr|A0A9P2QY89^Atr|A0A9Q6UXS4^Atr|A0AAI9N889^Atr|A0AAJ4M…	DEOR	P0ACK5	DEOR_ECOLI	7			-0.0363801	0.812051	20.7964	20.8122	5	5
P0A6P5	GTPase Der (Double era-like domain protein) (GTP-binding protein EngA)	der engA yfgK b2511 JW5403	>sp|P0A6P5|DER_ECOLI GTPase Der OS=Escherichia coli (strain K12) OX=83333 GN=der PE=1 SV=1^Atr|A0A0E0XX99^Atr|A0A0E1SZE7^Atr|A0A0H3PN58^Atr|A0A140N942^Atr|A0A7U9NZF8^Atr|A0A836NCN4^Atr|A0A8E0FP81^Atr|A0A9P2IC68^Atr|A0A9P2VIT5^Atr|A0AA35AH88^Atr|A0AAD0NTL7^Atr|A0AAD2U9C2^Atr|A0AAD2VDA0^Atr|A0AAD2ZB93^Asp|A7ZPV4^Asp|A8A317^Asp|B1IWF0^Asp|B1XAY6^Asp|B5Z0Y0^Asp|B6I583^Asp|B7LCQ1^Asp|B7M7L5^Asp|C4ZX86…	DER	P0A6P5	DER_ECOLI	21			-0.0328657	0.630907	24.051	24.0544	5	5
P76237	Probable diguanylate cyclase DgcJ (DGC) (EC 2.7.7.65)	dgcJ yeaJ b1786 JW5291	>sp|P76237|DGCJ_ECOLI Probable diguanylate cyclase DgcJ OS=Escherichia coli (strain K12) OX=83333 GN=dgcJ PE=1 SV=2^Atr|A0A066QER2^Atr|A0A0E0XYH2^Atr|A0A7U9IYC3^Atr|A0A8E0FS02^Atr|A0A979GG51^Atr|A0A9P2I732^Atr|A0AA35ADY2^Atr|A7ZMQ6^Atr|B7L6R1^Atr|E0IXA9^Atr|A0AAI8HD62	DGCJ	P76237	DGCJ_ECOLI	8			-0.464574	0.0886713	19.6532	19.264	5	5
P76245	Diguanylate cyclase DgcP (DGC) (EC 2.7.7.65)	dgcP yeaP b1794 JW5292	>sp|P76245|DGCP_ECOLI Diguanylate cyclase DgcP OS=Escherichia coli (strain K12) OX=83333 GN=dgcP PE=1 SV=2^Atr|A0A024L2T3^Atr|A0A1X3JGC5	DGCP	P76245	DGCP_ECOLI	3		DOWN	NaN	NaN	18.2528	NaN	5	0
P0ABN1	Diacylglycerol kinase (DAGK) (EC 2.7.1.107) (Diglyceride kinase) (DGK)	dgkA dgk b4042 JW4002	>sp|P0ABN1|KDGL_ECOLI Diacylglycerol kinase OS=Escherichia coli (strain K12) OX=83333 GN=dgkA PE=1 SV=2^Atr|A0A0E0Y8Z0^Atr|A0A0E1SU55^Atr|A0A0H3MWQ1^Atr|A0A0H3Q436^Atr|A0A140NEY9^Atr|A0A1X3ITF2^Atr|A0A1X3J9R4^Atr|A0A4P8CC19^Atr|A0A7I6HCX4^Atr|A0A7U9J0I0^Atr|A0A7U9LRH4^Atr|A0A836N8F6^Atr|A0A8E0KSW2^Atr|A0A979H5D4^Atr|A0A9P2I9W7^Atr|A0A9P2VNA3^Atr|A0A9Q6Y534^Atr|A0AA35AR32^Atr|A7ZUR4^Atr|B1LPK7^Atr…	DGKA	P0ABN1	KDGL_ECOLI	2		DOWN	NaN	NaN	20.9595	NaN	5	0
Q6BF16	2-dehydro-3-deoxy-6-phosphogalactonate aldolase (EC 4.1.2.21) (2-oxo-3-deoxygalactonate 6-phosphate aldolase) (6-phospho-2-dehydro-3-deoxygalactonate aldolase) (6-phospho-2-keto-3-deoxygalactonate aldolase) (KDPGal)	dgoA yidU b4477 JW5628	>sp|Q6BF16|DGOA_ECOLI 2-dehydro-3-deoxy-6-phosphogalactonate aldolase OS=Escherichia coli (strain K12) OX=83333 GN=dgoA PE=1 SV=1^Atr|A0A0E1TBH4^Atr|A0A140N5U3^Atr|A0A1X3JB06^Atr|A0A7I6HAZ9^Atr|W8T431	DGOA	Q6BF16	DGOA_ECOLI	4			0.553699	0.0587684	19.1943	19.8124	5	5
Q6BF17	D-galactonate dehydratase (GalD) (EC 4.2.1.6)	dgoD yidU b4478 JW5629	>sp|Q6BF17|DGOD_ECOLI D-galactonate dehydratase OS=Escherichia coli (strain K12) OX=83333 GN=dgoD PE=1 SV=1^Atr|A0A024LAI5^Atr|A0A0E0XTS5^Atr|A0A0E1SY24^Atr|A0A140N2E9^Atr|A0A1X3JAI2^Atr|A0A7U9NZD4^Atr|A0A829KUW8^Atr|A0A836N9E0^Atr|A0A8E0FLP2^Atr|A0A9P2IAW7^Atr|A0AA35F8J8^Asp|A7ZTP7^Asp|B1IYQ2^Asp|B1LL17^Asp|B1X9C1^Asp|B6I3S5^Asp|B7L836^Asp|B7M4I1^Asp|B7NF09^Asp|C4ZYW9^Atr|D3H317^Atr|E0J337^Atr|E…	DGOD	Q6BF17	DGOD_ECOLI	10			0.169289	0.344517	20.2038	20.4573	5	5
P31460	Galactonate operon transcriptional repressor (HTH-type transcriptional repressor DgoR)	dgoR yidW b4479 JW5627	>sp|P31460|DGOR_ECOLI Galactonate operon transcriptional repressor OS=Escherichia coli (strain K12) OX=83333 GN=dgoR PE=1 SV=4^Atr|A0A0E0XTL7^Atr|A0A0E1T403^Atr|A0A0E2LDW9^Atr|A0A0H2VE38^Atr|A0A0H2Z4L1^Atr|A0A0H3ERM7^Atr|A0A0H3MRW3^Atr|A0A140N5S1^Atr|A0A192CER7^Atr|A0A1X3I0J3^Atr|A0A1X3JAT5^Atr|A0A454A9J4^Atr|A0A7I6H2K0^Atr|A0A828U3E7^Atr|A0A836N802^Atr|A0A8E0KTU6^Atr|A0A979GII6^Atr|A0A9P2I878^At…	DGOR	P31460	DGOR_ECOLI	6			0.00116504	0.99271	21.5616	21.6038	5	5
P15723	Deoxyguanosinetriphosphate triphosphohydrolase (dGTP triphosphohydrolase) (dGTPase) (EC 3.1.5.1)	dgt b0160 JW0156	>sp|P15723|DGTP_ECOLI Deoxyguanosinetriphosphate triphosphohydrolase OS=Escherichia coli (strain K12) OX=83333 GN=dgt PE=1 SV=4^Asp|B1XD30^Asp|C4ZRQ3	DGT	P15723	DGTP_ECOLI	11	+	DOWN	-0.44786	0.0111498	20.3952	19.9755	5	5
P76015	PEP-dependent dihydroxyacetone kinase, dihydroxyacetone-binding subunit DhaK (EC 2.7.1.121)	dhaK ycgT b1200 JW5187	>sp|P76015|DHAK_ECOLI PEP-dependent dihydroxyacetone kinase, dihydroxyacetone-binding subunit DhaK OS=Escherichia coli (strain K12) OX=83333 GN=dhaK PE=1 SV=2^Atr|A0A037YC44^Atr|A0A140NA20	DHAK	P76015	DHAK_ECOLI	11			-0.00649057	0.947553	23.49	23.5355	5	5
P76014	PEP-dependent dihydroxyacetone kinase, ADP-binding subunit DhaL (EC 2.7.1.121)	dhaL ycgS b1199 JW5186	>sp|P76014|DHAL_ECOLI PEP-dependent dihydroxyacetone kinase, ADP-binding subunit DhaL OS=Escherichia coli (strain K12) OX=83333 GN=dhaL PE=1 SV=3^Atr|A0A037Y9R4^Atr|A0A140NCI1^Atr|A0AAI8EN80	DHAL	P76014	DHAL_ECOLI	11			-0.0376725	0.628995	22.6828	22.6783	5	5
P37349	PEP-dependent dihydroxyacetone kinase, phosphoryl donor subunit DhaM (EC 2.7.1.121) (Dihydroxyacetone kinase subunit M)	dhaM ycgC b1198 JW5185	>sp|P37349|DHAM_ECOLI PEP-dependent dihydroxyacetone kinase, phosphoryl donor subunit DhaM OS=Escherichia coli (strain K12) OX=83333 GN=dhaM PE=1 SV=3^Atr|A0A037YBS7^Atr|A0A140NCT8	DHAM	P37349	DHAM_ECOLI	14			-0.0542918	0.41121	22.2122	22.2071	5	5
P76016	PTS-dependent dihydroxyacetone kinase operon regulatory protein	dhaR ycgU b1201 JW5188	>sp|P76016|DHAR_ECOLI PTS-dependent dihydroxyacetone kinase operon regulatory protein OS=Escherichia coli (strain K12) OX=83333 GN=dhaR PE=1 SV=2^Atr|A0A024L4L4	DHAR	P76016	DHAR_ECOLI	5		UP	NaN	NaN	NaN	18.557	0	5
P66817	DnaA initiator-associating protein DiaA	diaA yraO b3149 JW3118	>sp|P66817|DIAA_ECOLI DnaA initiator-associating protein DiaA OS=Escherichia coli (strain K12) OX=83333 GN=diaA PE=1 SV=1^Atr|A0A0E1SXC4^Atr|A0A0H3PSJ9^Atr|A0A140N7G1^Atr|A0A1X3JCV4^Atr|A0A4P8BVJ8^Atr|A0A7U9IWD1^Atr|A0A7U9LSG1^Atr|A0A8E0KUZ6^Atr|A0A9P2UZH1^Atr|A0A9Q6V304^Asp|A8A4W5^Asp|B1IQX2^Asp|B1XGW1^Asp|B5YS39^Asp|B6I1M4^Atr|C3SSY7^Asp|C4ZSP0^Atr|E1J0H3^Asp|P66818^Atr|W1F4J7^Atr|A0AAD2V6G5^At…	DIAA	P66817	DIAA_ECOLI	4			0.126062	0.399029	21.9257	22.0985	5	5
P27296	ATP-dependent DNA helicase DinG (EC 5.6.2.3) (DNA 5'-3' helicase DinG)	dinG rarB b0799 JW0784	>sp|P27296|DING_ECOLI ATP-dependent DNA helicase DinG OS=Escherichia coli (strain K12) OX=83333 GN=dinG PE=1 SV=3^Atr|A0A0E0Y359^Atr|B7LC82^Atr|W8T114^Atr|A0AAD2YVM0	DING	P27296	DING_ECOLI	4		DOWN	NaN	NaN	18.2562	NaN	5	0
P0ABR1	DNA damage-inducible protein I	dinI b1061 JW1048	>sp|P0ABR1|DINI_ECOLI DNA damage-inducible protein I OS=Escherichia coli (strain K12) OX=83333 GN=dinI PE=1 SV=1^Asp|P0ABR2^Atr|A0A0E0Y211^Atr|A0A0E1SVA5^Atr|A0A0E2L6R5^Atr|A0A0H3EFN2^Atr|A0A0H3PR79^Atr|A0A140NCX0^Atr|A0A454A320^Atr|A0A4P8C620^Atr|A0A5R8RHQ8^Atr|A0A7I6H4Q7^Atr|A0A7U9LZV1^Atr|A0A7U9P0R9^Atr|A0A828U7H3^Atr|A0A829LAR5^Atr|A0A836ND47^Atr|A0A8E0FLL1^Atr|A0A979H2S6^Atr|A0A9P2I5E8^Atr|A…	DINI	P0ABR1	DINI_ECOLI	3			-0.172671	0.287635	21.1718	21.0385	5	5
P31680	Co-chaperone protein DjlA (DnaJ-like protein DjlA)	djlA yabH b0055 JW0054	>sp|P31680|DJLA_ECOLI Co-chaperone protein DjlA OS=Escherichia coli (strain K12) OX=83333 GN=djlA PE=1 SV=1^Atr|A0A0E1T224^Atr|E1J9P8^Atr|J7QC42	DJLA	P31680	DJLA_ECOLI	9			-0.026997	0.804055	21.2882	21.2977	5	5
Q46857	2,5-diketo-D-gluconic acid reductase A (2,5-DKG reductase A) (2,5-DKGR A) (25DKGR-A) (EC 1.1.1.274) (AKR5C)	dkgA yqhE b3012 JW5499	>sp|Q46857|DKGA_ECOLI 2,5-diketo-D-gluconic acid reductase A OS=Escherichia coli (strain K12) OX=83333 GN=dkgA PE=1 SV=3^Atr|E2D2R3^Atr|W1F611^Atr|A0A0E0XVV8^Atr|A0A0E1T082^Atr|A0A0H3MKJ3^Atr|A0A140N3I5^Atr|A0A1X3I3M1^Atr|A0A4P8BXX5^Atr|A0A7I6H6L8^Atr|A0A7U9IW52^Atr|A0A7U9LM35^Atr|A0A836NB81^Atr|A0A8E0KUQ8^Atr|A0A979GHU1^Atr|A0A9P2MNK1^Atr|A0A9Q6Y4I9^Atr|A0AA35F6M9^Atr|A0AAD0K0L0^Atr|A0AAD2ZET8^A…	DKGA	Q46857	DKGA_ECOLI	18			0.176444	0.426681	25.0498	25.269	5	5
P0ABS1	RNA polymerase-binding transcription factor DksA (DnaK suppressor protein)	dksA b0145 JW0141	>sp|P0ABS1|DKSA_ECOLI RNA polymerase-binding transcription factor DksA OS=Escherichia coli (strain K12) OX=83333 GN=dksA PE=1 SV=1^Atr|A0A0E0Y7A7^Atr|A0A0E1SS74^Atr|A0A0E2LPE5^Atr|A0A0H3EF29^Atr|A0A0H3MLW4^Atr|A0A0H3PKD3^Atr|A0A140NDZ7^Atr|A0A454A130^Atr|A0A4V1DS20^Atr|A0A5R8REB5^Atr|A0A7M3S293^Atr|A0A7U9J0X9^Atr|A0A7U9LQY9^Atr|A0A828UEW9^Atr|A0A829L095^Atr|A0A836ZCZ4^Atr|A0A8E0KTC8^Atr|A0A979GCA…	DKSA	P0ABS1	DKSA_ECOLI	7			0.135273	0.205295	24.3343	24.5204	5	5
P06149	Quinone-dependent D-lactate dehydrogenase (EC 1.1.5.12) ((R)-lactate:quinone 2-oxidoreductase) (D-lactate dehydrogenase) (D-LDH) (Respiratory D-lactate dehydrogenase)	dld b2133 JW2121	>sp|P06149|DLD_ECOLI Quinone-dependent D-lactate dehydrogenase OS=Escherichia coli (strain K12) OX=83333 GN=dld PE=1 SV=3^Atr|A0A024L0X1^Atr|A0A140NAN1	DLD	P06149	DLD_ECOLI	28	+	DOWN	-0.279778	0.0151019	23.509	23.2824	5	5
P37672	2,3-diketo-L-gulonate reductase (2,3-DKG reductase) (EC 1.1.1.130) (3-dehydro-L-gulonate 2-dehydrogenase)	dlgD yiaK b3575 JW3547	>sp|P37672|DLGD_ECOLI 2,3-diketo-L-gulonate reductase OS=Escherichia coli (strain K12) OX=83333 GN=dlgD PE=1 SV=2^Atr|A0A140N4C8^Asp|A8A634^Asp|B1IZL7^Asp|B1X8J1^Asp|C4ZXG6^Atr|W8U243	DLGD	P37672	DLGD_ECOLI	11			0.095523	0.423165	20.587	20.7036	5	5
P18775	Dimethyl sulfoxide reductase DmsA (DMSO reductase) (DMSOR) (Me2SO reductase) (EC 1.8.5.3)	dmsA b0894 JW5118	>sp|P18775|DMSA_ECOLI Dimethyl sulfoxide reductase DmsA OS=Escherichia coli (strain K12) OX=83333 GN=dmsA PE=1 SV=2^Atr|A0A0E1SV94^Atr|A0A140NBU7^Atr|A0A4P8C6R8^Atr|A0A7I6H1N2^Atr|A0A7U9LS79^Atr|A0A8E0KX63^Atr|A0A9Q6Y1Y9^Atr|W8T0T5	DMSA	P18775	DMSA_ECOLI	18		DOWN	NaN	NaN	19.4275	NaN	5	0
P18776	Anaerobic dimethyl sulfoxide reductase chain B (DMSO reductase iron-sulfur subunit)	dmsB b0895 JW0878	>sp|P18776|DMSB_ECOLI Anaerobic dimethyl sulfoxide reductase chain B OS=Escherichia coli (strain K12) OX=83333 GN=dmsB PE=1 SV=4^Atr|A0A192CKE0^Atr|C3TGI0^Atr|A0A0E0Y1E1^Atr|A0A0E1T4I7^Atr|A0A0E2L7Q0^Atr|A0A0H2YXF3^Atr|A0A0H3EF71^Atr|A0A140N9K2^Atr|A0A1X3I8Q9^Atr|A0A1X3J306^Atr|A0A1X3JKJ2^Atr|A0A7I6H4D5^Atr|A0A7U9P1R5^Atr|A0A829KY37^Atr|A0A836NE05^Atr|A0A8E0FSD5^Atr|A0A979GDS4^Atr|A0A9P2IC04^Atr|…	DMSB	P18776	DMSB_ECOLI	8			-0.065908	0.836151	21.4903	21.4539	5	5
P03004	Chromosomal replication initiator protein DnaA	dnaA b3702 JW3679	>sp|P03004|DNAA_ECOLI Chromosomal replication initiator protein DnaA OS=Escherichia coli (strain K12) OX=83333 GN=dnaA PE=1 SV=2^Atr|A0A0E0XVI5^Atr|A0A0E1T2T6^Atr|A0A0E2KZK1^Atr|A0A0H3ENS6^Atr|A0A0J3V940^Atr|A0A140N2D9^Atr|A0A4V1DQU2^Atr|A0A5R8T4S4^Atr|A0A7U9IUQ1^Atr|A0A7U9LRJ9^Atr|A0A828TY43^Atr|A0A837AJ12^Atr|A0A8E0FL37^Atr|A0A9P2ML83^Atr|A0A9Q6V367^Atr|A0AA36P8Z1^Atr|A0AAD0NST8^Atr|A0AAD2NVT6^…	DNAA	P03004	DNAA_ECOLI	26	+	DOWN	-0.223936	0.0230275	21.7149	21.5436	5	5
P0ACB0	Replicative DNA helicase DnaB (EC 5.6.2.3) (DNA 5'-3' helicase DnaB)	dnaB groP grpA b4052 JW4012	>sp|P0ACB0|DNAB_ECOLI Replicative DNA helicase DnaB OS=Escherichia coli (strain K12) OX=83333 GN=dnaB PE=1 SV=1^Atr|A0A0E1T2I3^Atr|A0A7U9LJ33^Atr|A0A828TWF7^Atr|A0A8E0FI54^Atr|A7ZUS3^Atr|B1LPL6^Atr|B7LB00^Atr|B7MSE7^Atr|B7UPL0^Atr|D3GT32^Atr|D8A962^Atr|E0J0E2^Atr|E1J354^Atr|E2QJ79^Atr|A0A0E0Y8Y0^Atr|A0A0H3EPU3^Atr|A0A140NEX9^Atr|A0A1X3HY25^Atr|A0A1X3ITD7^Atr|A0A1X3J925^Atr|A0A454AA69^Atr|A0A4P8C7…	DNAB	P0ACB0	DNAB_ECOLI	17			0.014797	0.881851	21.5565	21.6097	5	5
P0AEF0	Replicative helicase loader DnaC (EC 3.6.4.-) (DNA replication protein DnaC)	dnaC dnaD b4361 JW4325	>sp|P0AEF0|DNAC_ECOLI Replicative helicase loader DnaC OS=Escherichia coli (strain K12) OX=83333 GN=dnaC PE=1 SV=1^Atr|A0A0E1SVQ0^Atr|A0A0H2Z6I4^Atr|A0A0H3MNQ1^Atr|A0A0H3PYX7^Atr|A0A192CHN2^Atr|A0A4P8C672^Atr|A0A7I6H9I1^Atr|A0A7U9QH58^Atr|A0A828UDX9^Atr|A0A836N850^Atr|A0A8E0FMP5^Atr|A0A9P2LS73^Atr|A0A9Q6V4R1^Atr|A0AA36L3S4^Atr|A7ZVQ1^Atr|B7MNB3^Atr|B7MTA5^Atr|B7NH30^Atr|B7UQZ0^Atr|C3SED7^Atr|D3GY…	DNAC	P0AEF0	DNAC_ECOLI	7			-0.0440702	0.61757	20.4989	20.5016	5	5
P10443	DNA polymerase III subunit alpha (EC 2.7.7.7)	dnaE polC b0184 JW0179	>sp|P10443|DPO3A_ECOLI DNA polymerase III subunit alpha OS=Escherichia coli (strain K12) OX=83333 GN=dnaE PE=1 SV=1^Atr|A0A0E0Y3L7^Atr|A0A0E1T1P7^Atr|A0A1X3JN06^Atr|A0A836NGU0^Atr|A0A979GC82^Atr|A0A9P2MM44^Atr|A7ZHS4^Atr|B7LGP6^Atr|E0IYJ8^Atr|J7QCE2^Atr|W1EUW1^Atr|A0AAD2UE06^Atr|A0AAD2V955^Atr|A0AAJ3ZH07	DNAE	P10443	DPO3A_ECOLI	30			0.0420045	0.757391	20.3263	20.3983	5	5
P0ABS5	DNA primase (EC 2.7.7.101)	dnaG dnaP parB b3066 JW3038	>sp|P0ABS5|DNAG_ECOLI DNA primase OS=Escherichia coli (strain K12) OX=83333 GN=dnaG PE=1 SV=1^Atr|A0A0E0XTX6^Atr|A0A0H3ELN0^Atr|A0A0H3PST5^Atr|A0A140N5X5^Atr|A0A1X3I2S9^Atr|A0A1X3IXT7^Atr|A0A1X3JC05^Atr|A0A454A855^Atr|A0A4P8BXS8^Atr|A0A7U9NYG7^Atr|A0A7U9QFE6^Atr|A0A836NBB9^Atr|A0A979GHG3^Atr|A0A9P2ICN3^Atr|A0A9P2PS03^Atr|A0A9Q6Y4K1^Atr|A7ZRU8^Atr|B1LF58^Atr|B7LH02^Atr|B7N070^Atr|B7ND55^Atr|C3STZ2…	DNAG	P0ABS5	DNAG_ECOLI	14			-0.0408837	0.700043	20.9333	20.9178	5	5
P08622	Chaperone protein DnaJ (HSP40) (Heat shock protein J)	dnaJ groP b0015 JW0014	>sp|P08622|DNAJ_ECOLI Chaperone protein DnaJ OS=Escherichia coli (strain K12) OX=83333 GN=dnaJ PE=1 SV=3^Atr|A0A024L7K0^Asp|B1XBE0	DNAJ	P08622	DNAJ_ECOLI	17			0.0429119	0.574594	24.4199	24.5048	5	5
P0A6Y8	Chaperone protein DnaK (HSP70) (Heat shock 70 kDa protein) (Heat shock protein 70)	dnaK groP grpF seg b0014 JW0013	>sp|P0A6Y8|DNAK_ECOLI Chaperone protein DnaK OS=Escherichia coli (strain K12) OX=83333 GN=dnaK PE=1 SV=2^Asp|A1A766^Asp|P0A6Y9^Asp|P0A6Z0^Atr|A0A0E0Y423^Atr|A0A0E1SYF6^Atr|A0A0E2LA25^Atr|A0A0H3EET3^Atr|A0A0H3MHN8^Atr|A0A0H3PVS0^Atr|A0A140NFV3^Atr|A0A1X3ICD2^Atr|A0A1X3J7J6^Atr|A0A1X3JMM9^Atr|A0A4P8C7D2^Atr|A0A5R8RFV1^Atr|A0A7U9P2M3^Atr|A0A829L3U3^Atr|A0A836ZBS6^Atr|A0A8E0FKM0^Atr|A0A979H0B5^Atr|A0…	DNAK	P0A6Y8	DNAK_ECOLI	62			0.185423	0.0633195	25.2474	25.4709	5	5
P0A988	Beta sliding clamp (Beta clamp) (Sliding clamp) (Beta-clamp processivity factor) (DNA polymerase III beta sliding clamp subunit)	dnaN b3701 JW3678	>sp|P0A988|DPO3B_ECOLI Beta sliding clamp OS=Escherichia coli (strain K12) OX=83333 GN=dnaN PE=1 SV=1^Asp|P0A989^Asp|P0A990^Atr|A0A0E0XTR8^Atr|A0A0E1SUQ5^Atr|A0A0E2KZ90^Atr|A0A0H2Z4L6^Atr|A0A0H3ENY1^Atr|A0A0H3MRW8^Atr|A0A140N4F0^Atr|A0A192CDP7^Atr|A0A1X3I0I3^Atr|A0A1X3IVP8^Atr|A0A1X3JAF4^Atr|A0A454A9Q5^Atr|A0A4P8BVY7^Atr|A0A7I6HBY1^Atr|A0A7U9LRM4^Atr|A0A829KPU3^Atr|A0A836Z9U8^Atr|A0A8E0FLX7^Atr|A…	DNAN	P0A988	DPO3B_ECOLI	12			-0.154864	0.0483485	22.9896	22.8814	5	5
P03007	DNA polymerase III subunit epsilon (EC 2.7.7.7)	dnaQ mutD b0215 JW0205	>sp|P03007|DPO3E_ECOLI DNA polymerase III subunit epsilon OS=Escherichia coli (strain K12) OX=83333 GN=dnaQ PE=1 SV=1^Atr|A0A1R1KKI9	DNAQ	P03007	DPO3E_ECOLI	2			NaN	NaN	NaN	NaN	0	0
P0A8J2	Primosomal protein 1 (Primosomal protein I)	dnaT b4362 JW4326	>sp|P0A8J2|DNAT_ECOLI Primosomal protein 1 OS=Escherichia coli (strain K12) OX=83333 GN=dnaT PE=1 SV=2^Atr|A0A0E0Y5R5^Atr|A0A0E1T458^Atr|A0A0E2KXU7^Atr|A0A140NEH9^Atr|A0A1X3HYF1^Atr|A0A1X3J7F4^Atr|A0A1X3JN68^Atr|A0A5R8T3D9^Atr|A0A7U9ITV1^Atr|A0A828UFY6^Atr|A0A829KZ54^Atr|A0A836N7N2^Atr|A0A8E0FN04^Atr|A0AA35ARM1^Atr|A0AA36L3G9^Asp|A7ZVQ2^Asp|B1LEG6^Asp|B1XFH3^Asp|B7LEK9^Asp|B7MNB4^Asp|C4ZT45^Atr|D…	DNAT	P0A8J2	DNAT_ECOLI	6			0.0466517	0.685919	20.8714	20.9693	5	5
P06710	DNA polymerase III subunit tau (EC 2.7.7.7) (DNA polymerase III subunit gamma)	dnaX dnaZ dnaZX b0470 JW0459	>sp|P06710|DPO3X_ECOLI DNA polymerase III subunit tau OS=Escherichia coli (strain K12) OX=83333 GN=dnaX PE=1 SV=1^Atr|A0A0E1T0E7^Atr|A0A140NCN5^Atr|A0A1X3ICG4^Atr|A0A1X3JLL4^Atr|A0A4P8C3X7^Atr|A0A7U9Q9X7^Atr|A0A979H0V0^Atr|A0A9Q6UW49^Atr|W8ST83	DNAX	P06710	DPO3X_ECOLI	17			-0.172227	0.0418473	21.1988	21.0716	5	5
P64596	Outer membrane lipoprotein DolP	dolP yraP b3150 JW3119	>sp|P64596|DOLP_ECOLI Outer membrane lipoprotein DolP OS=Escherichia coli (strain K12) OX=83333 GN=dolP PE=1 SV=1^Asp|P64597^Asp|P64598^Atr|Q548B5^Atr|A0A0E0XXB4^Atr|A0A0E1SYC7^Atr|A0A0E2L2Q8^Atr|A0A0H2Z393^Atr|A0A0H3EM76^Atr|A0A0H3PVT1^Atr|A0A140N7U0^Atr|A0A192CCX5^Atr|A0A1X3IYK4^Atr|A0A1X3JC90^Atr|A0A7I6GZW4^Atr|A0A836N8Y0^Atr|A0A8E0FNC1^Atr|A0A9P2MKR1^Atr|A0A9P2UZK5^Atr|A0AA35AIK8^Atr|A0AA36L0…	DOLP	P64596	DOLP_ECOLI	10			-0.130657	0.0964403	24.1356	24.0495	5	5
P0AEF4	Transcriptional regulatory protein DpiA (Destabilizer of plasmid inheritance)	dpiA citB criR mpdA b0620 JW0612	>sp|P0AEF4|DPIA_ECOLI Transcriptional regulatory protein DpiA OS=Escherichia coli (strain K12) OX=83333 GN=dpiA PE=1 SV=1^Atr|A0A0E0Y3S9^Atr|A0A0E1T7Q7^Atr|A0A0H2YX17^Atr|A0A0H3EEE7^Atr|A0A0H3MMS4^Atr|A0A0H3PVG6^Atr|A0A192CIG6^Atr|A0A7M3S3G3^Atr|A0A7U9LLT7^Atr|A0A828UDE2^Atr|A0A836NEQ2^Atr|A0A9P2PVY2^Atr|A0A9Q6Y1Q1^Atr|A0AA35F495^Atr|A0AA36KV98^Atr|A7ZJ06^Atr|B1LKL2^Atr|B7L8K3^Atr|B7MF33^Atr|B7MR…	DPIA	P0AEF4	DPIA_ECOLI	7			-0.231558	0.300872	21.2515	21.0698	5	5
P23847	Dipeptide-binding protein (DBP) (Periplasmic dipeptide transport protein)	dppA b3544 JW3513	>sp|P23847|DPPA_ECOLI Dipeptide-binding protein OS=Escherichia coli (strain K12) OX=83333 GN=dppA PE=1 SV=1^Atr|A0A0E1SZF5^Atr|A0A7I6H7L0^Atr|A0A7U9QJZ4^Atr|A0A9Q6V345^Atr|A7ZT89^Atr|B7L632^Atr|E0J5H3^Atr|E1J8E5^Atr|J7QAE7^Atr|A0A0E0XT31^Atr|A0A140N3X6^Atr|A0A1X3IVA8^Atr|A0A1X3JBA3^Atr|A0A4P8BUL2^Atr|A0A7U9IV31^Atr|A0A979GJG3^Atr|A0A9P2IBE7^Atr|A0AA35AQC6^Atr|A0AAD0K3G3^Atr|A0AAD2UEQ8^Atr|A0AAI8M…	DPPA	P23847	DPPA_ECOLI	25			0.127686	0.339311	24.4176	24.5868	5	5
P0AAG0	Dipeptide transport ATP-binding protein DppD (EC 7.4.2.9)	dppD b3541 JW3510	>sp|P0AAG0|DPPD_ECOLI Dipeptide transport ATP-binding protein DppD OS=Escherichia coli (strain K12) OX=83333 GN=dppD PE=1 SV=1^Asp|P0AAG1^Atr|A0A0E0XSK3^Atr|A0A0E1T2X0^Atr|A0A0H3PV79^Atr|A0A140N6B0^Atr|A0A1X3JAW5^Atr|A0A4P8BWY1^Atr|A0A7I6H085^Atr|A0A7U9IV30^Atr|A0A7U9LZS0^Atr|A0A8E0KSX5^Atr|A0A979GIF6^Atr|A0A9P2PSF2^Atr|A0A9Q6Y4K4^Atr|A7ZT85^Atr|B7L629^Atr|B7NEJ2^Atr|C3SND7^Atr|E1J8E1^Atr|A0AAD0N…	DPPD	P0AAG0	DPPD_ECOLI	13			0.0212754	0.891731	21.6154	21.6979	5	5
P37313	Dipeptide transport ATP-binding protein DppF (EC 7.4.2.9)	dppF dppE b3540 JW3509	>sp|P37313|DPPF_ECOLI Dipeptide transport ATP-binding protein DppF OS=Escherichia coli (strain K12) OX=83333 GN=dppF PE=1 SV=1^Atr|A0A0E1SZT6^Atr|A0A140N2W6^Atr|A0A1X3JAT2^Atr|A0A7I6H2C1^Atr|W8U1Z9	DPPF	P37313	DPPF_ECOLI	6			0.0781375	0.573991	21.4435	21.5733	5	5
P0ABT2	DNA protection during starvation protein (EC 1.16.-.-)	dps pexB vtm b0812 JW0797	>sp|P0ABT2|DPS_ECOLI DNA protection during starvation protein OS=Escherichia coli (strain K12) OX=83333 GN=dps PE=1 SV=2^Atr|A0A0E0Y579^Atr|A0A0E1SWK4^Atr|A0A0E2L808^Atr|A0A0H3EHE3^Atr|A0A0H3PY13^Atr|A0A140NDN9^Atr|A0A4P8C2Y8^Atr|A0A5R8RG25^Atr|A0A7U9LRY9^Atr|A0A7U9P1U8^Atr|A0A828UC66^Atr|A0A836NDS4^Atr|A0A8E0FU13^Atr|A0A9P2MNN9^Atr|A0A9P2UZU6^Atr|A0A9Q6UY05^Atr|A0AA35AIU3^Asp|A7ZJM7^Asp|A7ZY70^A…	DPS	P0ABT2	DPS_ECOLI	20			0.218341	0.222712	26.4461	26.7204	5	5
P0AEG4	Thiol:disulfide interchange protein DsbA	dsbA dsf ppfA b3860 JW3832	>sp|P0AEG4|DSBA_ECOLI Thiol:disulfide interchange protein DsbA OS=Escherichia coli (strain K12) OX=83333 GN=dsbA PE=1 SV=1^Atr|A0A0E0Y7L1^Atr|A0A0E1SYB5^Atr|A0A0H3MP42^Atr|A0A1X3HZ57^Atr|A0A1X3ITY2^Atr|A0A1X3J9L2^Atr|A0A4P8CBH7^Atr|A0A7I0KW27^Atr|A0A7I6H892^Atr|A0A7U9IUD4^Atr|A0A7U9QAA5^Atr|A0A829L2R0^Atr|A0A836N991^Atr|A0A8E0KWC3^Atr|A0A979GZZ8^Atr|A0A9P2I9H5^Atr|A0A9P2LUE3^Atr|A0A9Q6Y5D6^Atr|A0…	DSBA	P0AEG4	DSBA_ECOLI	10			0.0275616	0.795043	25.3587	25.4388	5	5
P0A6M2	Disulfide bond formation protein B (Disulfide oxidoreductase)	dsbB roxB ycgA b1185 JW5182	>sp|P0A6M2|DSBB_ECOLI Disulfide bond formation protein B OS=Escherichia coli (strain K12) OX=83333 GN=dsbB PE=1 SV=1^Atr|C3TD72^Atr|A0A0E0Y1W3^Atr|A0A0H3PNI0^Atr|A0A140NB43^Atr|A0A4P8C1H6^Atr|A0A7I6H4X4^Atr|A0A7U9LS10^Atr|A0A7U9P0H4^Atr|A0A836NEV8^Atr|A0A9P2I5J4^Atr|A0A9P2PXE8^Atr|A0A9Q6UV14^Atr|A0AAD2UD28^Atr|B1LHY2^Atr|B7LGU5^Atr|B7N3Y9^Atr|D3H1Y2^Asp|P0A6M3^Atr|W1X0X8^Atr|A0AAJ3ZFF6^Atr|A0AAJ4…	DSBB	P0A6M2	DSBB_ECOLI	3			-0.943417	0.0682667	20.8967	19.9992	5	5
P0AEG6	Thiol:disulfide interchange protein DsbC	dsbC xprA b2893 JW2861	>sp|P0AEG6|DSBC_ECOLI Thiol:disulfide interchange protein DsbC OS=Escherichia coli (strain K12) OX=83333 GN=dsbC PE=1 SV=1^Atr|A0A0H3PWH0^Atr|A0A1X3IX57^Atr|A0A1X3JDE0^Atr|A0A4P8BYQ0^Atr|A0A7U9QBR2^Atr|A0A836NBP0^Atr|A0A9P2I7J0^Atr|A0A9P2VHU3^Atr|A0A9Q6V0V6^Atr|A0AA35AM38^Atr|A0AAD2V5P4^Atr|A0AAD2VFP9^Atr|C3SVW7^Atr|E0IWC0^Atr|E1J3Y9^Asp|P0AEG7^Atr|W1EUP5^Atr|A0AAD0NS09^Atr|A0AAJ4D992^Atr|A0AAJ4J…	DSBC	P0AEG6	DSBC_ECOLI	8			0.0971603	0.332281	24.3387	24.4893	5	5
P36655	Thiol:disulfide interchange protein DsbD (EC 1.8.1.8) (C-type cytochrome biogenesis protein CycZ) (Inner membrane copper tolerance protein) (Protein-disulfide reductase) (Disulfide reductase)	dsbD cutA2 cycZ dipZ b4136 JW5734	>sp|P36655|DSBD_ECOLI Thiol:disulfide interchange protein DsbD OS=Escherichia coli (strain K12) OX=83333 GN=dsbD PE=1 SV=4^Atr|A0A0E1T223^Atr|W8TWY5	DSBD	P36655	DSBD_ECOLI	5			-0.0233067	0.914539	20.2729	20.2338	5	5
P0AA86	Thiol:disulfide interchange protein DsbE (Cytochrome c biogenesis protein CcmG)	dsbE ccmG yejQ b2195 JW2183	>sp|P0AA86|DSBE_ECOLI Thiol:disulfide interchange protein DsbE OS=Escherichia coli (strain K12) OX=83333 GN=dsbE PE=1 SV=1^Asp|P0AA87^Atr|A0A0E0XY74^Atr|A0A0E1T9T7^Atr|A0A0E2L568^Atr|A0A0H2Z0Q6^Atr|A0A0H3EM59^Atr|A0A140N5E5^Atr|A0A192CA98^Atr|A0A1X3I7A9^Atr|A0A1X3J0G4^Atr|A0A1X3JEN2^Atr|A0A4P8C3I1^Atr|A0A7I6H1Z1^Atr|A0A7U9IXU6^Atr|A0A7U9LQN9^Atr|A0A829L4S2^Atr|A0A836NDI6^Atr|A0A8E0FQ81^Atr|A0A979…	DSBE	P0AA86	DSBE_ECOLI	4			-0.00762185	0.976584	21.7891	21.7962	5	5
P77202	Thiol:disulfide interchange protein DsbG	dsbG ybdP b0604 JW0597	>sp|P77202|DSBG_ECOLI Thiol:disulfide interchange protein DsbG OS=Escherichia coli (strain K12) OX=83333 GN=dsbG PE=1 SV=2^Atr|A0A0E0Y3U5^Atr|A0A0E1T5P2^Atr|A0A7M3S3F1^Atr|B7L8I8^Atr|W8SSX4^Atr|A0A7U9J1S8^Atr|A0A9P2I793	DSBG	P77202	DSBG_ECOLI	10			0.207118	0.0988088	21.7344	21.997	5	5
P00926	D-serine dehydratase (EC 4.3.1.18) (D-serine deaminase) (DSD)	dsdA b2366 JW2363	>sp|P00926|SDHD_ECOLI D-serine dehydratase OS=Escherichia coli (strain K12) OX=83333 GN=dsdA PE=1 SV=3^Atr|A0A0E1SV14^Atr|A0A1X3JEM7^Atr|A0AAD0K438^Atr|A0AAD2Z760^Asp|B1IX96^Asp|B1X9N9^Asp|B6I6R7^Asp|C4ZVQ3^Atr|E0IXQ6^Atr|E1J8U0^Atr|J7QG23^Atr|A0AAI8HIY7	DSDA	P00926	SDHD_ECOLI	10			-0.174559	0.201664	21.4912	21.3815	5	5
P0A6M4	D-aminoacyl-tRNA deacylase (DTD) (EC 3.1.1.96) (D-tyrosyl RNA deacylase) (D-tyrosyl-tRNA(Tyr) deacylase) (Gly-tRNA(Ala) deacylase) (Gly-tRNA(Gly) deacylase)	dtd yihZ b3887 JW3858	>sp|P0A6M4|DTD_ECOLI D-aminoacyl-tRNA deacylase OS=Escherichia coli (strain K12) OX=83333 GN=dtd PE=1 SV=1^Atr|A0A0E0Y5X1^Atr|A0A0E1T374^Atr|A0A0E2KYP2^Atr|A0A0H3PRH2^Atr|A0A140NFX5^Atr|A0A1X3HZ53^Atr|A0A1X3IV07^Atr|A0A1X3J9P4^Atr|A0A4P8C7U0^Atr|A0A7U9LJK6^Atr|A0A7U9NY04^Atr|A0A828U1L4^Atr|A0A829L2N2^Atr|A0A836N8G6^Atr|A0A8E0FQF0^Atr|A0A9P2I9F9^Atr|A0A9P2LSM9^Atr|A0A9Q6Y4X9^Atr|A0AA35AKC5^Asp|A1A…	DTD	P0A6M4	DTD_ECOLI	4			-0.0384713	0.785355	22.7806	22.784	5	5
P32695	tRNA-dihydrouridine(20/20a) synthase (EC 1.3.1.-) (EC 1.3.1.91) (U20-specific dihydrouridine synthase) (U20-specific Dus) (tRNA-dihydrouridine synthase A)	dusA yjbN b4049 JW5950	>sp|P32695|DUSA_ECOLI tRNA-dihydrouridine(20/20a) synthase OS=Escherichia coli (strain K12) OX=83333 GN=dusA PE=1 SV=4^Atr|A0A0H3F582^Atr|A0A1X3HXH4^Atr|A0A1X3ITI9^Atr|A0A1X3J9C9^Atr|A0A7U9P126^Atr|A0A829L524^Atr|A0A836N909^Atr|A0A8E0FHX5^Atr|A0A9P2IAA0^Atr|A0A9P2UXY1^Atr|A0AAD0K4A9^Atr|A0AAD2UA61^Atr|A0AAD2VA90^Atr|B7LAZ7^Atr|B7NFZ2^Atr|D8A959^Atr|E1J351^Atr|J7QB13^Asp|Q8X5V6^Atr|W1EW93^Atr|W1W0…	DUSA	P32695	DUSA_ECOLI	10			0.0594928	0.549078	20.1426	20.2423	5	5
P33371	tRNA-dihydrouridine(16) synthase (EC 1.3.1.-) (U16-specific dihydrouridine synthase) (U16-specific Dus) (tRNA-dihydrouridine synthase C)	dusC yohI b2140 JW2128	>sp|P33371|DUSC_ECOLI tRNA-dihydrouridine(16) synthase OS=Escherichia coli (strain K12) OX=83333 GN=dusC PE=1 SV=1^Atr|A0A037YL33^Atr|A0A0E1T3C8^Atr|A0A140N9Z2^Atr|A0A4V1DSC5^Atr|A0A7I6H7S6^Atr|A0A7U9LSK1^Atr|A0A9Q6Y2R6	DUSC	P33371	DUSC_ECOLI	7			0.213521	0.531308	19.9412	20.3242	5	5
P06968	Deoxyuridine 5'-triphosphate nucleotidohydrolase (dUTPase) (EC 3.6.1.23) (dUTP pyrophosphatase)	dut dnaS sof b3640 JW3615	>sp|P06968|DUT_ECOLI Deoxyuridine 5'-triphosphate nucleotidohydrolase OS=Escherichia coli (strain K12) OX=83333 GN=dut PE=1 SV=2^Atr|A0A0H4I6R8	DUT	P06968	DUT_ECOLI	3			-0.0485497	0.762343	24.6392	24.6366	5	5
P45568	1-deoxy-D-xylulose 5-phosphate reductoisomerase (DXP reductoisomerase) (EC 1.1.1.267) (1-deoxyxylulose-5-phosphate reductoisomerase) (2-C-methyl-D-erythritol 4-phosphate synthase)	dxr ispC yaeM b0173 JW0168	>sp|P45568|DXR_ECOLI 1-deoxy-D-xylulose 5-phosphate reductoisomerase OS=Escherichia coli (strain K12) OX=83333 GN=dxr PE=1 SV=2^Atr|A0A0E0Y502^Atr|A0A0E1T5B8^Atr|A0A0H3MLY1^Atr|A0A140NDD6^Atr|A0A1X3ICL3^Atr|A0A1X3J8C5^Atr|A0A1X3JNW0^Atr|A0A7M3S2A7^Atr|A0A7U9P153^Atr|A0A836ZC67^Atr|A0A8E0FL02^Atr|A0A979GD33^Atr|A0A9P2I6T9^Atr|A0AA35F461^Atr|A7ZHR3^Atr|B1LGX5^Atr|B7LGN4^Atr|B7N840^Atr|D3GRB8^Atr|D8…	DXR	P45568	DXR_ECOLI	14	+	DOWN	-0.234792	0.0239288	20.8181	20.6311	5	5
P77488	1-deoxy-D-xylulose-5-phosphate synthase (EC 2.2.1.7) (1-deoxyxylulose-5-phosphate synthase) (DXP synthase) (DXPS)	dxs yajP b0420 JW0410	>sp|P77488|DXS_ECOLI 1-deoxy-D-xylulose-5-phosphate synthase OS=Escherichia coli (strain K12) OX=83333 GN=dxs PE=1 SV=3^Atr|A0A024L6U1^Atr|A0A1X3JLG6^Asp|B1XF08^Asp|C4ZTH7	DXS	P77488	DXS_ECOLI	18			-0.110291	0.080604	23.045	22.976	5	5
P06846	HTH-type transcriptional regulator EbgR (Ebg operon repressor)	ebgR b3075 JW3046	>sp|P06846|EBGR_ECOLI HTH-type transcriptional regulator EbgR OS=Escherichia coli (strain K12) OX=83333 GN=ebgR PE=4 SV=2^Atr|A0A140N5P1^Atr|A0A1X3JC15^Atr|A0A7U9IW99^Atr|A0AA35F7F0^Atr|A0AAD2ZCD8^Atr|A0AAI8MXA9^Atr|E0IVT3^Atr|W8T9D4	EBGR	P06846	EBGR_ECOLI	8	+	DOWN	-0.248823	0.0304143	20.4565	20.2465	5	5
P23827	Ecotin	eco eti b2209 JW2197	>sp|P23827|ECOT_ECOLI Ecotin OS=Escherichia coli (strain K12) OX=83333 GN=eco PE=1 SV=1^Atr|A0A037Y6Z4^Atr|A0A0E1SZS0^Atr|A0A140N645^Atr|A0A8E0FQ04^Atr|A0A9P2I660^Atr|A0AAD2YSP8^Asp|A8A271^Asp|B1IY63^Asp|B1X8A5^Asp|B7M5Q0^Asp|C4ZU52	ECO	P23827	ECOT_ECOLI	12			0.220857	0.093943	22.9887	23.2787	5	5
P0A955	KHG/KDPG aldolase [Includes: 4-hydroxy-2-oxoglutarate aldolase (EC 4.1.3.16) (2-keto-4-hydroxyglutarate aldolase) (KHG-aldolase);2-dehydro-3-deoxy-phosphogluconate aldolase (EC 4.1.2.14) (2-keto-3-deoxy-6-phosphogluconate aldolase) (KDPG-aldolase) (Phospho-2-dehydro-3-deoxygluconate aldolase) (Phospho-2-keto-3-deoxygluconate aldolase)]	eda hga kdgA b1850 JW1839	>sp|P0A955|ALKH_ECOLI KHG/KDPG aldolase OS=Escherichia coli (strain K12) OX=83333 GN=eda PE=1 SV=1^Atr|A0A0E1T3H4^Atr|A0A0H3MFP5^Atr|A0A0H3PLK4^Atr|A7ZMX4^Atr|B1LD22^Atr|B7L7Q3^Atr|B7MVN5^Atr|B7NBK1^Atr|C3T5W7^Atr|D3GWI4^Atr|D8A2Y4^Atr|E1J7X8^Asp|P0A956^Asp|P0A957^Atr|Q1RAT5^Atr|A0A0E0Y1I8^Atr|A0A0H2YZU9^Atr|A0A0H3EJY1^Atr|A0A140NB38^Atr|A0A1X3I4W9^Atr|A0A1X3IZ86^Atr|A0A1X3JGI0^Atr|A0A454A4R4^Atr…	EDA	P0A955	ALKH_ECOLI	10			-0.037218	0.665962	24.8386	24.8385	5	5
P0ADF6	Phosphogluconate dehydratase (EC 4.2.1.12) (6-phosphogluconate dehydratase) (Entner-Doudoroff dehydrase)	edd b1851 JW1840	>sp|P0ADF6|EDD_ECOLI Phosphogluconate dehydratase OS=Escherichia coli (strain K12) OX=83333 GN=edd PE=1 SV=1^Atr|C3T5W2^Asp|P0ADF7^Atr|A0A0E0XYA5^Atr|A0A0H3MP97^Atr|A0A0H3PV96^Atr|A0A140NAT6^Atr|A0A1X3I4Z5^Atr|A0A1X3IZB5^Atr|A0A1X3JGJ6^Atr|A0A4P8C1D4^Atr|A0A7U9LQR7^Atr|A0A7U9NZL6^Atr|A0A829L8M2^Atr|A0A836NBN5^Atr|A0A9P2I6F1^Atr|A0A9P2PRG1^Atr|A0A9Q6UZ55^Atr|A0AA35AG15^Atr|A0AAD0NUI4^Atr|A0AAD2UD5…	EDD	P0ADF6	EDD_ECOLI	7			-0.23469	0.26127	18.8182	18.6712	5	5
P31545	Deferrochelatase (EC 4.98.1.1) (Peroxidase EfeB) (EC 1.11.1.-)	efeB ycdB b1019 JW1004	>sp|P31545|EFEB_ECOLI Deferrochelatase OS=Escherichia coli (strain K12) OX=83333 GN=efeB PE=1 SV=2^Atr|A0A0E1SZ31^Atr|A0A140N8G7^Atr|A0A1X3JJX3^Atr|A0A7I6GYY2^Atr|W8SPH0	EFEB	P31545	EFEB_ECOLI	7			0.19167	0.334288	18.8291	19.1438	5	5
P0AB24	Iron uptake system component EfeO	efeO ycdO b1018 JW1003	>sp|P0AB24|EFEO_ECOLI Iron uptake system component EfeO OS=Escherichia coli (strain K12) OX=83333 GN=efeO PE=1 SV=1^Atr|A0A140NAF3^Atr|A0A1X3JK22^Atr|A0A7I6H576^Atr|A0A9P2I9W4^Atr|A0AAI8HE18^Atr|W8SRP0	EFEO	P0AB24	EFEO_ECOLI	22			0.0939992	0.503301	24.1065	24.2426	5	5
P0A6N4	Elongation factor P (EF-P)	efp b4147 JW4107	>sp|P0A6N4|EFP_ECOLI Elongation factor P OS=Escherichia coli (strain K12) OX=83333 GN=efp PE=1 SV=2^Atr|A0A0E0Y552^Atr|A0A0E1T5S6^Atr|A0A0E2LBK2^Atr|A0A0H3EQ95^Atr|A0A0H3PVX1^Atr|A0A140SS30^Atr|A0A192CGQ5^Atr|A0A1X3HXX2^Atr|A0A1X3J7D3^Atr|A0A1X3J933^Atr|A0A4P8C5S1^Atr|A0A7U9J0Q1^Atr|A0A7U9LM45^Atr|A0A828U1M2^Atr|A0A829KZE5^Atr|A0A836N8S3^Atr|A0A8E0FJ72^Atr|A0A9P2IB44^Atr|A0A9P2VKP3^Atr|A0A9Q6V3N9…	EFP	P0A6N4	EFP_ECOLI	6			0.102503	0.345005	25.704	25.8574	5	5
P0AEH5	Protein ElaB	elaB yfbD b2266 JW2261	>sp|P0AEH5|ELAB_ECOLI Protein ElaB OS=Escherichia coli (strain K12) OX=83333 GN=elaB PE=1 SV=1^Atr|A0A0H2Z0S3^Atr|A0A0H3MMK0^Atr|B7MG34^Atr|B7MXE9^Atr|B7N5N2^Atr|B7UFS9^Atr|D3H1D4^Asp|P0AEH6^Asp|P0AEH7^Atr|Q1R9E7^Atr|A0A0E0XWW6^Atr|A0A0E1T308^Atr|A0A0E2LJY7^Atr|A0A0H3EJ91^Atr|A0A0H3PQB7^Atr|A0A140NAA6^Atr|A0A192CA67^Atr|A0A1X3I6P2^Atr|A0A1X3J0F1^Atr|A0A1X3JEF6^Atr|A0A454A646^Atr|A0A4V1DR99^Atr|A0…	ELAB	P0AEH5	ELAB_ECOLI	5			0.162367	0.406062	24.2255	24.4354	5	5
P0ABU5	Glyoxalase ElbB (EC 4.2.1.-) (Sigma cross-reacting protein 27A) (SCRP-27A)	elbB elb2 yzzB b3209 JW3176	>sp|P0ABU5|ELBB_ECOLI Glyoxalase ElbB OS=Escherichia coli (strain K12) OX=83333 GN=elbB PE=1 SV=1^Atr|A0A4P8BZJ2^Atr|A0A7U9LT44^Atr|W8SW23^Atr|A0A0E1SSA7^Atr|A0A140N5V1^Atr|A0A7I6H0Q4^Atr|A0A9Q6V276^Atr|A0AAD2NRC5^Atr|B7NDJ3^Atr|D3GXU8	ELBB	P0ABU5	ELBB_ECOLI	8			-0.00628906	0.95439	24.888	24.9215	5	5
P0AB01	Envelope biogenesis factor ElyC (Elevated frequency of lysis)	elyC ycbC b0920 JW0903	>sp|P0AB01|ELYC_ECOLI Envelope biogenesis factor ElyC OS=Escherichia coli (strain K12) OX=83333 GN=elyC PE=4 SV=1^Asp|P0AB02^Atr|A0A0E1T736^Atr|A0A0E2L866^Atr|A0A0H2YXG3^Atr|A0A0H3EGY2^Atr|A0A0H3PNG6^Atr|A0A140N8R7^Atr|A0A192CL49^Atr|A0A1X3J361^Atr|A0A1X3JKG4^Atr|A0A4P8C3F5^Atr|A0A7I6H5K2^Atr|A0A7U9M1L2^Atr|A0A9P2IC29^Atr|A0A9P2PTX9^Atr|A0A9Q6UX12^Atr|A0AA36KW87^Atr|A0AAJ4MBZ6^Atr|A7ZK09^Atr|B1LJ…	ELYC	P0AB01	ELYC_ECOLI	7			-0.166961	0.276231	20.5445	20.4276	5	5
P27303	Multidrug export protein EmrA	emrA b2685 JW2660	>sp|P27303|EMRA_ECOLI Multidrug export protein EmrA OS=Escherichia coli (strain K12) OX=83333 GN=emrA PE=1 SV=2^Atr|A0A037YIN7	EMRA	P27303	EMRA_ECOLI	13	+	UP	0.260339	0.0146294	21.1629	21.4703	5	5
P25736	Endonuclease-1 (EC 3.1.21.1) (Endonuclease I) (Endo I)	endA b2945 JW2912	>sp|P25736|END1_ECOLI Endonuclease-1 OS=Escherichia coli (strain K12) OX=83333 GN=endA PE=1 SV=1^Atr|A0A0E0XW38^Atr|A0A0E1T050^Atr|A0A0H3MKQ8^Atr|A0A7I6H1K7^Atr|A0A7U9IVT4^Atr|A0A829L815^Atr|A0A8E0KVP3^Atr|A0A979GH97^Atr|A0A9P2I7N5^Atr|A0AA35AI74^Atr|A0AAD0NUV9^Atr|A0AAD2UD81^Atr|A0AAD2VKG3^Atr|A0AAI8HHZ2^Atr|A7ZR68^Atr|B7LFK5^Atr|B7N7J8^Atr|D3GUK9^Atr|D8AFX2^Atr|E1JDF3^Atr|J7QVM8^Atr|W1F2H9	ENDA	P25736	END1_ECOLI	6			-0.0903196	0.551586	19.6104	19.572	5	5
P0A6P7	Probable GTP-binding protein EngB	engB yihA b3865 JW5930	>sp|P0A6P7|ENGB_ECOLI Probable GTP-binding protein EngB OS=Escherichia coli (strain K12) OX=83333 GN=engB PE=1 SV=1^Atr|A0A0E0Y7K9^Atr|A0A0E1SUB1^Atr|A0A0E2KYX8^Atr|A0A0H3EPB2^Atr|A0A140NFE8^Atr|A0A4P8C6Y3^Atr|A0A7U9ITZ5^Atr|A0A7U9LI53^Atr|A0A828TXR2^Atr|A0A836Z9H9^Atr|A0A8E0FRE8^Atr|A0A9P2I9X1^Atr|A0A9Q6V386^Atr|A0AA35APR4^Asp|A7ZU66^Asp|A8A6W6^Asp|B1IW48^Asp|B1LMP7^Asp|B7UNI7^Asp|C5A033^Atr|D3H…	ENGB	P0A6P7	ENGB_ECOLI	12			0.102318	0.351379	23.2359	23.3852	5	5
P0A6P9	Enolase (EC 4.2.1.11) (2-phospho-D-glycerate hydro-lyase) (2-phosphoglycerate dehydratase)	eno b2779 JW2750	>sp|P0A6P9|ENO_ECOLI Enolase OS=Escherichia coli (strain K12) OX=83333 GN=eno PE=1 SV=2^Atr|A0A0E0XWL3^Atr|A0A0E1SY16^Atr|A0A0E2LFJ8^Atr|A0A0H3ENQ2^Atr|A0A0H3PMN9^Atr|A0A140N6G0^Atr|A0A192CAD8^Atr|A0A1X3I1S4^Atr|A0A1X3IWH5^Atr|A0A1X3JDN3^Atr|A0A4P8C0C0^Atr|A0A7U9IWR0^Atr|A0A7U9LMQ1^Atr|A0A828U6G2^Atr|A0A829LDX5^Atr|A0A837B2R7^Atr|A0A8E0FPB3^Atr|A0A9P2IB78^Atr|A0A9P2PQ00^Atr|A0A9Q6V112^Atr|A0AA35A…	ENO	P0A6P9	ENO_ECOLI	28			0.0449016	0.475532	25.9081	25.9974	5	5
P15047	2,3-dihydro-2,3-dihydroxybenzoate dehydrogenase (DiDHB-DH) (EC 1.3.1.28) (Trans-2,3-dihydro-2,3-dihydroxybenzoate dehydrogenase)	entA b0596 JW0588	>sp|P15047|ENTA_ECOLI 2,3-dihydro-2,3-dihydroxybenzoate dehydrogenase OS=Escherichia coli (strain K12) OX=83333 GN=entA PE=1 SV=1^Atr|A0A024L6F2^Atr|A0A7M3S3E2	ENTA	P15047	ENTA_ECOLI	5	+	DOWN	-0.665244	0.0115025	19.9845	19.3677	5	5
P0ADI4	Enterobactin synthase component B (EC 6.3.2.14) (Enterobactin biosynthesis bifunctional protein EntB) (Enterochelin synthase B) [Includes: Isochorismatase (EC 3.3.2.1) (2,3-dihydro-2,3-dihydroxybenzoate synthase) (Isochorismate lyase);Aryl carrier protein (ArCP)]	entB entG b0595 JW0587	>sp|P0ADI4|ENTB_ECOLI Enterobactin synthase component B OS=Escherichia coli (strain K12) OX=83333 GN=entB PE=1 SV=1^Asp|P0ADI5^Atr|A0A0E2L817^Atr|A0A0H2YWZ9^Atr|A0A0H3PZT4^Atr|A0A1X3I7R5^Atr|A0A1X3J509^Atr|A0A1X3JL40^Atr|A0A7I0KUB3^Atr|A0A7M3S3E1^Atr|A0A829KY87^Atr|A0A9P2PUA3^Atr|B7MF07^Atr|C3TK27^Atr|Q1REW7^Atr|A0AAI9ITR8^Atr|A0AAJ4MCB7	ENTB	P0ADI4	ENTB_ECOLI	7	+	DOWN	-0.57739	0.00471002	21.3899	20.8319	5	5
P0AEJ2	Isochorismate synthase EntC (EC 5.4.4.2) (Isochorismate mutase)	entC b0593 JW0585	>sp|P0AEJ2|ENTC_ECOLI Isochorismate synthase EntC OS=Escherichia coli (strain K12) OX=83333 GN=entC PE=1 SV=1^Asp|P0AEJ3^Atr|A0A0H3PSA4^Atr|A0A7M3S3D9^Atr|A0A9P2VL02^Atr|C3TK37^Atr|A0AAJ4MCD0	ENTC	P0AEJ2	ENTC_ECOLI	7	+	DOWN	-0.78475	0.0107354	18.7732	18.0344	5	5
P10378	Enterobactin synthase component E (EC 6.3.2.14) (2,3-dihydroxybenzoate-AMP ligase) (DHB-AMP ligase) (2,3-dihydroxybenzoate-AMP synthase) (EC 6.2.1.71) (Dihydroxybenzoic acid-activating enzyme) (Enterochelin synthase E)	entE b0594 JW0586	>sp|P10378|ENTE_ECOLI Enterobactin synthase component E OS=Escherichia coli (strain K12) OX=83333 GN=entE PE=1 SV=3^Atr|W8TRG7^Atr|A0A1X3JKG9^Atr|A0A7M3S3E0	ENTE	P10378	ENTE_ECOLI	5	+	DOWN	-0.577116	0.0164196	18.8833	18.3472	5	5
P11454	Enterobactin synthase component F (EC 6.3.2.14) (Enterochelin synthase F) (Nonribosomal peptide synthetase EntF) [Includes: L-serine--[L-seryl-carrier protein] ligase (EC 6.2.1.72) (Serine-activating enzyme) (Seryl-AMP ligase)]	entF b0586 JW0578	>sp|P11454|ENTF_ECOLI Enterobactin synthase component F OS=Escherichia coli (strain K12) OX=83333 GN=entF PE=1 SV=3^Atr|A0A024L6G1^Atr|A0A1X3JL17	ENTF	P11454	ENTF_ECOLI	13	+	DOWN	-1.17961	0.0103808	20.1063	18.9726	5	5
P37690	Murein hydrolase activator EnvC (Septal ring factor)	envC yibP b3613 JW5646	>sp|P37690|ENVC_ECOLI Murein hydrolase activator EnvC OS=Escherichia coli (strain K12) OX=83333 GN=envC PE=1 SV=2^Atr|A0A979GIQ3^Atr|W8T099^Atr|A0A0E1SZS1^Atr|A0A0H3PXC1^Atr|A0A7I6H5R2^Atr|A0A7U9IUY3^Atr|A0A7U9LYQ1^Atr|A0A837AIM6^Atr|A0A8E0FJT3^Atr|A7ZTG7^Atr|B7L739^Atr|Q8XDE2	ENVC	P37690	ENVC_ECOLI	12			-0.0133122	0.868957	20.7174	20.7541	5	5
P0AEJ4	Sensor histidine kinase EnvZ (EC 2.7.13.3) (Osmolarity sensor protein EnvZ)	envZ ompB perA tpo b3404 JW3367	>sp|P0AEJ4|ENVZ_ECOLI Sensor histidine kinase EnvZ OS=Escherichia coli (strain K12) OX=83333 GN=envZ PE=1 SV=1^Atr|A0A0E1SZY3^Atr|A0A140N5C3^Atr|A0A1X3IUS2^Atr|A0A1X3JBD9^Atr|A0A4P8BV13^Atr|A0A7I6HB31^Atr|A0A7U9IV93^Atr|A0A7U9QEM5^Atr|A0A836N8B9^Atr|A0A8E0KT74^Atr|A0A979GHQ2^Atr|A0A9Q6Y4D9^Atr|A0AAD2VG31^Atr|A0AAD2YT46^Atr|A7ZST2^Atr|E0IZW9^Atr|E1J1V8^Atr|J7QA64^Atr|A0AAD0K4Q6^Atr|A0AAI8MWY0^Atr|…	ENVZ	P0AEJ4	ENVZ_ECOLI	14			-0.043828	0.543625	20.6643	20.6909	5	5
P0A9B6	D-erythrose-4-phosphate dehydrogenase (E4PDH) (EC 1.2.1.72)	epd gapB b2927 JW2894	>sp|P0A9B6|E4PD_ECOLI D-erythrose-4-phosphate dehydrogenase OS=Escherichia coli (strain K12) OX=83333 GN=epd PE=1 SV=2^Atr|A0A0E0XY54^Atr|A0A0E1SXT6^Atr|A0A0H3PT63^Atr|A0A140N827^Atr|A0A1X3I270^Atr|A0A1X3IX69^Atr|A0A1X3JEA5^Atr|A0A4P8BZW3^Atr|A0A5R8T8R9^Atr|A0A7U9IVR0^Atr|A0A7U9QIY5^Atr|A0A829LDD0^Atr|A0A837B2A0^Atr|A0A8E0FNJ6^Atr|A0A9P2MKX6^Atr|A0A9P2QVF3^Atr|A0A9Q6V1B8^Atr|A0AA35F6J4^Asp|A7ZR35…	EPD	P0A9B6	E4PD_ECOLI	15	+	DOWN	-0.202485	0.041025	22.4171	22.2645	5	5
P0A8N7	Elongation factor P--(R)-beta-lysine ligase (EF-P--(R)-beta-lysine ligase) (EC 6.3.1.-) (EF-P post-translational modification enzyme A) (EF-P-lysine lysyltransferase) (GX)	epmA genX poxA yjeA b4155 JW4116	>sp|P0A8N7|EPMA_ECOLI Elongation factor P--(R)-beta-lysine ligase OS=Escherichia coli (strain K12) OX=83333 GN=epmA PE=1 SV=1^Atr|A0A0E1SX19^Atr|A0A0H3PVH6^Atr|A0A4P8CA90^Atr|A0A5R8RF05^Atr|A0A7U9LMG2^Atr|A0A9P2IAJ6^Atr|A0A9P2PQT7^Atr|A0A9Q6V3V5^Atr|A0AA35AKG4^Atr|A0AA36L2T1^Asp|A7ZV28^Asp|A8A7Q4^Asp|B1LQH8^Asp|B1XDQ9^Asp|B5Z2G6^Asp|B6I264^Asp|B7LC16^Asp|B7M8S0^Asp|B7MKW2^Asp|B7MSX2^Asp|B7NG94^As…	EPMA	P0A8N7	EPMA_ECOLI	10			0.0874979	0.482049	19.6966	19.8355	5	5
P39280	L-lysine 2,3-aminomutase (LAM) (EC 5.4.3.-) (EF-P post-translational modification enzyme B)	epmB yjeK b4146 JW4106	>sp|P39280|EPMB_ECOLI L-lysine 2,3-aminomutase OS=Escherichia coli (strain K12) OX=83333 GN=epmB PE=1 SV=1^Atr|A0A090H5L8^Atr|A0A1X3J8J1	EPMB	P39280	EPMB_ECOLI	5			-0.0888862	0.46728	21.4571	21.429	5	5
P37661	Kdo(2)-lipid A phosphoethanolamine 7''-transferase (EC 2.7.8.42) (Phosphoethanolamine transferase EptB)	eptB yhjW b3546 JW5660	>sp|P37661|EPTB_ECOLI Kdo(2)-lipid A phosphoethanolamine 7''-transferase OS=Escherichia coli (strain K12) OX=83333 GN=eptB PE=1 SV=3^Atr|W8TB60^Atr|A0A0E1T251^Atr|A0A140N258^Atr|A0A7I6HBD5	EPTB	P37661	EPTB_ECOLI	4		DOWN	NaN	NaN	19.9624	NaN	5	0
P0CB39	Phosphoethanolamine transferase EptC (EC 2.7.-.-)	eptC cptA yijP b3955 JW3927	>sp|P0CB39|EPTC_ECOLI Phosphoethanolamine transferase EptC OS=Escherichia coli (strain K12) OX=83333 GN=eptC PE=1 SV=1^Atr|A0A024L7Q1^Atr|A0A1X3J9U4	EPTC	P0CB39	EPTC_ECOLI	17			0.0350147	0.602815	22.2305	22.3079	5	5
P06616	GTPase Era (ERA) (GTP-binding protein Era)	era rbaA sdgE b2566 JW2550	>sp|P06616|ERA_ECOLI GTPase Era OS=Escherichia coli (strain K12) OX=83333 GN=era PE=1 SV=2^Asp|A8A376^Asp|B1IVR1^Asp|B1XB40^Asp|C4ZYI9^Atr|J7QGF3^Atr|A0A0E1SU18^Atr|A0A140N8X3^Atr|A0A1X3J273^Atr|A0A1X3JFS6^Atr|A0A4V1DR68^Atr|A0A7U9LKG3^Atr|A0A9Q6UYX0^Atr|E1J3Q5	ERA	P06616	ERA_ECOLI	13			-0.135338	0.142767	22.3223	22.2582	5	5
P39176	Probable L,D-transpeptidase ErfK/SrfK (EC 2.-.-.-)	erfK yeeG yzzT b1990 JW1968	>sp|P39176|ERFK_ECOLI Probable L,D-transpeptidase ErfK/SrfK OS=Escherichia coli (strain K12) OX=83333 GN=erfK PE=1 SV=2^Atr|A0A086VCH3^Atr|B7MWC2	ERFK	P39176	ERFK_ECOLI	12			0.0575679	0.61731	22.3518	22.4671	5	5
P0ACC3	Iron-sulfur cluster insertion protein ErpA	erpA yadR b0156 JW0152	>sp|P0ACC3|ERPA_ECOLI Iron-sulfur cluster insertion protein ErpA OS=Escherichia coli (strain K12) OX=83333 GN=erpA PE=1 SV=1^Atr|A0A0E0Y538^Atr|A0A0E1T4G1^Atr|A0A0E2LA10^Atr|A0A0H3EFT2^Atr|A0A0H3PSZ8^Atr|A0A140NBN4^Atr|A0A1X3ID27^Atr|A0A1X3J7Y5^Atr|A0A1X3JN27^Atr|A0A4P8C5L4^Atr|A0A5R8T260^Atr|A0A7U9M1T3^Atr|A0A7U9P158^Atr|A0A828UF18^Atr|A0A829KRR6^Atr|A0A836NF41^Atr|A0A8E0FJT5^Atr|A0A9P2MKN8^Atr|…	ERPA	P0ACC3	ERPA_ECOLI	4			0.0820674	0.55512	24.6899	24.8388	5	5
P0A9W3	Energy-dependent translational throttle protein EttA (EC 3.6.1.-) (Translational regulatory factor EttA)	ettA yjjK b4391 JW4354	>sp|P0A9W3|ETTA_ECOLI Energy-dependent translational throttle protein EttA OS=Escherichia coli (strain K12) OX=83333 GN=ettA PE=1 SV=2^Atr|A0A0E0Y7R6^Atr|A0A0E1T3J7^Atr|A0A0H3Q441^Atr|A0A140NGH2^Atr|A0A1X3J7I4^Atr|A0A1X3JNB0^Atr|A0A4P8C7X0^Atr|A0A7I6H9K1^Atr|A0A7U9IU50^Atr|A0A7U9QDR5^Atr|A0A828UAT6^Atr|A0A836NH36^Atr|A0A979GJQ0^Atr|A0A9P2GKN4^Atr|A0A9P2IB92^Atr|A0A9Q6V456^Atr|A0AA35ARN6^Atr|B7LEN…	ETTA	P0A9W3	ETTA_ECOLI	39			0.140026	0.113771	24.2964	24.4773	5	5
P0AEJ6	Ethanolamine ammonia-lyase large subunit (EAL large subunit) (EC 4.3.1.7) (Ethanolamine ammonia-lyase alpha subunit) (Ethanolamine ammonia-lyase heavy chain) (Ethanolamine deaminase large subunit)	eutB b2441 JW2434	>sp|P0AEJ6|EUTB_ECOLI Ethanolamine ammonia-lyase large subunit OS=Escherichia coli (strain K12) OX=83333 GN=eutB PE=1 SV=1^Atr|A0A0E1STF2^Atr|A0A0H3EM09^Atr|A0A0H3PN14^Atr|A0A140N799^Atr|A0A1X3I5X6^Atr|A0A1X3J2L8^Atr|A0A1X3JEX9^Atr|A0A454A6G5^Atr|A0A4P8BXS7^Atr|A0A7I0L044^Atr|A0A7I6H7E2^Atr|A0A7U9IX49^Atr|A0A7U9LRT6^Atr|A0A828U8N8^Atr|A0A836NCK2^Atr|A0A9P2I9T0^Atr|A0A9P2PRE4^Atr|A0A9Q6Y2L9^Atr|A0…	EUTB	P0AEJ6	EUTB_ECOLI	16			0.0642263	0.446883	21.2922	21.4004	5	5
P19636	Ethanolamine ammonia-lyase small subunit (EAL small subunit) (EC 4.3.1.7) (Ethanolamine ammonia-lyase beta subunit) (Ethanolamine ammonia-lyase light chain) (Ethanolamine deaminase small subunit)	eutC b2440 JW2433	>sp|P19636|EUTC_ECOLI Ethanolamine ammonia-lyase small subunit OS=Escherichia coli (strain K12) OX=83333 GN=eutC PE=1 SV=2^Atr|A0A0E2L2G9^Atr|A0A0H3EJM9^Atr|A0A1X3JEV9^Asp|A1ADV4^Asp|B1XAB1^Asp|B7MHU1^Asp|C4ZX13^Atr|E2QPS3^Asp|Q0TF29^Asp|Q1R8T1^Atr|S1P7C6^Atr|A0AAD2RZI5^Atr|A0AAI9N8V9	EUTC	P19636	EUTC_ECOLI	9			0.156079	0.220637	21.307	21.5146	5	5
P76541	Bacterial microcompartment shell protein EutL (BMC-T) (Ethanolamine utilization protein EutL)	eutL yffJ b2439 JW2432	>sp|P76541|EUTL_ECOLI Bacterial microcompartment shell protein EutL OS=Escherichia coli (strain K12) OX=83333 GN=eutL PE=1 SV=1^Atr|A0A094VX33^Atr|A0A1X3JEU5	EUTL	P76541	EUTL_ECOLI	4			-0.0948559	0.507625	22.8664	22.825	5	5
P0ABF4	Bacterial microcompartment shell protein EutM (Bacterial microcompartment protein homohexamer) (BMC-H) (Ethanolamine utilization protein EutM)	eutM cchA yffZ b2457 JW2441	>sp|P0ABF4|EUTM_ECOLI Bacterial microcompartment shell protein EutM OS=Escherichia coli (strain K12) OX=83333 GN=eutM PE=1 SV=1^Asp|P0ABF5^Atr|A0A0E0XWA4^Atr|A0A0E1T9U8^Atr|A0A0H3EMX0^Atr|A0A0H3MIR2^Atr|A0A0H3PRN0^Atr|A0A140N6R3^Atr|A0A454A6A3^Atr|A0A4P8C9U9^Atr|A0A5R8R7U8^Atr|A0A7I6H283^Atr|A0A828U354^Atr|A0A836NBU2^Atr|A0A8E0FPN0^Atr|A0A979GGH0^Atr|A0A9P2GFR0^Atr|A0A9P2I8Y8^Atr|A0A9Q6UZ63^Atr|A…	EUTM	P0ABF4	EUTM_ECOLI	6			0.105209	0.362845	22.2934	22.449	5	5
P0ACZ4	DNA-binding transcriptional activator EvgA	evgA b2369 JW2366	>sp|P0ACZ4|EVGA_ECOLI DNA-binding transcriptional activator EvgA OS=Escherichia coli (strain K12) OX=83333 GN=evgA PE=1 SV=1^Asp|P0ACZ5^Asp|P0ACZ6^Atr|A0A0E0XXW8^Atr|A0A0E1T313^Atr|A0A0E2L3D2^Atr|A0A0H2Z168^Atr|A0A0H3EL01^Atr|A0A0H3PXL0^Atr|A0A140N6Y2^Atr|A0A192CA73^Atr|A0A1X3I5Q5^Atr|A0A1X3J2S2^Atr|A0A1X3JES9^Atr|A0A454A666^Atr|A0A4P8BXX9^Atr|A0A7I6H7P0^Atr|A0A7U9IY18^Atr|A0A7U9QDV4^Atr|A0A828U7…	EVGA	P0ACZ4	EVGA_ECOLI	7			-0.20075	0.276691	20.7857	20.6395	5	5
P30855	Sensor protein EvgS (EC 2.7.13.3)	evgS b2370 JW2367	>sp|P30855|EVGS_ECOLI Sensor protein EvgS OS=Escherichia coli (strain K12) OX=83333 GN=evgS PE=1 SV=2^Atr|A0A140N502^Atr|A0A1X3JFB1^Atr|W8TYT7	EVGS	P30855	EVGS_ECOLI	4			0.0895801	0.746953	18.4628	18.4033	5	5
P0ABU7	Biopolymer transport protein ExbB	exbB b3006 JW2974	>sp|P0ABU7|EXBB_ECOLI Biopolymer transport protein ExbB OS=Escherichia coli (strain K12) OX=83333 GN=exbB PE=1 SV=1^Atr|A0A0E0XU30^Atr|A0A0E1STV4^Atr|A0A0E2L213^Atr|A0A0H2Z2U0^Atr|A0A0H3ELX9^Atr|A0A0H3MKI8^Atr|A0A0H3PW98^Atr|A0A140N473^Atr|A0A192CBJ2^Atr|A0A1X3IXA0^Atr|A0A1X3JCH3^Atr|A0A4P8BYA9^Atr|A0A7U9IW88^Atr|A0A7U9LUY9^Atr|A0A836ZCF5^Atr|A0A8E0FPE8^Atr|A0A979GHH2^Atr|A0A9P2IBH1^Atr|A0A9P2PXZ…	EXBB	P0ABU7	EXBB_ECOLI	4			-0.0165957	0.915517	22.2389	22.2881	5	5
P0ABV2	Biopolymer transport protein ExbD	exbD b3005 JW2973	>sp|P0ABV2|EXBD_ECOLI Biopolymer transport protein ExbD OS=Escherichia coli (strain K12) OX=83333 GN=exbD PE=1 SV=1^Atr|A0A0E0XVP1^Atr|A0A0E1SY02^Atr|A0A0E2L1S3^Atr|A0A0H2Z3L6^Atr|A0A0H3ENN8^Atr|A0A0H3MKZ7^Atr|A0A0H3PT04^Atr|A0A140N6E3^Atr|A0A192CCG2^Atr|A0A1X3I2L4^Atr|A0A1X3IY68^Atr|A0A1X3JBY6^Atr|A0A454A7V2^Atr|A0A4P8BW48^Atr|A0A7I6H0H6^Atr|A0A7U9IW41^Atr|A0A7U9LJN6^Atr|A0A828TWG3^Atr|A0A829L7S…	EXBD	P0ABV2	EXBD_ECOLI	3			NaN	NaN	NaN	NaN	0	0
P0AEK0	Exodeoxyribonuclease 10 (EC 3.1.11.-) (Exodeoxyribonuclease X) (Exo X) (Exonuclease X)	exoX yobC b1844 JW1833	>sp|P0AEK0|EXOX_ECOLI Exodeoxyribonuclease 10 OS=Escherichia coli (strain K12) OX=83333 GN=exoX PE=1 SV=1^Asp|P0AEK1^Atr|A0A0E0XXZ3^Atr|A0A0E1T395^Atr|A0A0E2LIL3^Atr|A0A0H2YZN4^Atr|A0A0H3EI16^Atr|A0A0H3MFG2^Atr|A0A1X3I4X6^Atr|A0A1X3IZB1^Atr|A0A1X3JGE3^Atr|A0A454A4X3^Atr|A0A5R8RJI6^Atr|A0A829L5N3^Atr|A0A836ZCI4^Atr|A0A8E0FR84^Atr|A0A979GF75^Atr|A0A9P2MMF2^Atr|A0AA35AE93^Atr|A0AA36KXU2^Atr|A0AAD0K1…	EXOX	P0AEK0	EXOX_ECOLI	4			-0.244123	0.104317	22.1263	21.9224	5	5
P0ACL2	Exu regulon transcriptional regulator	exuR b3094 JW3065	>sp|P0ACL2|EXUR_ECOLI Exu regulon transcriptional regulator OS=Escherichia coli (strain K12) OX=83333 GN=exuR PE=4 SV=1^Asp|P0ACL3^Atr|A0A037YJM1^Atr|A0A0E0XVM3^Atr|A0A0E1T544^Atr|A0A0H3ML65^Atr|A0A0H3PSA3^Atr|A0A4P8BY04^Atr|A0A7I6GZU7^Atr|A0A7U9LLG7^Atr|A0A7U9NYH8^Atr|A0A836NB74^Atr|A0A979GHW3^Atr|A0A9P2ID79^Atr|A0A9P2R462^Atr|A0A9Q6V2X9^Atr|A0AA35F783^Atr|A0AAD0NTL5^Atr|A0AAD2U8I6^Atr|A0AAD2V82…	EXUR	P0ACL2	EXUR_ECOLI	13			-0.00338608	0.972512	22.2689	22.3083	5	5
P0AA78	Hexuronate transporter (Aldohexuronate transport system)	exuT b3093 JW3064	>sp|P0AA78|EXUT_ECOLI Hexuronate transporter OS=Escherichia coli (strain K12) OX=83333 GN=exuT PE=1 SV=2^Asp|P0AA79^Atr|A0A0E0XVM8^Atr|A0A0E1SWY5^Atr|A0A0H3PRU4^Atr|A0A4P8CBW2^Atr|A0A7I6H8S1^Atr|A0A7U9LN59^Atr|A0A9P2PSR9^Atr|A0A9Q6V1Y3^Atr|A0AAJ4JK88^Atr|W8T525	EXUT	P0AA78	EXUT_ECOLI	4			-0.298634	0.204014	20.5413	20.2566	5	5
P0A6Q3	3-hydroxydecanoyl-[acyl-carrier-protein] dehydratase (EC 4.2.1.59) (3-hydroxyacyl-[acyl-carrier-protein] dehydratase FabA) (Beta-hydroxydecanoyl thioester dehydrase) (Trans-2-decenoyl-[acyl-carrier-protein] isomerase) (EC 5.3.3.14)	fabA b0954 JW0937	>sp|P0A6Q3|FABA_ECOLI 3-hydroxydecanoyl-[acyl-carrier-protein] dehydratase OS=Escherichia coli (strain K12) OX=83333 GN=fabA PE=1 SV=2^Asp|P0A6Q4^Atr|A0A0E1SV56^Atr|A0A0H3EWN8^Atr|A0A0H3PQ17^Atr|A0A140NBN5^Atr|A0A1X3I8X5^Atr|A0A1X3J386^Atr|A0A1X3JJQ5^Atr|A0A4P8CA57^Atr|A0A836NDJ5^Atr|A0A8E0KXD1^Atr|A0A9P2GHP4^Atr|A0A9P2MLN3^Atr|A0A9Q6UX91^Atr|A0AA35AIG4^Atr|A0AAD0NVP4^Atr|A0AAD2NWK8^Atr|A0AAD2UEU…	FABA	P0A6Q3	FABA_ECOLI	9	+	DOWN	-0.29161	0.0453355	24.8649	24.5969	5	5
P0A953	3-oxoacyl-[acyl-carrier-protein] synthase 1 (EC 2.3.1.41) (3-oxoacyl-[acyl-carrier-protein] synthase I) (Beta-ketoacyl-ACP synthase I) (KAS I)	fabB fabC b2323 JW2320	>sp|P0A953|FABB_ECOLI 3-oxoacyl-[acyl-carrier-protein] synthase 1 OS=Escherichia coli (strain K12) OX=83333 GN=fabB PE=1 SV=1^Asp|P0A954^Atr|A0A0E0XY33^Atr|A0A0E1SSV9^Atr|A0A0E2L332^Atr|A0A0H2Z1J3^Atr|A0A0H3EJQ0^Atr|A0A0H3MMP9^Atr|A0A140N9G9^Atr|A0A192CAN7^Atr|A0A1X3I4V3^Atr|A0A1X3JEN5^Atr|A0A454A609^Atr|A0A4P8BXR0^Atr|A0A7I6H851^Atr|A0A7U9IXX0^Atr|A0A7U9LRP5^Atr|A0A828U5D3^Atr|A0A829L212^Atr|A0A…	FABB	P0A953	FABB_ECOLI	17			-0.126002	0.106665	25.6684	25.5919	5	5
P0AAI9	Malonyl CoA-acyl carrier protein transacylase (MCT) (EC 2.3.1.39)	fabD tfpA b1092 JW1078	>sp|P0AAI9|FABD_ECOLI Malonyl CoA-acyl carrier protein transacylase OS=Escherichia coli (strain K12) OX=83333 GN=fabD PE=1 SV=2^Atr|A0A0E1T476^Atr|A0A0E2L6X1^Atr|A0A0H2YY06^Atr|A0A0H3MLU2^Atr|A0A140NCU1^Atr|A0A192CM85^Atr|A0A1X3I9E8^Atr|A0A1X3JIV1^Atr|A0A454A336^Atr|A0A4P8C3S0^Atr|A0A7I6H4S5^Atr|A0A7U9LZT2^Atr|A0A7U9P0S9^Atr|A0A828UBG7^Atr|A0A837AJ93^Atr|A0A9P2I5P2^Atr|A0A9Q6Y289^Atr|A0AA36KW97^A…	FABD	P0AAI9	FABD_ECOLI	13			-0.036161	0.736863	24.7403	24.7502	5	5
P0AAI5	3-oxoacyl-[acyl-carrier-protein] synthase 2 (EC 2.3.1.179) (3-oxoacyl-[acyl-carrier-protein] synthase II) (Beta-ketoacyl-ACP synthase II) (KAS II)	fabF fabJ b1095 JW1081	>sp|P0AAI5|FABF_ECOLI 3-oxoacyl-[acyl-carrier-protein] synthase 2 OS=Escherichia coli (strain K12) OX=83333 GN=fabF PE=1 SV=2^Atr|C3TDX2^Asp|P0AAI6^Asp|P0AAI7^Atr|A0A0E0Y0S9^Atr|A0A0E2L7G1^Atr|A0A0H2YXP8^Atr|A0A0H3EG58^Atr|A0A0H3MHQ5^Atr|A0A0H3PF92^Atr|A0A140NA92^Atr|A0A192CLL3^Atr|A0A1X3I9P4^Atr|A0A1X3J4G5^Atr|A0A1X3JIX2^Atr|A0A454A375^Atr|A0A4P8C2M7^Atr|A0A7U9J020^Atr|A0A7U9QH57^Atr|A0A828UAT8^…	FABF	P0AAI5	FABF_ECOLI	19			-0.0834853	0.230193	23.5428	23.498	5	5
P0AEK2	3-oxoacyl-[acyl-carrier-protein] reductase FabG (EC 1.1.1.100) (3-ketoacyl-acyl carrier protein reductase) (Beta-Ketoacyl-acyl carrier protein reductase) (Beta-ketoacyl-ACP reductase)	fabG b1093 JW1079	>sp|P0AEK2|FABG_ECOLI 3-oxoacyl-[acyl-carrier-protein] reductase FabG OS=Escherichia coli (strain K12) OX=83333 GN=fabG PE=1 SV=1^Atr|C3TDY2^Atr|A0A0E0Y257^Atr|A0A0E1T0V8^Atr|A0A0E2L732^Atr|A0A0H2YXN6^Atr|A0A0H3MHE9^Atr|A0A192CL37^Atr|A0A1X3I967^Atr|A0A1X3J3X9^Atr|A0A1X3JIR0^Atr|A0A454A326^Atr|A0A4V1DRQ7^Atr|A0A7I6H393^Atr|A0A7U9IZT7^Atr|A0A7U9LRH3^Atr|A0A828UA43^Atr|A0A837AJE3^Atr|A0A8E0FLW4^Atr…	FABG	P0AEK2	FABG_ECOLI	11			-0.0874404	0.261228	26.0173	25.9799	5	5
P0A6R0	Beta-ketoacyl-[acyl-carrier-protein] synthase III (Beta-ketoacyl-ACP synthase III) (KAS III) (EC 2.3.1.180) (3-oxoacyl-[acyl-carrier-protein] synthase 3) (3-oxoacyl-[acyl-carrier-protein] synthase III) (EcFabH)	fabH b1091 JW1077	>sp|P0A6R0|FABH_ECOLI Beta-ketoacyl-[acyl-carrier-protein] synthase III OS=Escherichia coli (strain K12) OX=83333 GN=fabH PE=1 SV=1^Atr|A0A0E2LLQ6^Atr|A0A0H3EFQ8^Atr|A0A0H3MI58^Atr|A0A1X3J466^Atr|A0A1X3JJN1^Atr|A0A4P8C5Z2^Atr|A0A7U9P207^Atr|A0A7U9QIC4^Atr|A0A828UCA7^Atr|A0A836ZBK1^Atr|A0A9P2R0F6^Atr|A0A9Q6UZ40^Atr|A0AA35AJK8^Asp|A1A9Y5^Asp|A7ZKJ4^Atr|B1LI54^Atr|B7LG24^Atr|B7MJ78^Atr|B7MTM1^Atr|B7…	FABH	P0A6R0	FABH_ECOLI	12	+	DOWN	-0.182073	0.0229559	24.3828	24.2514	5	5
P0AEK4	Enoyl-[acyl-carrier-protein] reductase [NADH] FabI (ENR) (EC 1.3.1.9) (NADH-dependent enoyl-ACP reductase)	fabI envM b1288 JW1281	>sp|P0AEK4|FABI_ECOLI Enoyl-[acyl-carrier-protein] reductase [NADH] FabI OS=Escherichia coli (strain K12) OX=83333 GN=fabI PE=1 SV=2^Atr|A0A0E1SVT1^Atr|A0A0H2YYA9^Atr|A0A0H3MHB4^Atr|A0A0H3PMD3^Atr|A0A7I6H235^Atr|A0A7U9QFD6^Atr|A0A836ZB20^Atr|A0A8E0FKN4^Atr|A7ZLB2^Atr|B1LGE5^Atr|B7L4C5^Atr|B7MLW5^Atr|C3TBZ2^Atr|D0VEX5^Atr|D3H3J3^Atr|D8A1U1^Atr|E0IUX0^Atr|E1J7T9^Asp|P0AEK5^Atr|Q1RC75^Atr|A0A0E0XZP7…	FABI	P0AEK4	FABI_ECOLI	19			-0.17402	0.0785922	24.3459	24.2152	5	5
P0ACU5	HTH-type transcriptional repressor FabR	fabR yijC b3963 JW3935	>sp|P0ACU5|FABR_ECOLI HTH-type transcriptional repressor FabR OS=Escherichia coli (strain K12) OX=83333 GN=fabR PE=1 SV=2^Atr|A0A0E0Y7B9^Atr|A0A0H3MJV9^Atr|A0A0H3PQB3^Atr|A0A140NF44^Atr|A0A1X3HZ50^Atr|A0A1X3ITV8^Atr|A0A1X3J9Y2^Atr|A0A7U9LWL9^Atr|A0A829L8E8^Atr|A0A8E0FQC2^Atr|A0AA36L2R6^Atr|B1LNS3^Atr|B7LA62^Atr|B7NFR3^Atr|B7UNU3^Atr|C3SII2^Atr|D3GS20^Atr|E0J686^Atr|E1JFD2^Atr|W1F378^Atr|W1X851	FABR	P0ACU5	FABR_ECOLI	5			-0.232078	0.178824	22.1684	22.0094	5	5
P0ADQ2	Probable acyltransferase FabY (EC 2.3.1.-)	fabY yiiD b3888 JW3859	>sp|P0ADQ2|FABY_ECOLI Probable acyltransferase FabY OS=Escherichia coli (strain K12) OX=83333 GN=fabY PE=2 SV=1^Asp|P0ADQ3^Asp|P0ADQ4^Atr|A0A0E0Y7A0^Atr|A0A0H2Z5P3^Atr|A0A0H3MK36^Atr|A0A0H3PYX9^Atr|A0A192CEU4^Atr|A0A1X3HZL0^Atr|A0A1X3IU12^Atr|A0A1X3J9M7^Atr|A0A454A9Z0^Atr|A0A829KZC8^Atr|A0A9P2I9Z8^Atr|A0AA35F752^Atr|A0AA36L2I0^Atr|A0AAD0K7D7^Atr|A0AAD2NX88^Atr|A0AAI8HG02^Atr|A0AAJ4DCL3^Atr|A0AAJ4…	FABY	P0ADQ2	FABY_ECOLI	10			-0.12159	0.214963	20.9658	20.8864	5	5
P0A6Q6	3-hydroxyacyl-[acyl-carrier-protein] dehydratase FabZ (EC 4.2.1.59) ((3R)-hydroxymyristoyl-[acyl-carrier-protein] dehydratase) ((3R)-hydroxymyristoyl-ACP dehydrase) (17 kDa actomyosin component) (Beta-hydroxyacyl-ACP dehydratase)	fabZ sefA yaeA b0180 JW0175	>sp|P0A6Q6|FABZ_ECOLI 3-hydroxyacyl-[acyl-carrier-protein] dehydratase FabZ OS=Escherichia coli (strain K12) OX=83333 GN=fabZ PE=1 SV=1^Atr|A0A0E0Y570^Atr|A0A0E1T2P9^Atr|A0A0E2L9H3^Atr|A0A0H3ED37^Atr|A0A0H3PIL7^Atr|A0A140NFC7^Atr|A0A1X3ICL9^Atr|A0A1X3J819^Atr|A0A1X3JN07^Atr|A0A4P8CA48^Atr|A0A5R8REV8^Atr|A0A7U9J0M7^Atr|A0A7U9LPW2^Atr|A0A828UDI6^Atr|A0A829KZJ8^Atr|A0A836NHM4^Atr|A0A8E0KTG0^Atr|A0A9…	FABZ	P0A6Q6	FABZ_ECOLI	10			-0.255913	0.0541431	24.3392	24.1149	5	5
P21151	3-ketoacyl-CoA thiolase FadA (EC 2.3.1.16) (Acetyl-CoA acyltransferase) (Beta-ketothiolase) (Fatty acid oxidation complex subunit beta)	fadA oldA b3845 JW5578	>sp|P21151|FADA_ECOLI 3-ketoacyl-CoA thiolase FadA OS=Escherichia coli (strain K12) OX=83333 GN=fadA PE=1 SV=3^Atr|A0A1X3JA25^Atr|W8TBJ8	FADA	P21151	FADA_ECOLI	9	+	UP	0.288655	0.0247046	23.2789	23.6146	5	5
P21177	Fatty acid oxidation complex subunit alpha [Includes: Enoyl-CoA hydratase/Delta(3)-cis-Delta(2)-trans-enoyl-CoA isomerase/3-hydroxybutyryl-CoA epimerase (EC 4.2.1.17) (EC 5.1.2.3) (EC 5.3.3.8);3-hydroxyacyl-CoA dehydrogenase (EC 1.1.1.35)]	fadB oldB b3846 JW3822	>sp|P21177|FADB_ECOLI Fatty acid oxidation complex subunit alpha OS=Escherichia coli (strain K12) OX=83333 GN=fadB PE=1 SV=2^Atr|W8TGQ7^Asp|B1XAK8^Asp|C5A020	FADB	P21177	FADB_ECOLI	23			0.158652	0.033475	23.969	24.171	5	5
P69451	Long-chain-fatty-acid--CoA ligase (EC 6.2.1.3) (Long-chain acyl-CoA synthetase) (Acyl-CoA synthetase)	fadD oldD b1805 JW1794	>sp|P69451|LCFA_ECOLI Long-chain-fatty-acid--CoA ligase OS=Escherichia coli (strain K12) OX=83333 GN=fadD PE=1 SV=1^Asp|P69452^Atr|A0A0E1T7L9^Atr|A0A0H3MFJ2^Atr|A0A5R8RL13^Atr|A0A7I6H468^Atr|A0A828U4Y1^Atr|A0A9Q6UZB0^Atr|A7ZMS6^Atr|B1LD68^Atr|B7L6T3^Atr|B7MBL1^Atr|B7MVI8^Atr|B7NBF1^Atr|B7USI0^Atr|D3GWD7^Atr|J7R597^Atr|A0A0E0XZK7^Atr|A0A4P8C1W5^Atr|A0A979H3H7^Atr|A0A9P2MMV4^Atr|A0AA35AFX0^Atr|A0AA…	FADD	P69451	LCFA_ECOLI	16			-0.137064	0.44573	22.9591	22.8639	5	5
Q47146	Acyl-coenzyme A dehydrogenase (ACDH) (Acyl-CoA dehydrogenase) (EC 1.3.8.7) (EC 1.3.8.8)	fadE yafH b0221 JW5020	>sp|Q47146|FADE_ECOLI Acyl-coenzyme A dehydrogenase OS=Escherichia coli (strain K12) OX=83333 GN=fadE PE=2 SV=2^Atr|A0A0E1SY65^Atr|W8STX8	FADE	Q47146	FADE_ECOLI	33			0.103962	0.29646	22.0547	22.191	5	5
P42593	2,4-dienoyl-CoA reductase [(2E)-enoyl-CoA-producing] (DCR) (EC 1.3.1.34) (2,4-dienoyl-coenzyme A reductase [NADPH])	fadH ygjL b3081 JW3052	>sp|P42593|FADH_ECOLI 2,4-dienoyl-CoA reductase [(2E)-enoyl-CoA-producing] OS=Escherichia coli (strain K12) OX=83333 GN=fadH PE=1 SV=3^Atr|A0A024LAK9^Atr|A0A140N7Z9^Atr|A0A1X3JCF3	FADH	P42593	FADH_ECOLI	19			0.0624972	0.549078	21.4516	21.5404	5	5
P76503	3-ketoacyl-CoA thiolase FadI (EC 2.3.1.16) (ACSs) (Acetyl-CoA acyltransferase) (Acyl-CoA ligase) (Beta-ketothiolase) (Fatty acid oxidation complex subunit beta)	fadI yfcY b2342 JW2339	>sp|P76503|FADI_ECOLI 3-ketoacyl-CoA thiolase FadI OS=Escherichia coli (strain K12) OX=83333 GN=fadI PE=1 SV=1^Atr|A0A024L137^Atr|A0A140N9I7^Atr|A0A1X3JEM4^Asp|B1X9L5^Asp|C4ZVN3	FADI	P76503	FADI_ECOLI	22			0.0531687	0.584763	24.3596	24.4531	5	5
P77399	Fatty acid oxidation complex subunit alpha [Includes: Enoyl-CoA hydratase/3-hydroxybutyryl-CoA epimerase (EC 4.2.1.17) (EC 5.1.2.3);3-hydroxyacyl-CoA dehydrogenase (EC 1.1.1.35)]	fadJ yfcX b2341 JW2338	>sp|P77399|FADJ_ECOLI Fatty acid oxidation complex subunit alpha OS=Escherichia coli (strain K12) OX=83333 GN=fadJ PE=1 SV=1^Atr|A0A094VRH4^Atr|A0A1X3JEL5^Asp|B1X9L4^Asp|C4ZVN2	FADJ	P77399	FADJ_ECOLI	19			0.0704984	0.452388	23.6794	23.7857	5	5
P10384	Long-chain fatty acid transport protein (Outer membrane FadL protein) (Outer membrane flp protein)	fadL ttr b2344 JW2341	>sp|P10384|FADL_ECOLI Long-chain fatty acid transport protein OS=Escherichia coli (strain K12) OX=83333 GN=fadL PE=1 SV=5^Atr|A0A024KZI2^Atr|A0A140N9F1	FADL	P10384	FADL_ECOLI	14			0.115061	0.276597	24.3335	24.4847	5	5
P77712	Long-chain acyl-CoA thioesterase FadM (EC 3.1.2.-) (Acyl-CoA thioester hydrolase) (Thioesterase 3) (Thioesterase III)	fadM tesC ybaW b0443 JW0433	>sp|P77712|FADM_ECOLI Long-chain acyl-CoA thioesterase FadM OS=Escherichia coli (strain K12) OX=83333 GN=fadM PE=1 SV=1^Atr|A0A0E0Y336^Atr|A0A0E1T916^Atr|A0A140NAZ9^Atr|A0A1X3IBP1^Atr|A0A1X3JM64^Atr|A0A4V1DRZ3^Atr|A0A7M3S337^Atr|A0A7U9J161^Atr|A0A7U9QDA5^Atr|A0A836NH31^Atr|A0A8E0KX96^Atr|A0A979GD84^Atr|A0A9P2MN10^Atr|A0A9Q6Y1Z1^Atr|A0AA35AFU6^Atr|A0AAD0JUN6^Atr|A0AAD2V861^Atr|A0AAD2VIF7^Atr|A0AAD…	FADM	P77712	FADM_ECOLI	5			-0.210626	0.329598	21.2087	21.0329	5	5
P0A8V6	Fatty acid metabolism regulator protein	fadR oleR thdB b1187 JW1176	>sp|P0A8V6|FADR_ECOLI Fatty acid metabolism regulator protein OS=Escherichia coli (strain K12) OX=83333 GN=fadR PE=1 SV=2^Atr|A0A0E0Y0I7^Atr|A0A0E1T3I5^Atr|A0A0E2LL50^Atr|A0A0H3EG47^Atr|A0A0H3PS10^Atr|A0A140NCM4^Atr|A0A1X3I9L4^Atr|A0A1X3J0T0^Atr|A0A1X3JJ63^Atr|A0A4P8C3E7^Atr|A0A5R8TCZ1^Atr|A0A7U9LTE1^Atr|A0A7U9P0V5^Atr|A0A828UAF7^Atr|A0A829L2L4^Atr|A0A836NE74^Atr|A0A8E0FKP9^Atr|A0A9P2I7R7^Atr|A0A…	FADR	P0A8V6	FADR_ECOLI	12			-0.0961727	0.253742	22.5923	22.5438	5	5
P0AB71	Fructose-bisphosphate aldolase class 2 (FBP aldolase) (FBPA) (EC 4.1.2.13) (Fructose-1,6-bisphosphate aldolase) (Fructose-bisphosphate aldolase class II) (Sedoheptulose bisphosphate aldolase)	fbaA fba fda b2925 JW2892	>sp|P0AB71|ALF_ECOLI Fructose-bisphosphate aldolase class 2 OS=Escherichia coli (strain K12) OX=83333 GN=fbaA PE=1 SV=2^Atr|A0A0E1SV21^Atr|A0A0H3MKN7^Atr|A0A0H3PTC2^Atr|A0A5R8T7K3^Atr|A0A7I6H1J8^Atr|A0A7U9M088^Atr|A0A836ZCJ9^Atr|A0A8E0FN12^Atr|A0A9P2VK15^Atr|A0A9Q6Y406^Atr|A7ZR33^Atr|B1LDD0^Atr|B7LFI1^Atr|B7N7H1^Atr|C3SVG7^Atr|D3GTT7^Atr|E0IW89^Atr|E1JFF0^Asp|P0AB72^Atr|A0A0E0XUL1^Atr|A0A140N821^…	FBAA	P0AB71	ALF_ECOLI	19			0.166935	0.0511181	25.3536	25.5661	5	5
P0A991	Fructose-bisphosphate aldolase class 1 (EC 4.1.2.13) (Fructose-bisphosphate aldolase class I) (FBP aldolase)	fbaB dhnA b2097 JW5344	>sp|P0A991|ALF1_ECOLI Fructose-bisphosphate aldolase class 1 OS=Escherichia coli (strain K12) OX=83333 GN=fbaB PE=1 SV=2^Asp|P0A992^Atr|A0A037Y4V8^Atr|A0A0E1SZ68^Atr|A0A0E2LJJ4^Atr|A0A0H3PJ20^Atr|A0A140NAH0^Atr|A0A454A5Q7^Atr|A0A4P8C2A2^Atr|A0A7I0L0V6^Atr|A0A7I6H7N5^Atr|A0A7U9LYX0^Atr|A0A7U9NZL8^Atr|A0A828U5S2^Atr|A0A836NCG7^Atr|A0A979GGK6^Atr|A0A9P2PTC3^Atr|A0A9Q6V051^Atr|A0AA35AGF7^Atr|A0AAD0NU…	FBAB	P0A991	ALF1_ECOLI	18			0.0662652	0.429281	25.9098	26.0274	5	5
P0A993	Fructose-1,6-bisphosphatase class 1 (FBPase class 1) (EC 3.1.3.11) (D-fructose-1,6-bisphosphate 1-phosphohydrolase class 1)	fbp fdp b4232 JW4191	>sp|P0A993|F16PA_ECOLI Fructose-1,6-bisphosphatase class 1 OS=Escherichia coli (strain K12) OX=83333 GN=fbp PE=1 SV=1^Atr|A0A0E0Y4V7^Atr|A0A0E1T1M8^Atr|A0A0E2KXG2^Atr|A0A0H3ESP5^Atr|A0A0H3MNB9^Atr|A0A140NGE1^Atr|A0A1X3HY20^Atr|A0A1X3J8R6^Atr|A0A4P8C9T8^Atr|A0A5R8RDT7^Atr|A0A7U9J0B9^Atr|A0A7U9QCU3^Atr|A0A828U2E2^Atr|A0A837AIY0^Atr|A0A8E0KSM5^Atr|A0A979GKC4^Atr|A0A9P2IBR7^Atr|A0A9Q6V537^Atr|A0AA35A…	FBP	P0A993	F16PA_ECOLI	15			-0.044724	0.529209	24.8179	24.8241	5	5
P32177	Sulfur carrier protein FdhD (Sulfurtransferase FdhD)	fdhD b3895 JW3866	>sp|P32177|FDHD_ECOLI Sulfur carrier protein FdhD OS=Escherichia coli (strain K12) OX=83333 GN=fdhD PE=1 SV=1^Atr|A0A1X3J9N2^Atr|A0A9P2IA98^Asp|B1IVI3^Asp|B1XB63^Asp|B7M697^Asp|C5A063^Atr|J7QY30	FDHD	P32177	FDHD_ECOLI	4	+	DOWN	-0.533078	0.0164196	19.8476	19.3641	5	5
P13024	Protein FdhE	fdhE b3891 JW3862	>sp|P13024|FDHE_ECOLI Protein FdhE OS=Escherichia coli (strain K12) OX=83333 GN=fdhE PE=1 SV=2^Atr|A0A094VWL3^Atr|A0A1X3JAA6^Asp|B1XB59^Asp|C5A059	FDHE	P13024	FDHE_ECOLI	10	+	DOWN	-0.291576	0.0159981	22.4772	22.2379	5	5
P07658	Formate dehydrogenase H (EC 1.17.98.4) (Formate dehydrogenase-H subunit alpha) (FDH-H) (Formate-hydrogen-lyase-linked, selenocysteine-containing polypeptide)	fdhF b4079 JW4040	>sp|P07658|FDHF_ECOLI Formate dehydrogenase H OS=Escherichia coli (strain K12) OX=83333 GN=fdhF PE=1 SV=2^Atr|A0A0E1T226^Atr|A0A0H3MMW0^Atr|A0A167SBX0^Atr|A0A7I6H8Q9^Atr|A0A9P2I8E4^Atr|B1LPP5^Atr|B7LB28^Atr|A0A0H3F5B8^Atr|A0A4P8C6Z0^Atr|A0A9Q6V387^Atr|A0AA35AQG6^Atr|A0AAD0K5X2^Atr|A0AAD2UA83^Atr|A0AAD2V8Z3^Atr|A0AAI8HFH8^Atr|A0AAJ3ZI60^Atr|A0AAJ4MDA7^Atr|B7UPQ2	FDHF	P07658	FDHF_ECOLI	13		DOWN	NaN	NaN	18.2551	NaN	5	0
P24183	Formate dehydrogenase, nitrate-inducible, major subunit (EC 1.17.5.3) (Anaerobic formate dehydrogenase major subunit) (Formate dehydrogenase-N subunit alpha) (FDH-N subunit alpha)	fdnG b1474 JW1470	>sp|P24183|FDNG_ECOLI Formate dehydrogenase, nitrate-inducible, major subunit OS=Escherichia coli (strain K12) OX=83333 GN=fdnG PE=1 SV=3	FDNG	P24183	FDNG_ECOLI	25			-0.934631	0.0728719	20.8423	19.9327	5	5
P0AAJ3	Formate dehydrogenase, nitrate-inducible, iron-sulfur subunit (Anaerobic formate dehydrogenase iron-sulfur subunit) (Formate dehydrogenase-N subunit beta) (FDH-N subunit beta)	fdnH b1475 JW1471	>sp|P0AAJ3|FDNH_ECOLI Formate dehydrogenase, nitrate-inducible, iron-sulfur subunit OS=Escherichia coli (strain K12) OX=83333 GN=fdnH PE=1 SV=1^Atr|A0A0E0XZB2^Atr|A0A0E1T9J7^Atr|A0A1X3I795^Atr|A0A1X3J2N1^Atr|A0A1X3JI72^Atr|A0A7I6H5D7^Atr|A0A7U9P1G7^Atr|A0A829L7C9^Atr|A0A836NF96^Atr|A0A8E0KWX6^Atr|A0A979GF09^Atr|A0A9P2MPU1^Atr|A0AA35AF71^Atr|A7ZLR7^Atr|B7L7H5^Atr|E0J6B2^Atr|E1JCN8^Atr|J7QQX8^Atr|W…	FDNH	P0AAJ3	FDNH_ECOLI	6			-0.443996	0.268569	20.8989	20.477	5	5
P32176	Formate dehydrogenase-O major subunit (EC 1.17.1.9) (Aerobic formate dehydrogenase major subunit) (FDH-Z subunit alpha) (Formate dehydrogenase-O subunit alpha)	fdoG b3894 JW3865	>sp|P32176|FDOG_ECOLI Formate dehydrogenase-O major subunit OS=Escherichia coli (strain K12) OX=83333 GN=fdoG PE=1 SV=5^Atr|A0A140NFB9^Atr|A0A167TAU3^Atr|A0A7I6H4B3	FDOG	P32176	FDOG_ECOLI	44	+	DOWN	-0.685666	0.000193477	23.3865	22.7457	5	5
P0AAJ5	Formate dehydrogenase-O iron-sulfur subunit (Aerobic formate dehydrogenase iron-sulfur subunit) (FDH-Z subunit beta) (Formate dehydrogenase-O subunit beta)	fdoH b3893 JW3864	>sp|P0AAJ5|FDOH_ECOLI Formate dehydrogenase-O iron-sulfur subunit OS=Escherichia coli (strain K12) OX=83333 GN=fdoH PE=1 SV=1^Asp|P0AAJ6^Atr|A0A0E0Y5W2^Atr|A0A0E1T0S4^Atr|A0A0E2KYQ3^Atr|A0A0H2Z4U2^Atr|A0A0H3EPE2^Atr|A0A0H3MK10^Atr|A0A140NHU6^Atr|A0A1X3I0G8^Atr|A0A1X3IUC0^Atr|A0A1X3JA21^Atr|A0A454AA45^Atr|A0A4V1DSA1^Atr|A0A7I6H0N2^Atr|A0A7U9QGE3^Atr|A0A829KU25^Atr|A0A836ZBW5^Atr|A0A8E0KVZ8^Atr|A0A…	FDOH	P0AAJ5	FDOH_ECOLI	15	+	DOWN	-0.457385	0.0103808	22.906	22.484	5	5
P0A9R4	2Fe-2S ferredoxin	fdx b2525 JW2509	>sp|P0A9R4|FER_ECOLI 2Fe-2S ferredoxin OS=Escherichia coli (strain K12) OX=83333 GN=fdx PE=1 SV=2^Atr|A0A0H3MJC9^Atr|A0A0H3PWA0^Atr|A0A4P8BXJ5^Atr|A0A7I6H7J4^Atr|A0A7U9LJ05^Atr|A0A836NBG8^Atr|A0A8E0FQU9^Atr|A0A9P2IAK7^Atr|A0A9P2QXH3^Atr|A0A9Q6Y2E2^Atr|A0AA35ALE8^Atr|B1LNI0^Atr|B7LDB7^Atr|C3SZR7^Atr|D8AEH4^Atr|E0J4N5^Atr|E1J3K5^Asp|P0A9R5^Atr|A0A0E0XW37^Atr|A0A140N9N6^Atr|A0A1X3J2T9^Atr|A0A1X3JF83…	FDX	P0A9R4	FER_ECOLI	6			0.048885	0.756403	23.6833	23.7674	5	5
P13036	Fe(3+) dicitrate transport protein FecA (Iron(III) dicitrate transport protein FecA)	fecA b4291 JW4251	>sp|P13036|FECA_ECOLI Fe(3+) dicitrate transport protein FecA OS=Escherichia coli (strain K12) OX=83333 GN=fecA PE=1 SV=2^Atr|A0A069FI68^Atr|B7NGQ9	FECA	P13036	FECA_ECOLI	25			-0.0426739	0.812051	22.8334	22.8352	5	5
P15028	Fe(3+) dicitrate-binding periplasmic protein FecB (Iron(III) dicitrate-binding periplasmic protein)	fecB b4290 JW4250	>sp|P15028|FECB_ECOLI Fe(3+) dicitrate-binding periplasmic protein FecB OS=Escherichia coli (strain K12) OX=83333 GN=fecB PE=1 SV=3^Atr|A0A090HVI2^Atr|B7NGQ8	FECB	P15028	FECB_ECOLI	8	+	DOWN	-0.257547	0.03921	22.6523	22.4358	5	5
P15031	Fe(3+) dicitrate transport ATP-binding protein FecE (EC 7.2.2.18) (Iron(III) dicitrate transport ATP-binding protein FecE)	fecE b4287 JW4247	>sp|P15031|FECE_ECOLI Fe(3+) dicitrate transport ATP-binding protein FecE OS=Escherichia coli (strain K12) OX=83333 GN=fecE PE=1 SV=1^Atr|A0A0E0Y5W9^Atr|A0A0E2KXW8^Atr|A0A0H3MNQ7^Atr|A0A140NG88^Atr|A0A192CH81^Atr|A0A1X3JMN7^Atr|A0A4P8BWE2^Atr|A0A7U9LQP6^Atr|A0A7U9P0D7^Atr|A0A829L7X4^Atr|A0A8E0FND4^Atr|A0A9Q6V1T0^Atr|A0AA35AI46^Atr|A0AA36L3I0^Atr|A0AAD2S375^Atr|A7ZVG6^Atr|B7LDU9^Atr|B7MLS8^Atr|B7N…	FECE	P15031	FECE_ECOLI	5			-0.0989077	0.706356	19.0438	18.9699	5	5
P33650	Fe(2+) transporter FeoB (Ferrous iron transport protein B)	feoB b3409 JW3372	>sp|P33650|FEOB_ECOLI Fe(2+) transporter FeoB OS=Escherichia coli (strain K12) OX=83333 GN=feoB PE=1 SV=1^Atr|A0A094WI87^Atr|A0A140N4A7^Atr|A0A9P2MMS8	FEOB	P33650	FEOB_ECOLI	3			NaN	NaN	NaN	NaN	0	0
P64638	Probable [Fe-S]-dependent transcriptional repressor FeoC (Fe(2+) iron transport protein C)	feoC yhgG b3410 JW3373	>sp|P64638|FEOC_ECOLI Probable [Fe-S]-dependent transcriptional repressor FeoC OS=Escherichia coli (strain K12) OX=83333 GN=feoC PE=1 SV=1^Atr|A0A0E0XWJ6^Atr|A0A0H3Q2F0^Atr|A0A140N2I6^Atr|A0A1X3IUS7^Atr|A0A1X3JC96^Atr|A0A4P8BXC8^Atr|A0A7U9LRW9^Atr|A0A828U3Z9^Atr|A0A8E0FIR0^Atr|A0A9P2GKF9^Atr|A0A9P2MN98^Atr|A0A9Q6V2U8^Atr|A0AA35F7Q3^Asp|B1LHL0^Asp|B1X757^Asp|B5YTW1^Asp|B7L4U0^Asp|B7M1W6^Atr|C3SQ02…	FEOC	P64638	FEOC_ECOLI	2			0.0941698	0.827687	19.4618	19.6019	5	5
P05825	Ferrienterobactin receptor (Enterobactin outer-membrane receptor)	fepA fep feuB b0584 JW5086	>sp|P05825|FEPA_ECOLI Ferrienterobactin receptor OS=Escherichia coli (strain K12) OX=83333 GN=fepA PE=1 SV=2	FEPA	P05825	FEPA_ECOLI	5			-0.416503	0.292069	18.2146	17.9335	5	5
P0AEL6	Ferric enterobactin-binding periplasmic protein FepB	fepB b0592 JW0584	>sp|P0AEL6|FEPB_ECOLI Ferric enterobactin-binding periplasmic protein FepB OS=Escherichia coli (strain K12) OX=83333 GN=fepB PE=1 SV=1^Asp|P0AEL7^Atr|A0A0E2L8T2^Atr|A0A0H2YXH1^Atr|A0A1X3JKQ1^Atr|A0A7I0L3C3^Atr|A0A7M3S3D8^Atr|B7MF04^Atr|Q1REX0^Atr|S1PTS5^Atr|W8SQT1	FEPB	P0AEL6	FEPB_ECOLI	5			-0.277724	0.0952779	22.0629	21.8048	5	5
P23878	Ferric enterobactin transport ATP-binding protein FepC (EC 7.2.2.17)	fepC b0588 JW0580	>sp|P23878|FEPC_ECOLI Ferric enterobactin transport ATP-binding protein FepC OS=Escherichia coli (strain K12) OX=83333 GN=fepC PE=1 SV=2^Atr|A0A0E0Y5Z3^Atr|A0A140NCF4^Atr|A0A7M3S3D5^Atr|A0A7U9J1W2^Atr|A0A836NG88^Atr|A0A8E0KS76^Atr|A0A979GD49^Atr|A0A9P2I7P9^Atr|A0A9X6RXX5^Atr|A0AAD0JUW3^Atr|A0AAD2UD61^Atr|A0AAD2V947^Atr|A0AAI8HEL5^Atr|A0AAJ3ZG70^Atr|A7ZIX2^Atr|B7L8H1^Atr|B7N9J5^Atr|E0J1Y6^Atr|E1J1…	FEPC	P23878	FEPC_ECOLI	2			-0.518262	0.243835	19.4952	19.0229	5	5
P77279	Probable iron export ATP-binding protein FetA (EC 7.2.2.-)	fetA ybbL b0490 JW0479	>sp|P77279|FETA_ECOLI Probable iron export ATP-binding protein FetA OS=Escherichia coli (strain K12) OX=83333 GN=fetA PE=1 SV=1^Atr|A0A0E1SYV1^Atr|A0A1X3JMA0^Atr|A0A4P8C673^Atr|A0A7U9QHU9^Atr|A0A9Q6UW04^Atr|W8T1T9	FETA	P77279	FETA_ECOLI	8			0.132559	0.215245	20.728	20.8894	5	5
P0AGD7	Signal recognition particle protein (EC 3.6.5.4) (Fifty-four homolog) (Ffh) (p48)	ffh b2610 JW5414	>sp|P0AGD7|SRP54_ECOLI Signal recognition particle protein OS=Escherichia coli (strain K12) OX=83333 GN=ffh PE=1 SV=1^Atr|A0A0E0XVF4^Atr|A0A0E1T5M2^Atr|A0A0E2L0E4^Atr|A0A0H2Z2H5^Atr|A0A0H3EK95^Atr|A0A0H3PJM6^Atr|A0A140N536^Atr|A0A192C9Z8^Atr|A0A1X3IXV5^Atr|A0A1X3JCR2^Atr|A0A454A6P9^Atr|A0A4P8BYW8^Atr|A0A7I6H2H6^Atr|A0A7U9IX19^Atr|A0A7U9QFN1^Atr|A0A828U5Z8^Atr|A0A829KRL5^Atr|A0A836NCG1^Atr|A0A8E0F…	FFH	P0AGD7	SRP54_ECOLI	23			-0.0550952	0.382547	23.055	23.0455	5	5
P19323	Formate hydrogenlyase transcriptional activator FhlA	fhlA b2731 JW2701	>sp|P19323|FHLA_ECOLI Formate hydrogenlyase transcriptional activator FhlA OS=Escherichia coli (strain K12) OX=83333 GN=fhlA PE=1 SV=1^Atr|A0A061K097^Atr|A0A140N8X6^Atr|A0A7I6H7X6	FHLA	P19323	FHLA_ECOLI	5			-0.00168452	0.991406	18.9716	19.0158	5	5
P06971	Ferrichrome outer membrane transporter/phage receptor (Ferric hydroxamate receptor) (Ferric hydroxamate uptake) (Ferrichrome-iron receptor)	fhuA tonA b0150 JW0146	>sp|P06971|FHUA_ECOLI Ferrichrome outer membrane transporter/phage receptor OS=Escherichia coli (strain K12) OX=83333 GN=fhuA PE=1 SV=2^Atr|A0A066RE84^Atr|A0A0E0Y3Z8^Atr|A0A1X3JNI3^Atr|A0A7U9J0Q5^Atr|A0A9P2I8H8^Atr|A0AAD2VG06^Atr|A0AAD2YX73^Atr|A0AAD2ZBI3^Atr|A0AAJ3ZIB8^Atr|A7ZHP2^Atr|B7LGL2^Atr|W1EUL4	FHUA	P06971	FHUA_ECOLI	14			-0.209979	0.0541431	22.4744	22.29	5	5
P07821	Iron(3+)-hydroxamate import ATP-binding protein FhuC (EC 7.2.2.16) (Ferric hydroxamate uptake protein C) (Ferrichrome transport ATP-binding protein FhuC) (Iron(III)-hydroxamate import ATP-binding protein FhuC)	fhuC b0151 JW0147	>sp|P07821|FHUC_ECOLI Iron(3+)-hydroxamate import ATP-binding protein FhuC OS=Escherichia coli (strain K12) OX=83333 GN=fhuC PE=1 SV=3^Atr|A0A0E1SYS5^Atr|A0A1X3JNL2^Atr|A7ZHP3^Atr|B7LGL3^Atr|E0IYN0^Atr|W1EWE8^Atr|W8SU45	FHUC	P07821	FHUC_ECOLI	4			-0.774155	0.117333	20.3549	19.6266	5	5
P20605	Probable protein adenylyltransferase Fic (EC 2.7.7.108) (Cell filamentation protein Fic)	fic b3361 JW3324	>sp|P20605|FIC_ECOLI Probable protein adenylyltransferase Fic OS=Escherichia coli (strain K12) OX=83333 GN=fic PE=1 SV=1^Atr|A0A037YGB9^Atr|A0A7U9LUE6^Atr|B7L4N5^Atr|A0A0E0XWP9^Atr|A0A1X3IUM5^Atr|A0A1X3JBS7^Atr|A0A4P8BV35^Atr|A0A829KXJ0^Atr|A0A9Q6V2Y1^Atr|E1J1R0	FIC	P20605	FIC_ECOLI	9			-0.169704	0.37088	22.1969	22.0784	5	5
P69380	Cation-efflux pump FieF (Ferrous-iron efflux pump FieF)	fieF yiiP b3915 JW3886	>sp|P69380|FIEF_ECOLI Cation-efflux pump FieF OS=Escherichia coli (strain K12) OX=83333 GN=fieF PE=1 SV=1^Atr|A0A0E0Y7F8^Atr|A0A0E1T307^Atr|A0A0H3PRY2^Atr|A0A140NDJ0^Atr|A0A1X3HZB7^Atr|A0A1X3IU42^Atr|A0A1X3J9R6^Atr|A0A4P8CB86^Atr|A0A7U9IUM1^Atr|A0A7U9LYV0^Atr|A0A836N9I9^Atr|A0A8E0KWD5^Atr|A0A9P2GJN0^Atr|A0A9P2IC44^Atr|A0A9Q6V3Q2^Atr|A0AA35AJB0^Asp|A7ZUC8^Asp|A8A719^Asp|B1IVG4^Asp|B1XB81^Asp|B5YZ5…	FIEF	P69380	FIEF_ECOLI	3			0.526567	0.0519241	20.7908	21.3633	5	5
P04128	Type-1 fimbrial protein, A chain (Type-1A pilin)	fimA pilA b4314 JW4277	>sp|P04128|FIMA1_ECOLI Type-1 fimbrial protein, A chain OS=Escherichia coli (strain K12) OX=83333 GN=fimA PE=1 SV=2^Atr|A0A140NE71^Atr|B7NGW9^Atr|Q547G4	FIMA	P04128	FIMA1_ECOLI	2	+	DOWN	-0.720623	0.0328168	23.2323	22.5576	5	5
P0A6R3	DNA-binding protein Fis (Factor-for-inversion stimulation protein) (Hin recombinational enhancer-binding protein)	fis b3261 JW3229	>sp|P0A6R3|FIS_ECOLI DNA-binding protein Fis OS=Escherichia coli (strain K12) OX=83333 GN=fis PE=1 SV=1^Atr|A0A0E0XX11^Atr|A0A0E1T655^Atr|A0A0E2L2D0^Atr|A0A0H3EM87^Atr|A0A0H3Q0I0^Atr|A0A140N7Q6^Atr|A0A192CDY0^Atr|A0A1X3I4J2^Atr|A0A1X3IY10^Atr|A0A1X3JD28^Atr|A0A4P8BXN3^Atr|A0A7U9IWQ1^Atr|A0A7U9LKN3^Atr|A0A828U0K5^Atr|A0A829L5M8^Atr|A0A836NAG2^Atr|A0A8E0FNI7^Atr|A0A9P2GFY6^Atr|A0A9P2I9E6^Atr|A0A9Q6…	FIS	P0A6R3	FIS_ECOLI	2			-0.0947769	0.717438	26.1433	26.0944	5	5
P75780	Catecholate siderophore receptor Fiu (Ferric iron uptake protein) (TonB-dependent receptor Fiu)	fiu ybiL b0805 JW0790	>sp|P75780|FIU_ECOLI Catecholate siderophore receptor Fiu OS=Escherichia coli (strain K12) OX=83333 GN=fiu PE=1 SV=1^Atr|A0A1X3JJK7^Atr|A0A7I6H5A1^Atr|J7QD95	FIU	P75780	FIU_ECOLI	6			0.0442679	0.841398	19.8128	19.8807	5	5
P0A9L3	FKBP-type 22 kDa peptidyl-prolyl cis-trans isomerase (FKBP22) (PPIase) (EC 5.2.1.8) (Rotamase)	fklB ytfC b4207 JW5746	>sp|P0A9L3|FKBB_ECOLI FKBP-type 22 kDa peptidyl-prolyl cis-trans isomerase OS=Escherichia coli (strain K12) OX=83333 GN=fklB PE=1 SV=2^Atr|A0A0H3JJK9^Atr|A0A0H3MNI6^Atr|A0A0H3PUN2^Atr|A0A7I6HBW0^Atr|A0A7U9LNC1^Atr|A0A836N7Q8^Atr|A0A9P2PQ89^Atr|A0AA36L3B4^Atr|A7ZV84^Atr|B1LR90^Atr|B7LCR6^Atr|B7NGE3^Atr|B7UQM2^Atr|D3GW11^Atr|E0J2K4^Atr|E1J2V6^Atr|E2QL02^Atr|A0A0E0Y4R3^Atr|A0A0H3EQE8^Atr|A0A454AAT0^…	FKLB	P0A9L3	FKBB_ECOLI	12			0.0676386	0.462978	24.1696	24.2932	5	5
P45523	FKBP-type peptidyl-prolyl cis-trans isomerase FkpA (PPIase) (EC 5.2.1.8) (Rotamase)	fkpA yzzS b3347 JW3309	>sp|P45523|FKBA_ECOLI FKBP-type peptidyl-prolyl cis-trans isomerase FkpA OS=Escherichia coli (strain K12) OX=83333 GN=fkpA PE=1 SV=1^Atr|A0A024L0A6^Atr|A0A1X3JB84	FKPA	P45523	FKBA_ECOLI	20			0.128363	0.204014	24.7992	24.9826	5	5
P0AEM0	FKBP-type 16 kDa peptidyl-prolyl cis-trans isomerase (PPIase) (EC 5.2.1.8) (Rotamase)	fkpB slpA yaaD b0028 JW0026	>sp|P0AEM0|FKBX_ECOLI FKBP-type 16 kDa peptidyl-prolyl cis-trans isomerase OS=Escherichia coli (strain K12) OX=83333 GN=fkpB PE=1 SV=2^Atr|A0A0E1SX05^Atr|A0A0H2YVC4^Atr|A0A0H3MLN2^Atr|A0A0H3PVV0^Atr|A0A7M4BLE1^Atr|A0A7U9M1Z6^Atr|A0A836NGW3^Atr|A0A8E0FKB0^Atr|A0A9P2PNQ5^Atr|A0A9Q6UW43^Atr|A0AA36KU17^Atr|A7ZHB7^Atr|B1LFV8^Atr|B7L4F0^Atr|B7MAE8^Atr|B7MNN3^Atr|B7N7Q2^Atr|B7UI73^Atr|C3TRF7^Atr|D3H3B4^…	FKPB	P0AEM0	FKBX_ECOLI	4			-0.0462866	0.88775	22.4289	22.4143	5	5
P61949	Flavodoxin 1 (Flavodoxin A)	fldA b0684 JW0671	>sp|P61949|FLAV_ECOLI Flavodoxin 1 OS=Escherichia coli (strain K12) OX=83333 GN=fldA PE=1 SV=2^Asp|P61950^Asp|P61951^Atr|A0A0E0Y5R9^Atr|A0A0E2L800^Atr|A0A0H3EEY2^Atr|A0A0H3MIR7^Atr|A0A140NBK3^Atr|A0A454A2D2^Atr|A0A4P8C7J6^Atr|A0A5R8RHB7^Atr|A0A7U9P1F7^Atr|A0A7U9QEQ6^Atr|A0A828UDD8^Atr|A0A829KYD1^Atr|A0A836NGF1^Atr|A0A979GDP8^Atr|A0A9P2GJW7^Atr|A0A9P2MML5^Atr|A0A9Q6UXZ0^Atr|A0AA35AED6^Atr|A0AAD0JV…	FLDA	P61949	FLAV_ECOLI	9			0.252283	0.0812903	24.988	25.2795	5	5
P0ABY4	Flavodoxin 2	fldB b2895 JW2863	>sp|P0ABY4|FLAW_ECOLI Flavodoxin 2 OS=Escherichia coli (strain K12) OX=83333 GN=fldB PE=1 SV=1^Atr|C3SVV7^Asp|P0ABY5^Asp|P0ABY6^Atr|A0A0E0XWH6^Atr|A0A0E2L1E7^Atr|A0A0H2Z346^Atr|A0A0H3EKV3^Atr|A0A0H3MPG9^Atr|A0A0H3PT35^Atr|A0A140N8H4^Atr|A0A192CCB4^Atr|A0A1X3I236^Atr|A0A1X3JDI2^Atr|A0A454A7C4^Atr|A0A4P8C0J3^Atr|A0A7I6GZN5^Atr|A0A7U9IVT8^Atr|A0A7U9QHI9^Atr|A0A828U5E0^Atr|A0A836ZAA6^Atr|A0A8E0FNX7^A…	FLDB	P0ABY4	FLAW_ECOLI	5			-0.121495	0.522016	21.3139	21.2302	5	5
P0AEM4	Negative regulator of flagellin synthesis (Anti-sigma-28 factor)	flgM b1071 JW1058	>sp|P0AEM4|FLGM_ECOLI Negative regulator of flagellin synthesis OS=Escherichia coli (strain K12) OX=83333 GN=flgM PE=1 SV=1^Atr|A0A0E0Y201^Atr|A0A0E1SSB5^Atr|A0A140NCW0^Atr|A0A1X3JIU1^Atr|A0A7I6H4R5^Atr|A0A7U9P0Q4^Atr|A0A8E0FMH8^Atr|A0A979GDV3^Atr|A7ZKH6^Atr|B7LG05^Atr|E1J9I6^Atr|J7Q703^Atr|A0A9P2MJW0^Atr|A0AA35F4Y3^Atr|A0AAD0K0G3^Atr|A0AAD2UCC6^Atr|A0AAD2ZCS8^Atr|A0AAD2ZDW1^Atr|A0AAI8HDZ6	FLGM	P0AEM4	FLGM_ECOLI	3		UP	NaN	NaN	NaN	21.9863	0	5
P15286	Flagellar regulator flk (Fluke)	flk div b2321 JW2318	>sp|P15286|FLK_ECOLI Flagellar regulator flk OS=Escherichia coli (strain K12) OX=83333 GN=flk PE=3 SV=2^Atr|A0A0E1T054^Atr|A0A140N9K5^Atr|A0A1X3JEM0^Atr|A0A037YHD2	FLK	P15286	FLK_ECOLI	7			-0.0463518	0.78202	20.3226	20.3139	5	5
P39180	Antigen 43 (AG43) (Fluffing protein) [Cleaved into: Antigen 43 alpha chain;Antigen 43 beta chain]	flu yeeQ yzzX b2000 JW1982	>sp|P39180|AG43_ECOLI Antigen 43 OS=Escherichia coli (strain K12) OX=83333 GN=flu PE=1 SV=3	FLU	P39180	AG43_ECOLI	17			0.209715	0.345648	21.2776	21.5202	5	5
P23882	Methionyl-tRNA formyltransferase (EC 2.1.2.9) (Met-tRNA(fMet) formyltransferase)	fmt yhdD b3288 JW3249	>sp|P23882|FMT_ECOLI Methionyl-tRNA formyltransferase OS=Escherichia coli (strain K12) OX=83333 GN=fmt PE=1 SV=4^Atr|A0A037YAZ9^Atr|A0A140N7N2^Atr|A0A1X3JB31^Asp|A8A592^Asp|B1IQ12^Asp|B1X6E0^Asp|C4ZUE2	FMT	P23882	FMT_ECOLI	11			0.0249466	0.8032	23.5069	23.5808	5	5
P0A9E5	Fumarate and nitrate reduction regulatory protein	fnr nirR b1334 JW1328	>sp|P0A9E5|FNR_ECOLI Fumarate and nitrate reduction regulatory protein OS=Escherichia coli (strain K12) OX=83333 GN=fnr PE=1 SV=1^Asp|P0A9E6^Asp|P0A9E7^Atr|A0A0E0Y365^Atr|A0A0E1SWC2^Atr|A0A0E2L6M2^Atr|A0A0H3EIG8^Atr|A0A0H3MGI3^Atr|A0A4P8C2S1^Atr|A0A5R8TCQ3^Atr|A0A7I6GYL3^Atr|A0A7U9IZG2^Atr|A0A7U9LP75^Atr|A0A828U6M3^Atr|A0A836NES7^Atr|A0A8E0FKU9^Atr|A0A9P2LSJ8^Atr|A0A9P2MK58^Atr|A0A9Q6Y3N3^Atr|A0A…	FNR	P0A9E5	FNR_ECOLI	4			-0.161598	0.334288	23.9614	23.849	5	5
P0AC23	Formate channel FocA (Formate transporter FocA)	focA ycaE b0904 JW0887	>sp|P0AC23|FOCA_ECOLI Formate channel FocA OS=Escherichia coli (strain K12) OX=83333 GN=focA PE=1 SV=1^Asp|P0AC25^Asp|P0AC24^Atr|A0A0E0Y2V0^Atr|A0A0E1SWN9^Atr|A0A0H3EH41^Atr|A0A0H3MI63^Atr|A0A0H3PQ35^Atr|A0A140NBU0^Atr|A0A1X3JKK0^Atr|A0A4P8C6Y6^Atr|A0A7I6H0K5^Atr|A0A7U9J2W6^Atr|A0A7U9QEF6^Atr|A0A828UCW1^Atr|A0A836ZD50^Atr|A0A8E0FSQ5^Atr|A0A979GDK1^Atr|A0A9P2IB73^Atr|A0A9P2VLG9^Atr|A0A9Q6Y5G3^Atr|…	FOCA	P0AC23	FOCA_ECOLI	3			0.131353	0.466925	20.9792	21.0908	5	5
P0ABQ4	Dihydrofolate reductase (EC 1.5.1.3)	folA tmrA b0048 JW0047	>sp|P0ABQ4|DYR_ECOLI Dihydrofolate reductase OS=Escherichia coli (strain K12) OX=83333 GN=folA PE=1 SV=1^Atr|A0A0E0Y5E3^Atr|A0A0E1T3I2^Atr|A0A0H3MHQ0^Atr|A0A7M4BLF3^Atr|A0A828UE85^Atr|A0A836ZDR2^Atr|B7L4H1^Atr|B7MAH1^Atr|B7MNQ5^Atr|B7N7S3^Atr|B7UI94^Atr|C3TR70^Atr|D8ACH8^Atr|E8Q2I9^Asp|P0ABQ5^Atr|A0A454A0V5^Atr|A0A5R8TER8^Atr|A0A979GCI0^Atr|A0A9P2I6W4^Atr|A0AA35AHW6^Atr|A0AAD0JTW1^Atr|A0AAD2NRM1^…	FOLA	P0ABQ4	DYR_ECOLI	10			0.0981688	0.287635	22.6038	22.7459	5	5
P0AC16	Dihydroneopterin aldolase (DHNA) (EC 4.1.2.25) (7,8-dihydroneopterin 2'-epimerase) (7,8-dihydroneopterin aldolase) (7,8-dihydroneopterin epimerase) (EC 5.1.99.8) (Dihydroneopterin epimerase)	folB ygiG b3058 JW3030	>sp|P0AC16|FOLB_ECOLI Dihydroneopterin aldolase OS=Escherichia coli (strain K12) OX=83333 GN=folB PE=1 SV=1^Asp|P0AC17^Atr|A0A0E1SZQ3^Atr|A0A0E2L1W4^Atr|A0A0H2Z319^Atr|A0A0H3ENX1^Atr|A0A0H3MUM4^Atr|A0A140N427^Atr|A0A454A827^Atr|A0A5R8R9U3^Atr|A0A7I6H9C9^Atr|A0A7U9IW82^Atr|A0A829L3P4^Atr|A0A836N939^Atr|A0A8E0FNE0^Atr|A0A9P2IAJ9^Atr|A0AA35APF6^Atr|A0AAD0JZW4^Atr|A0AAD2RZ13^Atr|A0AAD2V6V2^Atr|A0AAD2…	FOLB	P0AC16	FOLB_ECOLI	3	+	DOWN	-0.265179	0.03921	23.7959	23.5962	5	5
P08192	Dihydrofolate synthase/folylpolyglutamate synthase (DHFS / FPGS) (EC 6.3.2.12) (EC 6.3.2.17) (Folylpoly-gamma-glutamate synthetase-dihydrofolate synthetase) (Folylpolyglutamate synthetase) (Tetrahydrofolylpolyglutamate synthase)	folC dedC b2315 JW2312	>sp|P08192|FOLC_ECOLI Dihydrofolate synthase/folylpolyglutamate synthase OS=Escherichia coli (strain K12) OX=83333 GN=folC PE=1 SV=2^Atr|A0A0E1T624^Atr|A0A140N539^Atr|A0A1X3JEM5^Atr|A0A7I6GZV0^Atr|W8T812	FOLC	P08192	FOLC_ECOLI	17			-0.0913986	0.154654	22.0465	22.0051	5	5
P24186	Bifunctional protein FolD [Includes: Methylenetetrahydrofolate dehydrogenase (EC 1.5.1.5);Methenyltetrahydrofolate cyclohydrolase (EC 3.5.4.9)]	folD ads b0529 JW0518	>sp|P24186|FOLD_ECOLI Bifunctional protein FolD OS=Escherichia coli (strain K12) OX=83333 GN=folD PE=1 SV=4^Atr|A0A140NEF5^Atr|A0A1X3JKH7^Atr|A0A7U9J140^Atr|A0A9P2IEI1^Atr|A0AAD2UEJ6^Atr|A0AAD2VB87^Asp|B1IZ72^Asp|B1XGC7^Asp|B7M4N2^Asp|C4ZUX7^Atr|E1J064^Atr|J7R1K9^Atr|W1F1K5^Atr|A0AAI8EP55	FOLD	P24186	FOLD_ECOLI	10			-0.141011	0.168212	22.297	22.2004	5	5
P0A6T5	GTP cyclohydrolase 1 (EC 3.5.4.16) (GTP cyclohydrolase I) (GTP-CH-I)	folE b2153 JW2140	>sp|P0A6T5|GCH1_ECOLI GTP cyclohydrolase 1 OS=Escherichia coli (strain K12) OX=83333 GN=folE PE=1 SV=2^Atr|A0A0E0XX72^Atr|A0A0E1T263^Atr|A0A0E2L531^Atr|A0A0H3EKW6^Atr|A0A0H3PKG1^Atr|A0A140N5I1^Atr|A0A192C909^Atr|A0A1X3I5X0^Atr|A0A1X3J059^Atr|A0A1X3JE36^Atr|A0A4P8C007^Atr|A0A7U9IXZ4^Atr|A0A7U9LRV4^Atr|A0A828U7F5^Atr|A0A829L961^Atr|A0A836ZDT2^Atr|A0A8E0FPH5^Atr|A0A9P2GIY4^Atr|A0A9P2I618^Atr|A0A9Q6Y…	FOLE	P0A6T5	GCH1_ECOLI	12	+	DOWN	-0.366945	0.0212662	23.6363	23.323	5	5
P26281	2-amino-4-hydroxy-6-hydroxymethyldihydropteridine pyrophosphokinase (EC 2.7.6.3) (6-hydroxymethyl-7,8-dihydropterin pyrophosphokinase) (PPPK) (7,8-dihydro-6-hydroxymethylpterin-pyrophosphokinase) (HPPK)	folK b0142 JW0138	>sp|P26281|HPPK_ECOLI 2-amino-4-hydroxy-6-hydroxymethyldihydropteridine pyrophosphokinase OS=Escherichia coli (strain K12) OX=83333 GN=folK PE=1 SV=3^Atr|A0A037Y8A4^Atr|A0A1X3JNJ6	FOLK	P26281	HPPK_ECOLI	3			0.501384	0.184502	19.6773	20.2257	5	5
P0AFS3	Dihydromonapterin reductase (H(2)-MPt reductase) (EC 1.5.1.50) (Dihydrofolate reductase) (DHFR) (EC 1.5.1.3)	folM ydgB b1606 JW1598	>sp|P0AFS3|FOLM_ECOLI Dihydromonapterin reductase OS=Escherichia coli (strain K12) OX=83333 GN=folM PE=1 SV=1^Atr|A0A0E1T245^Atr|A0A0H3PJ08^Atr|A0A140N9P8^Atr|A0A1X3JFS7^Atr|A0A4P8C034^Atr|A0A7U9LVM7^Atr|A0A9P2PRT5^Atr|A0A9Q6V150^Asp|A8A0E8^Asp|B1IQY4^Atr|C3T972^Asp|P0AFS4^Atr|A0AAJ4JJV5	FOLM	P0AFS3	FOLM_ECOLI	3			0.240592	0.198832	22.1918	22.4805	5	5
P0AC13	Dihydropteroate synthase (DHPS) (EC 2.5.1.15) (Dihydropteroate pyrophosphorylase)	folP dhpS b3177 JW3144	>sp|P0AC13|DHPS_ECOLI Dihydropteroate synthase OS=Escherichia coli (strain K12) OX=83333 GN=folP PE=1 SV=1^Asp|P0AC14^Atr|A0A0E0XU33^Atr|A0A0E1T3B2^Atr|A0A0H3MUV4^Atr|A0A0H3PU97^Atr|A0A140N7Z8^Atr|A0A454A835^Atr|A0A7I6H940^Atr|A0A828U447^Atr|A0A837AIR1^Atr|A0A8E0KV85^Atr|A0A979GI45^Atr|A0A9P2I9L8^Atr|A0A9P2QZX2^Atr|A0AA35APV2^Atr|A0AAD0K5T9^Atr|A0AAD2NR68^Atr|A0AAD2V765^Atr|A0AAD2VK38^Atr|A7ZS73^…	FOLP	P0AC13	DHPS_ECOLI	9			-0.180463	0.0720437	22.3269	22.1822	5	5
P0AC19	Dihydroneopterin triphosphate 2'-epimerase (EC 5.1.99.7) (D-erythro-7,8-dihydroneopterin triphosphate epimerase)	folX b2303 JW2300	>sp|P0AC19|FOLX_ECOLI Dihydroneopterin triphosphate 2'-epimerase OS=Escherichia coli (strain K12) OX=83333 GN=folX PE=1 SV=2^Atr|A0A0E0XY55^Atr|A0A0E1SRS0^Atr|A0A0E2L5U1^Atr|A0A0H2Z0Y0^Atr|A0A0H3EJN3^Atr|A0A0H3MMN5^Atr|A0A0H3PTD7^Atr|A0A140N9I5^Atr|A0A1X3I6T0^Atr|A0A1X3J0S3^Atr|A0A1X3JEI2^Atr|A0A454A5Y8^Atr|A0A4P8C0E1^Atr|A0A7I6H841^Atr|A0A7U9LKA8^Atr|A0A7U9NZA8^Atr|A0A828U6K0^Atr|A0A829KZM7^Atr|…	FOLX	P0AC19	FOLX_ECOLI	5			-0.287647	0.0636271	24.4006	24.1427	5	5
P28861	Flavodoxin/ferredoxin--NADP reductase (EC 1.18.1.2) (EC 1.19.1.1) (Ferredoxin (flavodoxin):NADP(+) oxidoreductase) (Ferredoxin--NADP reductase) (FNR) (Flavodoxin--NADP reductase) (FLDR) (Methyl viologen resistance protein A) (dA1)	fpr mvrA b3924 JW3895	>sp|P28861|FENR_ECOLI Flavodoxin/ferredoxin--NADP reductase OS=Escherichia coli (strain K12) OX=83333 GN=fpr PE=1 SV=4^Atr|A0A0E1T181^Atr|A0A7I6HB36^Atr|W8SW33	FPR	P28861	FENR_ECOLI	8			0.488499	0.116376	23.5931	24.1115	5	5
P00363	Fumarate reductase flavoprotein subunit (EC 1.3.5.1) (Quinol-fumarate reductase flavoprotein subunit) (QFR flavoprotein subunit)	frdA b4154 JW4115	>sp|P00363|FRDA_ECOLI Fumarate reductase flavoprotein subunit OS=Escherichia coli (strain K12) OX=83333 GN=frdA PE=1 SV=3^Atr|A0A0E0Y8K8^Atr|A0A0E1T4I2^Atr|A0A140NCT2^Atr|A0A1X3HXU4^Atr|A0A1X3J6V9^Atr|A0A1X3J8J9^Atr|A0A4P8CBB8^Atr|A0A7U9J0K5^Atr|A0A7U9M0Y6^Atr|A0A828TSG9^Atr|A0A829L5L1^Atr|A0A837AIG0^Atr|A0A979H0B2^Atr|A0A9Q6V4S6^Atr|A7ZV27^Atr|B7LC15^Atr|B7NG93^Atr|C3SGA7^Atr|D3GV56^Atr|E0J043^A…	FRDA	P00363	FRDA_ECOLI	37			0.155734	0.184044	23.1037	23.3138	5	5
P0AC47	Fumarate reductase iron-sulfur subunit (EC 1.3.5.1) (Quinol-fumarate reductase iron-sulfur subunit) (QFR iron-sulfur subunit)	frdB b4153 JW4114	>sp|P0AC47|FRDB_ECOLI Fumarate reductase iron-sulfur subunit OS=Escherichia coli (strain K12) OX=83333 GN=frdB PE=1 SV=2^Asp|P0AC48^Asp|P0AC49^Atr|A0A0E0Y6L5^Atr|A0A0E1SYV3^Atr|A0A0H3MN56^Atr|A0A0H3Q3E5^Atr|A0A140NF50^Atr|A0A454AAR7^Atr|A0A4P8C825^Atr|A0A5R8RDJ5^Atr|A0A7I6HD75^Atr|A0A7U9J0L3^Atr|A0A7U9M058^Atr|A0A828U2B7^Atr|A0A829L8N7^Atr|A0A836ZC71^Atr|A0A8E0FIE1^Atr|A0A979H4K9^Atr|A0A9P2IBI4^A…	FRDB	P0AC47	FRDB_ECOLI	9			0.180856	0.0878186	23.1899	23.4107	5	5
P0A8Q0	Fumarate reductase subunit C (Fumarate reductase 15 kDa hydrophobic protein) (Quinol-fumarate reductase subunit C) (QFR subunit C)	frdC b4152 JW4113	>sp|P0A8Q0|FRDC_ECOLI Fumarate reductase subunit C OS=Escherichia coli (strain K12) OX=83333 GN=frdC PE=1 SV=1^Atr|A0A0E0Y4Y4^Atr|A0A0E1SVI1^Atr|A0A0E2KX55^Atr|A0A0H3EP89^Atr|A0A0H3PZC6^Atr|A0A140NEM3^Atr|A0A192CHD3^Atr|A0A1X3J6U2^Atr|A0A1X3J8H6^Atr|A0A4P8C8H9^Atr|A0A7U9P160^Atr|A0A7U9QAP1^Atr|A0A828U063^Atr|A0A837AIG1^Atr|A0A8E0FIA8^Atr|A0A9P2ID71^Atr|A0A9P2PY60^Atr|A0A9Q6Y5D4^Atr|A0AA35ARB1^Atr…	FRDC	P0A8Q0	FRDC_ECOLI	4			-0.288279	0.234459	22.5708	22.3271	5	5
P0AEN1	NAD(P)H-flavin reductase (EC 1.5.1.41) (FMN reductase) (Ferrisiderophore reductase C) (NAD(P)H:flavin oxidoreductase) (Riboflavin reductase [NAD(P)H])	fre fadI flrD fsrC ubiB b3844 JW3820	>sp|P0AEN1|FRE_ECOLI NAD(P)H-flavin reductase OS=Escherichia coli (strain K12) OX=83333 GN=fre PE=1 SV=2^Asp|P0AEN2^Asp|P0AEN3^Atr|A0A0E0Y5S2^Atr|A0A0E1SXT5^Atr|A0A0E2KZ37^Atr|A0A0H2Z4U1^Atr|A0A0H3EPF0^Atr|A0A0H3PZA3^Atr|A0A140NG19^Atr|A0A1X3IU53^Atr|A0A1X3JA61^Atr|A0A4P8CCV5^Atr|A0A5R8RC01^Atr|A0A7I6HAW6^Atr|A0A7U9IUV7^Atr|A0A7U9LHZ2^Atr|A0A828U1S5^Atr|A0A836ZCH6^Atr|A0A8E0FLE5^Atr|A0A979GIN8^At…	FRE	P0AEN1	FRE_ECOLI	13	+	DOWN	-0.57663	0.0159981	23.2405	22.7117	5	5
P25437	S-(hydroxymethyl)glutathione dehydrogenase (EC 1.1.1.284) (Alcohol dehydrogenase class-3) (EC 1.1.1.1) (Alcohol dehydrogenase class-III) (Glutathione-dependent formaldehyde dehydrogenase) (FALDH) (FDH) (GSH-FDH) (EC 1.1.1.-)	frmA adhC b0356 JW0347	>sp|P25437|FRMA_ECOLI S-(hydroxymethyl)glutathione dehydrogenase OS=Escherichia coli (strain K12) OX=83333 GN=frmA PE=1 SV=3	FRMA	P25437	FRMA_ECOLI	11			0.0515194	0.579758	23.4381	23.552	5	5
P0AAP3	Transcriptional repressor FrmR	frmR yaiN b0357 JW0348	>sp|P0AAP3|FRMR_ECOLI Transcriptional repressor FrmR OS=Escherichia coli (strain K12) OX=83333 GN=frmR PE=1 SV=1^Atr|A0A0H3MEG8^Atr|A0A7U9LM97^Atr|A0A836NGT6^Atr|A0A8E0FT69^Atr|A0A9P2PSD1^Atr|A0A9Q6UWM2^Asp|A1A836^Asp|A7ZIA5^Asp|A7ZX05^Asp|B1J084^Asp|B1LIP2^Atr|B7L514^Atr|B7MD22^Atr|B7MPC4^Atr|B7N8R4^Atr|B7UJJ4^Atr|E0J0P4^Atr|E2QGA9^Asp|P0AAP4^Asp|Q0TKS6^Asp|Q1RFI6^Asp|Q8X5J3^Atr|A0A0E0Y6H4^Atr|A…	FRMR	P0AAP3	FRMR_ECOLI	6			0.198534	0.1104	22.4576	22.6987	5	5
P0A805	Ribosome-recycling factor (RRF) (Ribosome-releasing factor)	frr rrf b0172 JW0167	>sp|P0A805|RRF_ECOLI Ribosome-recycling factor OS=Escherichia coli (strain K12) OX=83333 GN=frr PE=1 SV=1^Atr|A0A0E0Y3Y1^Atr|A0A0E1T3A2^Atr|A0A0E2LPB9^Atr|A0A0H3EF44^Atr|A0A0H3PJM5^Atr|A0A140NAU7^Atr|A0A192CJ03^Atr|A0A1X3ICA0^Atr|A0A1X3J7Y7^Atr|A0A1X3JNM5^Atr|A0A4P8C4M2^Atr|A0A7U9J1A1^Atr|A0A7U9QDA4^Atr|A0A828UE28^Atr|A0A829L028^Atr|A0A836NF59^Atr|A0A8E0KTK6^Atr|A0A9P2MK42^Atr|A0A9P2VIJ7^Atr|A0A9…	FRR	P0A805	RRF_ECOLI	11			0.088917	0.36567	25.7185	25.8517	5	5
P04335	Esterase FrsA (EC 3.1.1.1) (Fermentation/respiration switch protein)	frsA yafA b0239 JW0229	>sp|P04335|FRSA_ECOLI Esterase FrsA OS=Escherichia coli (strain K12) OX=83333 GN=frsA PE=1 SV=2^Atr|A0A094Y6U1^Atr|A0A1X3JM37^Asp|B1XDY2^Asp|C4ZT96	FRSA	P04335	FRSA_ECOLI	20			-0.105309	0.130527	22.1354	22.0768	5	5
P20966	PTS system fructose-specific EIIB'BC component (EIIB'BC-Fru) [Includes: PTS system fructose-specific EIIB component (EC 2.7.1.202) (EIII-Fru) (Fructose-specific phosphotransferase enzyme IIB component);PTS system fructose-specific EIIC component (Fructose permease IIC component)]	fruA ptsF b2167 JW2154	>sp|P20966|PTFBC_ECOLI PTS system fructose-specific EIIB'BC component OS=Escherichia coli (strain K12) OX=83333 GN=fruA PE=1 SV=1^Atr|A0A024L1Q1	FRUA	P20966	PTFBC_ECOLI	8			-0.0377855	0.746788	23.4598	23.4679	5	5
P69811	Multiphosphoryl transfer protein (MTP) (Diphosphoryl transfer protein) (DTP) (Phosphotransferase FPr protein) (Pseudo-HPr) [Includes: Phosphocarrier protein HPr (Protein H);PTS system fructose-specific EIIA component (EIIA-Fru) (EIII-Fru) (Fructose-specific phosphotransferase enzyme IIA component)]	fruB fpr fruF b2169 JW2156	>sp|P69811|PTFAH_ECOLI Multiphosphoryl transfer protein OS=Escherichia coli (strain K12) OX=83333 GN=fruB PE=1 SV=1^Asp|P69812^Atr|A0A0H3MI13^Atr|A0A0H3PP04^Atr|A0A192CA09^Atr|A0A1X3I5W3^Atr|A0A1X3J137^Atr|A0A1X3JEX5^Atr|A0A7U9NZ67^Atr|A0A828U041^Atr|A0A9P2I6K5^Atr|A0A9P2PSW1^Atr|A0AA36KYQ6^Atr|A7ZNZ2^Atr|B1LKR6^Atr|B7MXI2^Atr|B7N5D2^Atr|B7UFI5^Atr|C3T3Q7^Atr|D3H033^Atr|F4SZY0^Atr|A0AAD0NT56^Atr|…	FRUB	P69811	PTFAH_ECOLI	13			-0.152904	0.217235	23.089	22.9872	5	5
P0AEW9	1-phosphofructokinase (EC 2.7.1.56) (Fructose 1-phosphate kinase) (Fru1PK)	fruK fpk b2168 JW2155	>sp|P0AEW9|K1PF_ECOLI 1-phosphofructokinase OS=Escherichia coli (strain K12) OX=83333 GN=fruK PE=1 SV=1^Atr|A0A0E0XX55^Atr|A0A0E1SZB4^Atr|A0A0E2L4W1^Atr|A0A0H2Z0H6^Atr|A0A0H3EIZ6^Atr|A0A0H3MID1^Atr|A0A0H3PKF4^Atr|A0A140N679^Atr|A0A192C8L7^Atr|A0A1X3I5X5^Atr|A0A1X3J0N1^Atr|A0A1X3JEN1^Atr|A0A454A5S4^Atr|A0A4P8C1Z8^Atr|A0A7I6H4W9^Atr|A0A7U9IY07^Atr|A0A7U9LXL6^Atr|A0A828U3U4^Atr|A0A829L4V1^Atr|A0A836…	FRUK	P0AEW9	K1PF_ECOLI	11	+	DOWN	-0.423543	0.0190376	22.0266	21.6449	5	5
P78055	Fructose-6-phosphate aldolase 1 (EC 4.1.2.-) (Fructose-6-phosphate aldolase A) (FSAA)	fsaA fsa mipB ybiZ b0825 JW5109	>sp|P78055|FSAA_ECOLI Fructose-6-phosphate aldolase 1 OS=Escherichia coli (strain K12) OX=83333 GN=fsaA PE=1 SV=2^Atr|A0A024L4X2	FSAA	P78055	FSAA_ECOLI	3			0.000299625	0.997764	22.3121	22.3451	5	5
P0A998	Bacterial non-heme ferritin (EC 1.16.3.2) (Ferritin-1)	ftnA ftn gen-165 rsgA b1905 JW1893	>sp|P0A998|FTNA_ECOLI Bacterial non-heme ferritin OS=Escherichia coli (strain K12) OX=83333 GN=ftnA PE=1 SV=1^Asp|P0A999^Asp|P0A9A0^Atr|A0A0E0XXN5^Atr|A0A0E1T5A3^Atr|A0A0E2L4M0^Atr|A0A0H2YZN0^Atr|A0A0H3EK31^Atr|A0A0H3MGB4^Atr|A0A0H3PI18^Atr|A0A140N8N2^Atr|A0A1X3I553^Atr|A0A1X3JHF6^Atr|A0A454A501^Atr|A0A5R8TAQ1^Atr|A0A7I6H4D6^Atr|A0A7U9IYK4^Atr|A0A828U967^Atr|A0A829L2U0^Atr|A0A836NED5^Atr|A0A8E0FM…	FTNA	P0A998	FTNA_ECOLI	10			0.217934	0.093943	25.3546	25.617	5	5
P0ABH0	Cell division protein FtsA	ftsA divA b0094 JW0092	>sp|P0ABH0|FTSA_ECOLI Cell division protein FtsA OS=Escherichia coli (strain K12) OX=83333 GN=ftsA PE=1 SV=1^Atr|A0A0E0Y448^Atr|A0A0E1SVK2^Atr|A0A0E2LAG7^Atr|A0A0H2YVM0^Atr|A0A0H3EEZ2^Atr|A0A0H3ME15^Atr|A0A0H3PIM5^Atr|A0A140NBT9^Atr|A0A192CI48^Atr|A0A1X3IC14^Atr|A0A1X3J8I4^Atr|A0A1X3JMR6^Atr|A0A454A0Y6^Atr|A0A4P8C4X1^Atr|A0A7M3S258^Atr|A0A7U9LZY7^Atr|A0A7U9P0X8^Atr|A0A828UFU7^Atr|A0A8E0FKB4^Atr|A…	FTSA	P0ABH0	FTSA_ECOLI	17			-0.0877321	0.296795	21.5611	21.5112	5	5
P0A9R7	Cell division ATP-binding protein FtsE	ftsE b3463 JW3428	>sp|P0A9R7|FTSE_ECOLI Cell division ATP-binding protein FtsE OS=Escherichia coli (strain K12) OX=83333 GN=ftsE PE=1 SV=1^Atr|A0A0E0XUP1^Atr|A0A0E1SYU4^Atr|A0A0E2LEN5^Atr|A0A0H2Z3T8^Atr|A0A0H3EMP5^Atr|A0A0H3MVE9^Atr|A0A0H3PT85^Atr|A0A140N4V4^Atr|A0A192CDH3^Atr|A0A1X3I171^Atr|A0A1X3IUX7^Atr|A0A1X3JBJ0^Atr|A0A454A8S5^Atr|A0A4P8BWV1^Atr|A0A7U9IVH4^Atr|A0A7U9LKK0^Atr|A0A828U2Q9^Atr|A0A829KXU0^Atr|A0A8…	FTSE	P0A9R7	FTSE_ECOLI	12	+	DOWN	-0.215613	0.0464655	23.3937	23.2333	5	5
P0AAI3	ATP-dependent zinc metalloprotease FtsH (EC 3.4.24.-) (Cell division protease FtsH)	ftsH hflB mrsC std tolZ b3178 JW3145	>sp|P0AAI3|FTSH_ECOLI ATP-dependent zinc metalloprotease FtsH OS=Escherichia coli (strain K12) OX=83333 GN=ftsH PE=1 SV=1^Atr|A0A0E0XV85^Atr|A0A0H2Z3A8^Atr|A0A0H3EP59^Atr|A0A1X3I348^Atr|A0A1X3IXS0^Atr|A0A1X3JCC2^Atr|A0A454A856^Atr|A0A828U434^Atr|A0A829L6P8^Atr|A0A8E0FNL2^Atr|A0A979H1R0^Atr|A0AA36P914^Atr|B7UJ71^Atr|C3SSK2^Atr|D8A8W9^Atr|E1J0E3^Atr|F4T3K0^Atr|Q1R6G0^Atr|A0A0H3MLB9^Atr|A0A4P8BVI5^A…	FTSH	P0AAI3	FTSH_ECOLI	40			0.0373492	0.549078	23.8976	23.9776	5	5
P0AD68	Peptidoglycan D,D-transpeptidase FtsI (EC 3.4.16.4) (Essential cell division protein FtsI) (Murein transpeptidase) (Penicillin-binding protein 3) (PBP-3) (Peptidoglycan synthase FtsI)	ftsI pbpB b0084 JW0082	>sp|P0AD68|FTSI_ECOLI Peptidoglycan D,D-transpeptidase FtsI OS=Escherichia coli (strain K12) OX=83333 GN=ftsI PE=1 SV=1^Atr|A0A0E0Y459^Atr|A0A0E1SYH6^Atr|A0A0H3PS38^Atr|A0A140NBV0^Atr|A0A1X3J8H4^Atr|A0A1X3JMQ2^Atr|A0A4P8C4Y1^Atr|A0A7U9J0Y8^Atr|A0A7U9M169^Atr|A0A8E0FK18^Atr|A0A979GCL9^Atr|A0A9P2MK60^Atr|A0A9P2PNH2^Atr|A0A9Q6Y183^Atr|A0AA35F5F4^Atr|A7ZHH5^Atr|B7LFV4^Atr|B7N7V7^Atr|C3TQQ7^Atr|E0IYU5…	FTSI	P0AD68	FTSI_ECOLI	14	+	DOWN	-0.299802	0.0211896	20.4008	20.1356	5	5
P46889	DNA translocase FtsK	ftsK b0890 JW0873	>sp|P46889|FTSK_ECOLI DNA translocase FtsK OS=Escherichia coli (strain K12) OX=83333 GN=ftsK PE=1 SV=2^Atr|Q1JQN2	FTSK	P46889	FTSK_ECOLI	21			-0.200824	0.0726971	20.2896	20.1235	5	5
P0AEN4	Cell division protein FtsL	ftsL mraR yabD b0083 JW0081	>sp|P0AEN4|FTSL_ECOLI Cell division protein FtsL OS=Escherichia coli (strain K12) OX=83333 GN=ftsL PE=1 SV=1^Atr|A0A0E0Y7I1^Atr|A0A0E1T2W0^Atr|A0A0E2LAB3^Atr|A0A0H2YVF1^Atr|A0A0H3EF07^Atr|A0A0H3MD26^Atr|A0A0H3PJI2^Atr|A0A140NE59^Atr|A0A192CI64^Atr|A0A1X3IDC1^Atr|A0A1X3J883^Atr|A0A454A0X3^Atr|A0A4P8C9B2^Atr|A0A7M4BLH6^Atr|A0A7U9J0Y5^Atr|A0A7U9QCC9^Atr|A0A828UG74^Atr|A0A829L3M0^Atr|A0A836NHS2^Atr|A…	FTSL	P0AEN4	FTSL_ECOLI	2			NaN	NaN	NaN	NaN	0	0
P29131	Cell division protein FtsN	ftsN msgA b3933 JW3904	>sp|P29131|FTSN_ECOLI Cell division protein FtsN OS=Escherichia coli (strain K12) OX=83333 GN=ftsN PE=1 SV=3^Atr|A0A0E1SYR2^Atr|A0A140NF78^Atr|A0A1X3J9S1^Atr|A0A7I6HB47^Atr|D3GRY9^Atr|Q1JQN3	FTSN	P29131	FTSN_ECOLI	8			0.159509	0.200892	22.1395	22.3421	5	5
P26648	Cell division protein FtsP	ftsP sufI b3017 JW2985	>sp|P26648|FTSP_ECOLI Cell division protein FtsP OS=Escherichia coli (strain K12) OX=83333 GN=ftsP PE=1 SV=2^Atr|A0A0E1SVX6^Atr|A0A0H3ML07^Atr|A0A140N460^Atr|A0A1X3JC01^Atr|A0A7I6H0H8^Atr|A0A836NBB0^Atr|B7ND07^Atr|W8TVG2^Atr|A0AAI8HHQ8	FTSP	P26648	FTSP_ECOLI	17			-0.0877972	0.155897	22.4027	22.3633	5	5
P0AC30	Cell division protein FtsX	ftsX ftsS b3462 JW3427	>sp|P0AC30|FTSX_ECOLI Cell division protein FtsX OS=Escherichia coli (strain K12) OX=83333 GN=ftsX PE=1 SV=1^Atr|A0A0E0XSW2^Atr|A0A0E1T0S3^Atr|A0A0E2L0Q9^Atr|A0A0H3MLS9^Atr|A0A0H3PU89^Atr|A0A140N738^Atr|A0A454A8V4^Atr|A0A4P8BUV3^Atr|A0A7I0KX25^Atr|A0A7I6H7G2^Atr|A0A7U9IVD5^Atr|A0A7U9LJ39^Atr|A0A828U320^Atr|A0A836N8G8^Atr|A0A8E0FJN3^Atr|A0A979GI99^Atr|A0A9P2I9H8^Atr|A0A9P2VID5^Atr|A0A9Q6Y4G8^Atr|A…	FTSX	P0AC30	FTSX_ECOLI	9			-0.0513486	0.518095	22.143	22.1083	5	5
P10121	Signal recognition particle receptor FtsY (SRP receptor) (EC 3.6.5.4)	ftsY b3464 JW3429	>sp|P10121|FTSY_ECOLI Signal recognition particle receptor FtsY OS=Escherichia coli (strain K12) OX=83333 GN=ftsY PE=1 SV=1^Atr|A0A094W9P3^Atr|A0A140N564^Atr|A0A1X3JBP0	FTSY	P10121	FTSY_ECOLI	25			-0.000695104	0.991406	22.9338	22.9901	5	5
P0A9A6	Cell division protein FtsZ	ftsZ sfiB sulB b0095 JW0093	>sp|P0A9A6|FTSZ_ECOLI Cell division protein FtsZ OS=Escherichia coli (strain K12) OX=83333 GN=ftsZ PE=1 SV=1^Atr|A0A0E0Y592^Atr|A0A0E1T0T3^Atr|A0A0E2L9X7^Atr|A0A0H2YVY5^Atr|A0A0H3EFF7^Atr|A0A0H3MLS6^Atr|A0A0H3PHL9^Atr|A0A140NFM6^Atr|A0A192CGW7^Atr|A0A1X3ICB8^Atr|A0A1X3J7U4^Atr|A0A1X3JMN6^Atr|A0A454A0Z6^Atr|A0A4P8C908^Atr|A0A7M3S259^Atr|A0A7U9LNR3^Atr|A0A7U9P0S7^Atr|A0A828UF40^Atr|A0A836NGQ4^Atr|A…	FTSZ	P0A9A6	FTSZ_ECOLI	31			0.11264	0.152568	23.8725	24.028	5	5
P0AB87	L-fuculose phosphate aldolase (EC 4.1.2.17) (D-ribulose-phosphate aldolase) (L-fuculose-1-phosphate aldolase)	fucA fucC prd b2800 JW2771	>sp|P0AB87|FUCA_ECOLI L-fuculose phosphate aldolase OS=Escherichia coli (strain K12) OX=83333 GN=fucA PE=1 SV=1^Atr|A0A037YR34^Atr|A0A0E1SZA4^Atr|A0A1X3JDN0	FUCA	P0AB87	FUCA_ECOLI	3			-0.0987345	0.60839	21.4203	21.3726	5	5
P69922	L-fucose isomerase (FucIase) (FucIso) (EC 5.3.1.25) (6-deoxy-L-galactose isomerase) (D-arabinose isomerase) (EC 5.3.1.3)	fucI b2802 JW2773	>sp|P69922|FUCI_ECOLI L-fucose isomerase OS=Escherichia coli (strain K12) OX=83333 GN=fucI PE=1 SV=1^Atr|A0A024LB23^Atr|A0A0E1SUD6^Atr|A0A1X3IWA5^Atr|A0A7U9LNE0^Atr|A0A8E0FP89^Atr|A0A9P2IAI7^Atr|A0A9Q6V1C7^Asp|B1XDL1^Asp|B7LXL8^Asp|B7NVV0^Asp|C4ZZV7^Atr|D8A464^Atr|E1J8C8^Atr|A0AAD0NRY2^Atr|A0AAD2VE25^Atr|A0AAI8HI90	FUCI	P69922	FUCI_ECOLI	19			-0.0216087	0.884065	21.6328	21.6471	5	5
P11553	L-fuculokinase (EC 2.7.1.51) (L-fuculose kinase)	fucK b2803 JW2774	>sp|P11553|FUCK_ECOLI L-fuculokinase OS=Escherichia coli (strain K12) OX=83333 GN=fucK PE=1 SV=4^Atr|A0A085P0I6	FUCK	P11553	FUCK_ECOLI	4		DOWN	NaN	NaN	18.6701	NaN	5	0
P0A9S1	Lactaldehyde reductase (EC 1.1.1.77) (Propanediol oxidoreductase)	fucO b2799 JW2770	>sp|P0A9S1|FUCO_ECOLI Lactaldehyde reductase OS=Escherichia coli (strain K12) OX=83333 GN=fucO PE=1 SV=2^Asp|P0A9S2^Atr|A0A0E0XVF1^Atr|A0A0E1T910^Atr|A0A0J3VTL4^Atr|A0A4P8C0A3^Atr|A0A7U9IWP4^Atr|A0A836NBV9^Atr|A0A979H4F7^Atr|A0A9P2I995^Atr|A0A9P2LRL0^Atr|A0A9Q6Y5M9^Atr|A0AA35AFP7^Atr|A0AAD0JZ90^Atr|A0AAD2UA93^Atr|A0AAD2VEW0^Atr|A0AAI8MXL2^Atr|A0AAJ3ZBP8^Atr|A0AAJ4MEM1^Atr|A7ZQP3^Atr|E0J206^Atr|W1…	FUCO	P0A9S1	FUCO_ECOLI	12			-0.0133033	0.921038	21.7846	21.8384	5	5
P0ACK8	L-fucose operon activator	fucR b2805 JW2776	>sp|P0ACK8|FUCR_ECOLI L-fucose operon activator OS=Escherichia coli (strain K12) OX=83333 GN=fucR PE=4 SV=1^Atr|A0A0E0XWI8^Atr|A0A0E1SST8^Atr|A0A4P8BYX1^Atr|A0A7I6H668^Atr|A0A7U9IWT0^Atr|A0A7U9Q8N9^Atr|A0A829LDJ7^Atr|A0A836ZA77^Atr|A0A8E0FN13^Atr|A0A979GH86^Atr|A0A9P2MLP7^Atr|A0A9Q6Y4C4^Atr|A0AA35ALX9^Atr|A0AAD0NU17^Atr|A0AAD2S2N3^Atr|A0AAD2U9T2^Atr|A0AAD2ZBY0^Atr|A0AAI8HI77^Atr|A0AAJ4D9P5^Atr|A7…	FUCR	P0ACK8	FUCR_ECOLI	6			-0.183635	0.482049	21.5723	21.4417	5	5
P0AEN8	L-fucose mutarotase (EC 5.1.3.29) (D-ribose pyranase) (EC 5.4.99.62) (Fucose 1-epimerase) (Type-2 mutarotase)	fucU b2804 JW2775	>sp|P0AEN8|FUCM_ECOLI L-fucose mutarotase OS=Escherichia coli (strain K12) OX=83333 GN=fucU PE=1 SV=1^Atr|A0A0E0XVE7^Atr|A0A0E1SSI7^Atr|A0A0E2LFL9^Atr|A0A0H3PNH3^Atr|A0A140N901^Atr|A0A192CAG8^Atr|A0A1X3I2D1^Atr|A0A1X3JD39^Atr|A0A4P8BYY3^Atr|A0A7U9IWM4^Atr|A0A7U9QAY6^Atr|A0A828U1Y8^Atr|A0A829LFD1^Atr|A0A836ZAB0^Atr|A0A8E0KUU4^Atr|A0A9P2MMD4^Atr|A0A9P2UXY3^Atr|A0A9Q6Y3W3^Atr|A0AA35ANY8^Atr|A0AA36P6…	FUCU	P0AEN8	FUCM_ECOLI	7			-0.313589	0.201291	26.1114	25.8385	5	5
P0AC33	Fumarate hydratase class I, aerobic (EC 4.2.1.2) (Fumarase A) (Oxaloacetate keto--enol-isomerase) (OAAKE isomerase) (Oxaloacetate tautomerase) (EC 5.3.2.2)	fumA b1612 JW1604	>sp|P0AC33|FUMA_ECOLI Fumarate hydratase class I, aerobic OS=Escherichia coli (strain K12) OX=83333 GN=fumA PE=1 SV=2^Asp|P0AC34^Atr|A0A0E2LKL8^Atr|A0A0H2YZF0^Atr|A0A0H3EHQ5^Atr|A0A0H3MKF3^Atr|A0A140N8Y0^Atr|A0A1X3I6G9^Atr|A0A1X3IYH9^Atr|A0A454A4C0^Atr|A0A4P8C0M1^Atr|A0A7U9LW91^Atr|A0A7U9P0E0^Atr|A0A828U7R9^Atr|A0A829KYF6^Atr|A0A8E0KWI5^Atr|A0A979GF19^Atr|A0A9P2I8K4^Atr|A0A9Q6V1C6^Atr|A0AAD0JX20^…	FUMA	P0AC33	FUMA_ECOLI	40			0.0713793	0.219238	24.6401	24.769	5	5
P14407	Fumarate hydratase class I, anaerobic (EC 4.2.1.2) (D-tartrate dehydratase) (EC 4.2.1.81) (Fumarase B)	fumB b4122 JW4083	>sp|P14407|FUMB_ECOLI Fumarate hydratase class I, anaerobic OS=Escherichia coli (strain K12) OX=83333 GN=fumB PE=1 SV=2^Atr|A0A024L6J6^Atr|A0A1X3J9L7	FUMB	P14407	FUMB_ECOLI	17			0.0621496	0.872329	22.1362	22.2446	5	5
P05042	Fumarate hydratase class II (Fumarase C) (EC 4.2.1.2) (Aerobic fumarase) (Iron-independent fumarase)	fumC b1611 JW1603	>sp|P05042|FUMC_ECOLI Fumarate hydratase class II OS=Escherichia coli (strain K12) OX=83333 GN=fumC PE=1 SV=1^Atr|A0A024L3D9^Atr|A0A1X3IYK5^Atr|A0A1X3JG87^Atr|W1X103	FUMC	P05042	FUMC_ECOLI	22			0.11828	0.576235	24.9305	25.1116	5	5
P0ACX5	Fumarase D (EC 4.2.1.2)	fumD ydhZ b1675 JW1665	>sp|P0ACX5|FUMD_ECOLI Fumarase D OS=Escherichia coli (strain K12) OX=83333 GN=fumD PE=1 SV=1^Atr|A0A0E0Y0B5^Atr|A0A0E2LI71^Atr|A0A0H3EJE2^Atr|A0A0H3MGT1^Atr|A0A140N9I8^Atr|A0A192C6U6^Atr|A0A4P8C5E0^Atr|A0A9P2GG82^Atr|A0AAD2RZX6^Atr|A0AAD2U8I2^Atr|A0AAD2V9B7^Atr|A0AAD2VJG6^Atr|A7ZME0^Atr|B7L5M7^Atr|B7MA27^Atr|B7MV54^Atr|B7NBC6^Atr|B7US14^Atr|C3T897^Atr|E0IXM1^Asp|P0ACX6^Asp|P0ACX7^Atr|Q1RBC1^Atr|S…	FUMD	P0ACX5	FUMD_ECOLI	3			0.106768	0.603616	23.2482	23.4008	5	5
P0A9A9	Ferric uptake regulation protein (Ferric uptake regulator)	fur b0683 JW0669	>sp|P0A9A9|FUR_ECOLI Ferric uptake regulation protein OS=Escherichia coli (strain K12) OX=83333 GN=fur PE=1 SV=1^Atr|A0A0E0Y275^Atr|A0A0E1T3G9^Atr|A0A0E2L7T8^Atr|A0A0H2YX47^Atr|A0A0H3EH26^Atr|A0A0H3MEC8^Atr|A0A0H3PSJ7^Atr|A0A140NE13^Atr|A0A192CIN2^Atr|A0A1X3I973^Atr|A0A1X3J5F0^Atr|A0A1X3JKL5^Atr|A0A454A2D6^Atr|A0A4P8C7T1^Atr|A0A7M3S3J7^Atr|A0A7U9P329^Atr|A0A7U9QBN0^Atr|A0A828UEW7^Atr|A0A829L4C2^A…	FUR	P0A9A9	FUR_ECOLI	7			0.124818	0.429281	23.9097	24.0727	5	5
P0A6M8	Elongation factor G (EF-G) (EC 3.6.5.-)	fusA far fus b3340 JW3302	>sp|P0A6M8|EFG_ECOLI Elongation factor G OS=Escherichia coli (strain K12) OX=83333 GN=fusA PE=1 SV=2^Asp|P0A6M9^Asp|P0A6N0^Asp|Q0TCB9^Asp|Q1R5U3^Atr|A0A0E0XTB3^Atr|A0A0E1T3V6^Atr|A0A0E2LE75^Atr|A0A0H3EQF1^Atr|A0A0H3PU63^Atr|A0A140N7C7^Atr|A0A192CD39^Atr|A0A1X3I1Z8^Atr|A0A1X3IUY8^Atr|A0A1X3JB81^Atr|A0A4P8BYL2^Atr|A0A7U9IV11^Atr|A0A7U9QCA9^Atr|A0A828U1U7^Atr|A0A836Z9Y2^Atr|A0A8E0KSX0^Atr|A0A9P2ID55…	FUSA	P0A6M8	EFG_ECOLI	41			-0.170968	0.0163203	26.1473	26.0143	5	5
P37147	UPF0716 protein FxsA (Suppressor of F exclusion of phage T7)	fxsA yjeG b4140 JW4100	>sp|P37147|FXSA_ECOLI UPF0716 protein FxsA OS=Escherichia coli (strain K12) OX=83333 GN=fxsA PE=1 SV=2^Atr|A0A0E0Y6M8^Atr|A0A0E1T2A7^Atr|A0A140NE08^Atr|A0A1X3J903^Atr|A0A7I6H0X1^Atr|A0A7U9P156^Atr|A0A836N8P4^Atr|A0A8E0FIM4^Atr|A0A979H5G5^Atr|A0A9P2IA31^Atr|A0AA35ARA4^Atr|A0AAD2U8C5^Atr|A0AAD2VKN5^Atr|A0AAD2Z8J9^Atr|A0AAI8MS12^Atr|A0AAJ3ZI83^Atr|A7ZV09^Atr|B3Y1P2^Atr|B7LBZ5^Atr|E0J059^Atr|E1J2N1^A…	FXSA	P37147	FXSA_ECOLI	2		DOWN	NaN	NaN	23.155	NaN	5	0
P25526	Succinate-semialdehyde dehydrogenase [NADP(+)] GabD (SSDH) (EC 1.2.1.79) (Glutarate-semialdehyde dehydrogenase) (EC 1.2.1.-)	gabD b2661 JW2636	>sp|P25526|GABD_ECOLI Succinate-semialdehyde dehydrogenase [NADP(+)] GabD OS=Escherichia coli (strain K12) OX=83333 GN=gabD PE=1 SV=1^Atr|A0A094Y301	GABD	P25526	GABD_ECOLI	22			0.193011	0.236428	23.0967	23.3282	5	5
P22256	4-aminobutyrate aminotransferase GabT (EC 2.6.1.19) (5-aminovalerate transaminase) (EC 2.6.1.48) (GABA aminotransferase) (GABA-AT) (Gamma-amino-N-butyrate transaminase) (GABA transaminase) (Glutamate:succinic semialdehyde transaminase) (L-AIBAT)	gabT b2662 JW2637	>sp|P22256|GABT_ECOLI 4-aminobutyrate aminotransferase GabT OS=Escherichia coli (strain K12) OX=83333 GN=gabT PE=1 SV=1^Atr|A0A069FDF3	GABT	P22256	GABT_ECOLI	25			-0.0586299	0.664605	23.8229	23.8157	5	5
P69908	Glutamate decarboxylase alpha (GAD-alpha) (EC 4.1.1.15)	gadA gadS b3517 JW3485	>sp|P69908|DCEA_ECOLI Glutamate decarboxylase alpha OS=Escherichia coli (strain K12) OX=83333 GN=gadA PE=1 SV=1^Asp|P69909^Atr|A0A0E1T0N1^Atr|A0A140N3Z8^Atr|A0A5R8RB26^Atr|A0A7I6H3Q2^Atr|A0A7U9IVG1^Atr|A0A836NA46^Atr|A0A8E0FJW1^Atr|A0A979GI87^Atr|A0AA35AGL9^Atr|A0AAD2S0I1^Atr|A0AAD2VLW3^Atr|A5YKE9^Atr|A7ZT59^Atr|B7L5Z8^Atr|B7UL70^Atr|E8Q243^Atr|A0AAD0K3E0^Atr|A0AAI8HGN7^Atr|A0AAJ4D8R0	GADA	P69908	DCEA_ECOLI	35			0.156085	0.429281	25.2629	25.4734	5	5
P63235	Glutamate/gamma-aminobutyrate antiporter (Glu/GABA antiporter) (Extreme acid sensitivity protein)	gadC acsA xasA b1492 JW1487	>sp|P63235|GADC_ECOLI Glutamate/gamma-aminobutyrate antiporter OS=Escherichia coli (strain K12) OX=83333 GN=gadC PE=1 SV=1^Atr|A0A0E1T0E3^Atr|A0A140NAC9^Atr|A0A1X3J2C6^Atr|A0A1X3JHP3^Atr|A0A7U9IYW1^Atr|A0A836ZC40^Atr|A0A979GFA4^Atr|A0A9P2ICY4^Atr|A0AA35AG29^Atr|A7ZLU0^Atr|B7L7J1^Atr|C3TA52^Atr|E0J6C9^Atr|E1JCR0^Atr|A0AAD2UEN3^Atr|A0AAD2VCN0^Atr|A0AAD2VII6^Atr|A0AAI8EMF9^Atr|A0AAJ3ZEX0^Atr|A0AAJ4J…	GADC	P63235	GADC_ECOLI	8			0.296368	0.217123	23.8164	24.1543	5	5
P63204	Transcriptional regulator GadE	gadE yhiE yhiT b3512 JW3480	>sp|P63204|GADE_ECOLI Transcriptional regulator GadE OS=Escherichia coli (strain K12) OX=83333 GN=gadE PE=1 SV=1^Asp|P63205^Asp|P63206^Atr|A0A0E0XW79^Atr|A0A0E1SRG5^Atr|A0A0E2L0D7^Atr|A0A0H3EQ74^Atr|A0A0H3MLZ5^Atr|A0A0H3PX58^Atr|A0A140N6Z5^Atr|A0A4P8BZZ9^Atr|A0A5R8T6W3^Atr|A0A7I6H9V2^Atr|A0A7U9IVG3^Atr|A0A7U9QHC8^Atr|A0A828U202^Atr|A0A8E0FIW4^Atr|A0A979H400^Atr|A0A9P2IE76^Atr|A0A9P2PRV2^Atr|A0A9Q…	GADE	P63204	GADE_ECOLI	5			-0.236739	0.441196	21.3765	21.1857	5	5
P37639	HTH-type transcriptional regulator GadX	gadX yhiX b3516 JW3484	>sp|P37639|GADX_ECOLI HTH-type transcriptional regulator GadX OS=Escherichia coli (strain K12) OX=83333 GN=gadX PE=1 SV=1^Atr|A0A037YM94^Atr|A0A0E1SZB3^Atr|A0A140N6V6^Atr|A0A1X3JB17^Atr|A0A7I6H077	GADX	P37639	GADX_ECOLI	3			NaN	NaN	19.0903	19.2662	5	5
P09147	UDP-glucose 4-epimerase (EC 5.1.3.2) (Galactowaldenase) (UDP-galactose 4-epimerase)	galE galD b0759 JW0742	>sp|P09147|GALE_ECOLI UDP-glucose 4-epimerase OS=Escherichia coli (strain K12) OX=83333 GN=galE PE=1 SV=1^Atr|A0A0E0Y221^Atr|A0A0E1SUW0^Atr|A0A7M3S3Q9^Atr|A0A837AJF8^Atr|A0A979GDC3^Atr|A0AA35ACD7^Atr|A0AAD2V905^Atr|A0AAD2ZGP4^Atr|B7LAG0^Atr|J7QD49^Atr|A0AAI8HED3^Atr|A0AAJ3ZGJ5	GALE	P09147	GALE_ECOLI	15			0.00954657	0.926827	22.339	22.3884	5	5
P0AAB6	UTP--glucose-1-phosphate uridylyltransferase (EC 2.7.7.9) (Alpha-D-glucosyl-1-phosphate uridylyltransferase) (UDP-glucose pyrophosphorylase) (UDPGP) (Uridine diphosphoglucose pyrophosphorylase)	galF wcaN b2042 JW2027	>sp|P0AAB6|GALF_ECOLI UTP--glucose-1-phosphate uridylyltransferase OS=Escherichia coli (strain K12) OX=83333 GN=galF PE=1 SV=1^Asp|P0AAB7^Atr|A0A0E0Y0M7^Atr|A0A0H3EKF9^Atr|A0A0H3MFV0^Atr|A0A0H3PPC8^Atr|A0A140N6J8^Atr|A0A454A5P1^Atr|A0A7I0L100^Atr|A0A9P2MLY2^Atr|A0A9P2VLH1^Atr|B1LP02^Atr|B7L9R5^Atr|B7MWV6^Atr|D8A561^Atr|G1UFZ8^Atr|G3XGA8^Atr|Q5J7D8^Atr|W1FA24^Atr|A0AAJ4DA74^Atr|A0AAJ4JIA0	GALF	P0AAB6	GALF_ECOLI	17			-0.0471667	0.553681	24.6349	24.6395	5	5
P0A6T3	Galactokinase (EC 2.7.1.6) (Galactose kinase)	galK galA b0757 JW0740	>sp|P0A6T3|GAL1_ECOLI Galactokinase OS=Escherichia coli (strain K12) OX=83333 GN=galK PE=1 SV=2^Atr|A0A0E0Y2C6^Atr|A0A0E1SYZ5^Atr|A0A0H3EGM2^Atr|A0A0H3PQI4^Atr|A0A192CJM1^Atr|A0A1X3I8P0^Atr|A0A1X3JK42^Atr|A0A7U9J2P8^Atr|A0A829L7W8^Atr|A0A836ZEB3^Atr|A0A9P2R4M8^Atr|A0AA36KVJ5^Atr|A0AAD2UD82^Atr|A0AAD2VA44^Asp|A7ZJD2^Asp|B1IXX9^Asp|B5YRF5^Asp|B6I7R1^Asp|B7LAF8^Asp|B7M6C0^Asp|C4ZXS8^Atr|E0J4G5^Asp|P…	GALK	P0A6T3	GAL1_ECOLI	12			0.0123775	0.897361	22.9071	22.9618	5	5
P0A9C3	Aldose 1-epimerase (EC 5.1.3.3) (Galactose mutarotase) (Type-1 mutarotase)	galM b0756 JW0739	>sp|P0A9C3|GALM_ECOLI Aldose 1-epimerase OS=Escherichia coli (strain K12) OX=83333 GN=galM PE=1 SV=1^Atr|J7Q6L6^Atr|A0A0E0Y5L1^Atr|A0A0E1SYX2^Atr|A0A1X3JK98^Atr|A0A7M3S3Q7^Atr|A0A7U9J2E7^Atr|A0A836ZBE0^Atr|A0A8E0FHE2^Atr|A0A979H2F7^Atr|A0A9P2MLH4^Atr|A0AA35F681^Atr|A0AAD0JZP9^Atr|A0AAD2UD03^Atr|A0AAD2VAU1^Atr|A0AAD2VKN3^Atr|A7ZJD1^Atr|B1LM47^Atr|B7LAF7^Atr|E0J4G6^Atr|E1J6R7^Atr|A0AAI8HEC5^Atr|A0A…	GALM	P0A9C3	GALM_ECOLI	14			0.133097	0.204953	23.0359	23.2217	5	5
P03024	HTH-type transcriptional regulator GalR (Galactose operon repressor)	galR b2837 JW2805	>sp|P03024|GALR_ECOLI HTH-type transcriptional regulator GalR OS=Escherichia coli (strain K12) OX=83333 GN=galR PE=1 SV=1^Atr|A0A037Y9Z6^Atr|A0A1X3I1Z5^Atr|A0A1X3JDB6^Atr|A0A829L1U3^Atr|B1LR35^Atr|B7N769^Atr|D3GST4	GALR	P03024	GALR_ECOLI	10	+	DOWN	-0.256565	0.0344809	21.2331	21.0327	5	5
P25748	HTH-type transcriptional regulator GalS (Mgl repressor and galactose ultrainduction factor)	galS b2151 JW2138	>sp|P25748|GALS_ECOLI HTH-type transcriptional regulator GalS OS=Escherichia coli (strain K12) OX=83333 GN=galS PE=1 SV=2^Atr|A0A024L1V1	GALS	P25748	GALS_ECOLI	5		UP	NaN	NaN	NaN	18.8246	0	5
P09148	Galactose-1-phosphate uridylyltransferase (Gal-1-P uridylyltransferase) (EC 2.7.7.12) (UDP-glucose--hexose-1-phosphate uridylyltransferase)	galT galB b0758 JW0741	>sp|P09148|GAL7_ECOLI Galactose-1-phosphate uridylyltransferase OS=Escherichia coli (strain K12) OX=83333 GN=galT PE=1 SV=2^Atr|A0A0E1T0A8^Atr|A0A1X3J4E1^Atr|A0A1X3JKB6^Atr|A0A7M3S3Q8^Atr|A0AAD2NXJ4^Atr|A7ZJD3^Atr|W8SQF0	GALT	P09148	GAL7_ECOLI	16			0.0231891	0.802459	22.144	22.2026	5	5
P0AEP3	UTP--glucose-1-phosphate uridylyltransferase (EC 2.7.7.9) (Alpha-D-glucosyl-1-phosphate uridylyltransferase) (UDP-Glc PPase) (UDP-glucose pyrophosphorylase) (UDPGP) (Uridine diphosphoglucose pyrophosphorylase)	galU ychD b1236 JW1224	>sp|P0AEP3|GALU_ECOLI UTP--glucose-1-phosphate uridylyltransferase OS=Escherichia coli (strain K12) OX=83333 GN=galU PE=1 SV=2^Asp|P0AEP4^Asp|P0AEP5^Atr|A0A0E0Y3K1^Atr|A0A0E1SS20^Atr|A0A0E2L750^Atr|A0A0H2YYE4^Atr|A0A0H3EI53^Atr|A0A0H3PNZ4^Atr|A0A140N8N3^Atr|A0A192CLT0^Atr|A0A1X3I9T2^Atr|A0A1X3J219^Atr|A0A1X3JJB4^Atr|A0A454A3J5^Atr|A0A4P8C6V4^Atr|A0A7I6H5K4^Atr|A0A7U9IZM6^Atr|A0A7U9QCS1^Atr|A0A828…	GALU	P0AEP3	GALU_ECOLI	12			0.0926307	0.341201	24.5785	24.7095	5	5
P0A9B2	Glyceraldehyde-3-phosphate dehydrogenase A (GAPDH-A) (EC 1.2.1.12) (NAD-dependent glyceraldehyde-3-phosphate dehydrogenase)	gapA b1779 JW1768	>sp|P0A9B2|G3P1_ECOLI Glyceraldehyde-3-phosphate dehydrogenase A OS=Escherichia coli (strain K12) OX=83333 GN=gapA PE=1 SV=2^Atr|B7USF9^Asp|P0A9B3^Atr|A0A0E0XZV4^Atr|A0A0E1T365^Atr|A0A0E2L3K8^Atr|A0A0H3EHS5^Atr|A0A0H3MFV4^Atr|A0A0H3PL17^Atr|A0A140N783^Atr|A0A454A4Q7^Atr|A0A4P8C1I5^Atr|A0A5R8TCD2^Atr|A0A7I6H629^Atr|A0A7U9NZJ0^Atr|A0A7U9QDF6^Atr|A0A828U543^Atr|A0A829L7D7^Atr|A0A836NE96^Atr|A0A8E0KW…	GAPA	P0A9B2	G3P1_ECOLI	32			0.0173788	0.841398	25.3041	25.3749	5	5
P39829	Galactarate dehydratase (L-threo-forming) (GalcD) (EC 4.2.1.42)	garD yhaG b3128 JW3097	>sp|P39829|GARD_ECOLI Galactarate dehydratase (L-threo-forming) OS=Escherichia coli (strain K12) OX=83333 GN=garD PE=1 SV=2^Atr|A0A1X3JC58^Atr|W8SW91	GARD	P39829	GARD_ECOLI	11			0.138204	0.294413	20.686	20.8566	5	5
P23524	Glycerate 2-kinase (EC 2.7.1.165) (Glycerate kinase 1) (GK1)	garK yhaD b3124 JW3093	>sp|P23524|GLXK1_ECOLI Glycerate 2-kinase OS=Escherichia coli (strain K12) OX=83333 GN=garK PE=1 SV=2^Atr|W8SU48^Atr|A0A0E1SYK7^Atr|A0A140N388^Atr|A0A7I6H366^Atr|A0AAD2Z841	GARK	P23524	GLXK1_ECOLI	8			0.00297415	0.984506	21.5951	21.7344	5	5
P23522	5-keto-4-deoxy-D-glucarate aldolase (KDGluc aldolase) (KDGlucA) (EC 4.1.2.20) (2-dehydro-3-deoxy-D-glucarate aldolase) (2-keto-3-deoxy-D-glucarate aldolase) (5-dehydro-4-deoxy-D-glucarate aldolase) (Alpha-keto-beta-deoxy-D-glucarate aldolase)	garL yhaF b3126 JW3095	>sp|P23522|GARL_ECOLI 5-keto-4-deoxy-D-glucarate aldolase OS=Escherichia coli (strain K12) OX=83333 GN=garL PE=1 SV=2^Atr|A0A0E1T3D9^Atr|A0A140N848^Atr|A0A1X3JCP5^Asp|A8A4T9^Asp|B1XGT9^Asp|C4ZR38^Atr|W8T997	GARL	P23522	GARL_ECOLI	6			0.0209983	0.850567	22.9564	23.0299	5	5
P0ABQ2	2-hydroxy-3-oxopropionate reductase (EC 1.1.1.60) (Tartronate semialdehyde reductase) (TSAR)	garR yhaE b3125 JW5526	>sp|P0ABQ2|GARR_ECOLI 2-hydroxy-3-oxopropionate reductase OS=Escherichia coli (strain K12) OX=83333 GN=garR PE=1 SV=1^Atr|A0A0E1SYL4^Atr|A0A0H3PSL8^Atr|A0A222B8Q8^Atr|A0A7I6H4R4^Atr|A0A836NFE5^Atr|A0A8E0FMI4^Atr|A0A979GHX5^Atr|A7ZS17^Atr|B1LFM6^Asp|P0ABQ3	GARR	P0ABQ2	GARR_ECOLI	20			0.0834249	0.384147	23.5687	23.7003	5	5
P36930	Putative galactitol utilization operon repressor	gatR b4498 JW5340/JW2074 b2087/b2090	>sp|P36930|GATR_ECOLI Putative galactitol utilization operon repressor OS=Escherichia coli (strain K12) OX=83333 GN=gatR PE=5 SV=3	GATR	P36930	GATR_ECOLI	2			-0.277756	0.108319	22.3648	22.1329	5	5
P15877	Quinoprotein glucose dehydrogenase (EC 1.1.5.2) (Glucose dehydrogenase [pyrroloquinoline-quinone])	gcd b0124 JW0120	>sp|P15877|DHG_ECOLI Quinoprotein glucose dehydrogenase OS=Escherichia coli (strain K12) OX=83333 GN=gcd PE=1 SV=3^Atr|A0A037Y8H7^Atr|B1LGS5^Atr|A0A1X3ICX1^Atr|A0A1X3JNR6	GCD	P15877	DHG_ECOLI	10	+	UP	0.547239	0.0493727	18.3452	18.9868	5	5
P0A9F6	Glycine cleavage system transcriptional activator (Gcv operon activator)	gcvA b2808 JW2779	>sp|P0A9F6|GCVA_ECOLI Glycine cleavage system transcriptional activator OS=Escherichia coli (strain K12) OX=83333 GN=gcvA PE=1 SV=1^Asp|P0A9F7^Asp|P0A9F8^Atr|A0A0E0XYK0^Atr|A0A0E1SZ12^Atr|A0A0E2L1I9^Atr|A0A0H2Z247^Atr|A0A0H3ENU5^Atr|A0A0H3MKF1^Atr|A0A0H3PVR4^Atr|A0A140N8C1^Atr|A0A1X3I2Z4^Atr|A0A1X3IWK5^Atr|A0A1X3JD47^Atr|A0A454A701^Atr|A0A4P8BWP1^Atr|A0A7I0KZ15^Atr|A0A7I6H8J7^Atr|A0A7U9IWU0^Atr|A…	GCVA	P0A9F6	GCVA_ECOLI	8			-0.30097	0.0661385	20.2319	19.9877	5	5
P0A6T9	Glycine cleavage system H protein	gcvH b2904 JW2872	>sp|P0A6T9|GCSH_ECOLI Glycine cleavage system H protein OS=Escherichia coli (strain K12) OX=83333 GN=gcvH PE=1 SV=2^Atr|A0A0E0XUR9^Atr|A0A0E1T2J7^Atr|A0A0H3PSS1^Atr|A0A140N844^Atr|A0A1X3I380^Atr|A0A1X3IXP8^Atr|A0A1X3JDJ3^Atr|A0A5R8T7G0^Atr|A0A7U9IVN9^Atr|A0A829L8Q7^Atr|A0A836NBE6^Atr|A0A8E0FNY8^Atr|A0A9P2IA89^Atr|A0A9P2PQ51^Atr|A0AA35AFP6^Atr|A0AAD0K426^Atr|A0AAD2NU96^Atr|A0AAD2VF30^Atr|A0AAD2ZAL…	GCVH	P0A6T9	GCSH_ECOLI	3		UP	NaN	NaN	NaN	24.6996	0	5
P33195	Glycine dehydrogenase (decarboxylating) (EC 1.4.4.2) (Glycine cleavage system P-protein) (Glycine decarboxylase) (Glycine dehydrogenase (aminomethyl-transferring))	gcvP b2903 JW2871	>sp|P33195|GCSP_ECOLI Glycine dehydrogenase (decarboxylating) OS=Escherichia coli (strain K12) OX=83333 GN=gcvP PE=1 SV=3^Atr|A0A1X3JDH0^Asp|B1XEJ0^Asp|C5A0H5^Atr|W8T5K0	GCVP	P33195	GCSP_ECOLI	48			-0.0555655	0.216466	23.8375	23.823	5	5
P0A9I3	Glycine cleavage system transcriptional repressor (gcv operon repressor)	gcvR yffD b2479 JW2464	>sp|P0A9I3|GCVR_ECOLI Glycine cleavage system transcriptional repressor OS=Escherichia coli (strain K12) OX=83333 GN=gcvR PE=1 SV=2^Atr|A0A0E0XXD6^Atr|A0A0E2L385^Atr|A0A0H3EM37^Atr|A0A0H3MIS8^Atr|A0A0H3PNX6^Atr|A0A140N9T8^Atr|A0A1X3I3S9^Atr|A0A1X3JF28^Atr|A0A454A6G2^Atr|A0A5R8T8Q7^Atr|A0A7U9NZD6^Atr|A0A828U5Z2^Atr|A0A8E0KVS8^Atr|A0A9P2MKZ7^Atr|A0A9P2PR52^Atr|A0AA35AMY7^Atr|A0AAD0JZJ2^Atr|A0AAD2NS…	GCVR	P0A9I3	GCVR_ECOLI	6			-0.0366404	0.763744	21.3391	21.3458	5	5
P27248	Aminomethyltransferase (EC 2.1.2.10) (Glycine cleavage system T protein)	gcvT b2905 JW2873	>sp|P27248|GCST_ECOLI Aminomethyltransferase OS=Escherichia coli (strain K12) OX=83333 GN=gcvT PE=1 SV=3^Atr|A0A0E0XWG9^Atr|A0A140N8G3^Atr|A0A1X3JE21^Atr|A0A7U9IVR1^Atr|A0A836N9D6^Atr|A0A8E0FNA0^Atr|A0A9P2I8D8^Atr|A0AA35ALF9^Atr|A0AAD0JZG1^Atr|A0AAD2UDB1^Atr|A0AAD2VG17^Atr|A0AAD2Z8W1^Asp|A7ZR14^Asp|A8A446^Asp|B1IT97^Asp|B6I738^Asp|B7LF91^Asp|B7LYG9^Asp|C5A0H7^Atr|D3GTR9^Atr|E0IWA8^Atr|E1J402^Atr|…	GCVT	P27248	GCST_ECOLI	15			0.102801	0.292714	25.7154	25.8701	5	5
P00370	NADP-specific glutamate dehydrogenase (NADP-GDH) (EC 1.4.1.4)	gdhA b1761 JW1750	>sp|P00370|DHE4_ECOLI NADP-specific glutamate dehydrogenase OS=Escherichia coli (strain K12) OX=83333 GN=gdhA PE=1 SV=1^Atr|A0A024L2S9^Atr|A0A140NBC5^Atr|A0A1X3JH07^Atr|A0A7I6GZD9	GDHA	P00370	DHE4_ECOLI	21			-0.108834	0.202001	23.4034	23.3446	5	5
P18956	Glutathione hydrolase proenzyme (EC 3.4.19.13) (Gamma-glutamyltranspeptidase proenzyme) (GGT) (EC 2.3.2.2) [Cleaved into: Glutathione hydrolase large chain;Glutathione hydrolase small chain]	ggt b3447 JW3412	>sp|P18956|GGT_ECOLI Glutathione hydrolase proenzyme OS=Escherichia coli (strain K12) OX=83333 GN=ggt PE=1 SV=1^Atr|A0A090JLQ3	GGT	P18956	GGT_ECOLI	9			-0.143912	0.619109	18.9992	18.9	5	5
P75913	Glyoxylate/hydroxypyruvate reductase A (EC 1.1.1.79) (EC 1.1.1.81) (2-ketoacid reductase)	ghrA ycdW b1033 JW5146	>sp|P75913|GHRA_ECOLI Glyoxylate/hydroxypyruvate reductase A OS=Escherichia coli (strain K12) OX=83333 GN=ghrA PE=1 SV=2^Atr|A0A024L457^Atr|A0A7U9IZY1^Atr|A0A836NFH2^Atr|A0AA35AKC1^Asp|B1X9E7^Asp|B6I9A9^Asp|B7M907^Asp|C4ZRX4^Atr|E0IVK3^Atr|A0AAD2UCU8^Atr|A0AAD2VA24^Atr|A0AAD2VH40^Atr|A0AAI8ENK2^Atr|A0AAJ3ZG05	GHRA	P75913	GHRA_ECOLI	15			-0.234056	0.0795717	22.1439	21.9488	5	5
P37666	Glyoxylate/hydroxypyruvate reductase B (EC 1.1.1.79) (EC 1.1.1.81) (2-ketoaldonate reductase) (2-ketogluconate reductase) (2KR) (EC 1.1.1.215)	ghrB tkrA yiaE b3553 JW5656	>sp|P37666|GHRB_ECOLI Glyoxylate/hydroxypyruvate reductase B OS=Escherichia coli (strain K12) OX=83333 GN=ghrB PE=1 SV=3^Atr|A0A037YLL4^Asp|B1X8G8^Asp|C4ZXE2	GHRB	P37666	GHRB_ECOLI	12			-0.0796137	0.261545	24.6597	24.6236	5	5
P76621	Glutarate 2-hydroxylase (G-2-H) (EC 1.14.11.64) (Carbon starvation induced protein D)	glaH csiD gab ygaT b2659 JW5427	>sp|P76621|GLAH_ECOLI Glutarate 2-hydroxylase OS=Escherichia coli (strain K12) OX=83333 GN=glaH PE=1 SV=2^Atr|A0A090H1G1^Asp|B1XBW5^Asp|C4ZYR1	GLAH	P76621	GLAH_ECOLI	6			-0.225171	0.0896614	19.9511	19.7916	5	5
P37330	Malate synthase G (MSG) (EC 2.3.3.9)	glcB glc b2976 JW2943	>sp|P37330|MASZ_ECOLI Malate synthase G OS=Escherichia coli (strain K12) OX=83333 GN=glcB PE=1 SV=3^Atr|A0A0E1T3X8^Atr|A0A140N498^Atr|A0A7I6H8K1^Atr|W8SUG5	GLCB	P37330	MASZ_ECOLI	36	+	DOWN	-0.182692	0.033475	24.6739	24.5422	5	5
P0ACL5	Glc operon transcriptional activator (Glc regulatory protein) (HTH-type transcriptional regulator GlcC)	glcC yghN b2980 JW2947	>sp|P0ACL5|GLCC_ECOLI Glc operon transcriptional activator OS=Escherichia coli (strain K12) OX=83333 GN=glcC PE=1 SV=1^Asp|P0ACL6^Atr|A0A0E0XUM9^Atr|A0A0E1T0B4^Atr|A0A140N3L8^Atr|A0A7I6H0G4^Atr|A0A7U9NYW5^Atr|A0A8E0FMY0^Atr|A0A979GHA9^Atr|A0A9P2MM41^Atr|A0AA35AFU1^Atr|A0AAD0NU87^Atr|A0AAD2VFP7^Atr|A0AAD2Z804^Atr|A0AAI8MXG6^Atr|A0AAJ3ZB83^Atr|A7ZRK8^Atr|E1J764^Atr|E8Q4F1^Atr|J7R8U4	GLCC	P0ACL5	GLCC_ECOLI	8			0.0437136	0.685076	22.0577	22.1556	5	5
P0AEP9	Glycolate oxidase subunit GlcD (EC 1.1.99.14) (Glycolate dehydrogenase subunit GlcD)	glcD gox yghM b2979 JW2946	>sp|P0AEP9|GLCD_ECOLI Glycolate oxidase subunit GlcD OS=Escherichia coli (strain K12) OX=83333 GN=glcD PE=1 SV=1^Asp|P0AEQ0^Atr|A0A0E0XXR7^Atr|A0A140N5E2^Atr|A0A1X3IXD6^Atr|A0A4P8BW80^Atr|A0A7U9LST6^Atr|A0A7U9P019^Atr|A0A8E0FN64^Atr|A0A979GH99^Atr|A0A9P2MMR8^Atr|A0A9Q6V294^Atr|A0AA35AG01^Atr|A0AAD0NTG2^Atr|A0AAD2UEA1^Atr|A0AAD2VGL1^Atr|A0AAD2Z7U9^Atr|A0AAI8HHW9^Atr|A0AAJ3ZBE0^Atr|B7LGB9^Atr|B7NCW…	GLCD	P0AEP9	GLCD_ECOLI	12		DOWN	NaN	NaN	20.2583	NaN	5	0
P52073	Glycolate oxidase subunit GlcE (EC 1.1.99.14) (Glycolate dehydrogenase subunit GlcE)	glcE gox yghL b4468 JW5487	>sp|P52073|GLCE_ECOLI Glycolate oxidase subunit GlcE OS=Escherichia coli (strain K12) OX=83333 GN=glcE PE=1 SV=1^Atr|W8TVL1^Atr|A0A0E1T6P3^Atr|A0A140N7X5^Atr|A0A7I6H9W9	GLCE	P52073	GLCE_ECOLI	9			-0.128574	0.29646	21.3152	21.2374	5	5
P52074	Glycolate oxidase iron-sulfur subunit (EC 1.1.99.14) (Glycolate dehydrogenase subunit GlcF) (Glycolate oxidase subunit GlcF)	glcF gox yghL b4467 JW5486	>sp|P52074|GLCF_ECOLI Glycolate oxidase iron-sulfur subunit OS=Escherichia coli (strain K12) OX=83333 GN=glcF PE=1 SV=1^Atr|A0A0E1T0M6^Atr|A0A140N897^Atr|A0A7I6H8G8^Atr|W8T9N2	GLCF	P52074	GLCF_ECOLI	6		DOWN	NaN	NaN	18.6336	NaN	5	0
P0AEQ1	Protein GlcG	glcG yghC b2977 JW2944	>sp|P0AEQ1|GLCG_ECOLI Protein GlcG OS=Escherichia coli (strain K12) OX=83333 GN=glcG PE=2 SV=1^Atr|A0A0E0XVS4^Atr|A0A0E1SX97^Atr|A0A0E2L1Y6^Atr|A0A0H2Z3I6^Atr|A0A0H3ELV7^Atr|A0A140N7X2^Atr|A0A1X3I2G5^Atr|A0A1X3IX87^Atr|A0A1X3JBQ2^Atr|A0A454A7L6^Atr|A0A4P8BZP1^Atr|A0A7I6H6J2^Atr|A0A7U9IWE8^Atr|A0A7U9LSS7^Atr|A0A828U3R7^Atr|A0A829L5H8^Atr|A0A8E0KUS5^Atr|A0A979H4M1^Atr|A0A9P2MPG7^Atr|A0A9Q6V269^Atr|…	GLCG	P0AEQ1	GLCG_ECOLI	5			0.183519	0.249304	23.017	23.2617	5	5
P0A9S5	Glycerol dehydrogenase (GDH) (GLDH) (EC 1.1.1.6) ((R)-aminopropanol dehydrogenase) (EC 1.1.1.75) (1,2-propanediol dehydrogenase) (D-1-amino-2-propanol oxidoreductase)	gldA b3945 JW5556	>sp|P0A9S5|GLDA_ECOLI Glycerol dehydrogenase OS=Escherichia coli (strain K12) OX=83333 GN=gldA PE=1 SV=1^Atr|A0A0E1T3B8^Atr|A0A0H3ERI4^Atr|A0A140SS69^Atr|A0A454AA39^Atr|A0A4P8CB11^Atr|A0A5R8T453^Atr|A0A7I6H1G4^Atr|A0A7U9LW44^Atr|A0A836ZB29^Atr|A0A8E0FRA3^Atr|A0A979GIJ4^Atr|A0A9P2IE11^Atr|A0A9Q6Y5I5^Atr|A0AA35AKZ2^Atr|A0AAD0K448^Atr|A0AAD2UEI4^Atr|A0AAD2ZHF1^Atr|A7ZUG4^Atr|B7N2T8^Atr|E0J6A3^Atr|E2…	GLDA	P0A9S5	GLDA_ECOLI	12			-0.0560557	0.357776	26.3794	26.3777	5	5
P0A6U8	Glycogen synthase (EC 2.4.1.21) (Starch [bacterial glycogen] synthase)	glgA b3429 JW3392	>sp|P0A6U8|GLGA_ECOLI Glycogen synthase OS=Escherichia coli (strain K12) OX=83333 GN=glgA PE=1 SV=1^Asp|B7NE39^Asp|B7NMJ4^Atr|C3SPR7^Asp|P0A6U9^Asp|P0A6V0^Atr|A0A0E0XTF0^Atr|A0A0E1SXK8^Atr|A0A0E2KZZ1^Atr|A0A0H3EPZ1^Atr|A0A0H3Q239^Atr|A0A140N490^Atr|A0A192CDS2^Atr|A0A1X3I0Z9^Atr|A0A1X3IV89^Atr|A0A1X3JBU2^Atr|A0A4P8BWS2^Atr|A0A7U9IVA0^Atr|A0A7U9QA94^Atr|A0A828TZI3^Atr|A0A829KWM6^Atr|A0A836NAC5^Atr|…	GLGA	P0A6U8	GLGA_ECOLI	17			-0.112381	0.13772	23.9524	23.8856	5	5
P07762	1,4-alpha-glucan branching enzyme GlgB (EC 2.4.1.18) (1,4-alpha-D-glucan:1,4-alpha-D-glucan 6-glucosyl-transferase) (Alpha-(1->4)-glucan branching enzyme) (Glycogen branching enzyme) (BE)	glgB b3432 JW3395	>sp|P07762|GLGB_ECOLI 1,4-alpha-glucan branching enzyme GlgB OS=Escherichia coli (strain K12) OX=83333 GN=glgB PE=1 SV=1^Atr|A0A0E0XUR6^Atr|A0A0E1TAK3^Atr|A0A140N767^Atr|A0A1X3JBI3^Atr|A0A7U9IVB5^Atr|A0A836NAK9^Atr|A0A979GIG2^Atr|A0A9P2I870^Atr|A0AA35AQ69^Asp|A7ZSW5^Asp|A8A5P2^Asp|B1IP32^Atr|B7L4W4^Atr|E0IZT8^Atr|W8STA7^Atr|A0AAD0K532^Atr|A0AAD2VG53^Atr|A0AAD2YT58^Atr|A0AAD2Z9N4^Atr|A0AAI8MWW8^At…	GLGB	P07762	GLGB_ECOLI	32			-0.113886	0.0679859	22.5547	22.4786	5	5
P0A6V1	Glucose-1-phosphate adenylyltransferase (EC 2.7.7.27) (ADP-glucose pyrophosphorylase) (ADPGlc PPase) (ADP-glucose synthase)	glgC b3430 JW3393	>sp|P0A6V1|GLGC_ECOLI Glucose-1-phosphate adenylyltransferase OS=Escherichia coli (strain K12) OX=83333 GN=glgC PE=1 SV=2^Atr|A0A0E0XUK4^Atr|A0A0E1T191^Atr|A0A0H3EMM6^Atr|A0A0H3PVB7^Atr|A0A140N2G7^Atr|A0A4V1DQX7^Atr|A0A7U9IVE3^Atr|A0A7U9LTW8^Atr|A0A828TZK3^Atr|A0A836N8D8^Atr|A0A8E0FJ74^Atr|A0A9P2GJZ7^Atr|A0A9P2I7W5^Atr|A0A9Q6Y4E9^Atr|A0AA35AMB9^Atr|A0AAD0K390^Atr|A0AAD2S0E6^Atr|A0AAD2VB37^Atr|A0A…	GLGC	P0A6V1	GLGC_ECOLI	21			-0.151653	0.0318355	22.8452	22.7402	5	5
P0AC86	Glycogen phosphorylase (EC 2.4.1.1)	glgP glgY b3428 JW3391	>sp|P0AC86|PHSG_ECOLI Glycogen phosphorylase OS=Escherichia coli (strain K12) OX=83333 GN=glgP PE=3 SV=1^Atr|C3SPS5^Atr|A0A0E0XWH5^Atr|A0A0E1SUE4^Atr|A0A140N6M9^Atr|A0A1X3IV10^Atr|A0A1X3JBG2^Atr|A0A4P8BYE2^Atr|A0A7I6H5D4^Atr|A0A7U9QEL4^Atr|A0A836N8K0^Atr|A0A8E0KSZ9^Atr|A0A979GJA2^Atr|A0A9P2I735^Atr|A0A9Q6Y4H2^Atr|A0AA35AGN1^Atr|A0AAD0K391^Atr|A0AAD2U9F7^Atr|A0AAD2ZFG7^Atr|A7ZSW1^Atr|B7L4V7^Atr|E1…	GLGP	P0AC86	PHSG_ECOLI	32	+	DOWN	-0.301124	0.0310806	22.2118	21.9722	5	5
P26649	Surface composition regulator	glgS scoR b3049 JW3021	>sp|P26649|GLGS_ECOLI Surface composition regulator OS=Escherichia coli (strain K12) OX=83333 GN=glgS PE=1 SV=1^Atr|J7QHM3^Atr|A0A0E0XXK7^Atr|A0A0E1T4E6^Atr|A0A140N7Q3^Atr|A0A1X3JC26^Atr|A0A7U9NYX4^Atr|A0A837AIV0^Atr|A0A8E0FP54^Atr|A0A9P2IC60^Atr|A0AA35F7D5^Atr|A0AAD0JZS2^Atr|A0AAD2U7R5^Atr|A0AAD2Z824^Atr|A0AAD2ZHI3^Atr|A0AAI8HHN6^Atr|A0AAJ4D917^Asp|A7ZRT0^Asp|A8A4K4^Asp|B1IRR7^Asp|B1XG54^Asp|B6I…	GLGS	P26649	GLGS_ECOLI	4			0.0229907	0.950929	22.8841	22.9918	5	5
P15067	Glycogen debranching enzyme (EC 3.2.1.196) (Glycogen operon protein GlgX) (Limit dextrin alpha-1,6-maltotetraose-hydrolase)	glgX glyX b3431 JW3394	>sp|P15067|GLGX_ECOLI Glycogen debranching enzyme OS=Escherichia coli (strain K12) OX=83333 GN=glgX PE=1 SV=3^Atr|A0A037YD37^Atr|A0A140N4S2^Atr|A0A1X3JCB9^Atr|A0A7U9IV80^Atr|A0AA35APF8^Asp|B1X776^Asp|C4ZVY1^Atr|A0AAD0K1D8^Atr|A0AAD2YU57^Atr|A0AAI8MWY5	GLGX	P15067	GLGX_ECOLI	18			-0.164129	0.165603	21.1125	21.0272	5	5
P0A6V8	Glucokinase (EC 2.7.1.2) (Glucose kinase)	glk b2388 JW2385	>sp|P0A6V8|GLK_ECOLI Glucokinase OS=Escherichia coli (strain K12) OX=83333 GN=glk PE=1 SV=1^Asp|A7ZPJ8^Asp|A8A2P2^Asp|B1IX74^Asp|P0A6V9^Atr|A0A0E0XW57^Atr|A0A0E1T414^Atr|A0A0H3PTG6^Atr|A0A140N9C3^Atr|A0A1X3J2R2^Atr|A0A1X3JET3^Atr|A0A8E0KVG8^Atr|A0A9P2IAK1^Atr|A0A9P2VJ93^Atr|A0AAD2UEK5^Atr|A0AAD2V3S9^Asp|B1X9R0^Asp|B5YZU2^Asp|B6I6T9^Asp|B7LCE0^Asp|B7M6Q8^Asp|B7N5Y9^Atr|C3T1A7^Asp|C4ZVS5^Atr|W1F0B1…	GLK	P0A6V8	GLK_ECOLI	15			-0.149566	0.0988088	22.0844	21.9633	5	5
P31120	Phosphoglucosamine mutase (EC 5.4.2.10)	glmM mrsA yhbF b3176 JW3143	>sp|P31120|GLMM_ECOLI Phosphoglucosamine mutase OS=Escherichia coli (strain K12) OX=83333 GN=glmM PE=1 SV=3^Atr|A0A140N5E8^Atr|A0A1X3I322^Atr|A0A1X3JCB0^Atr|A0A7U9P096^Atr|A0A836ZA33^Atr|A0A9P2I829^Atr|A0AA35AP38^Asp|A7ZS72^Asp|A8A4Z0^Asp|B1IQU7^Asp|B1XGY6^Asp|B6I1P9^Asp|B7M082^Asp|C4ZSR5^Atr|E0J2R8^Atr|E1J0E5^Atr|Q0P6L8^Atr|A0AAD0NV48^Atr|A0AAD2V5Y8^Atr|A0AAD2VHV5^Atr|A0AAD2YS19^Atr|A0AAI8HHB3^A…	GLMM	P31120	GLMM_ECOLI	24			-0.076178	0.164299	23.5858	23.5544	5	5
P17169	Glutamine--fructose-6-phosphate aminotransferase [isomerizing] (EC 2.6.1.16) (D-fructose-6-phosphate amidotransferase) (GFAT) (Glucosamine-6-phosphate synthase) (Hexosephosphate aminotransferase) (L-glutamine--D-fructose-6-phosphate amidotransferase)	glmS b3729 JW3707	>sp|P17169|GLMS_ECOLI Glutamine--fructose-6-phosphate aminotransferase [isomerizing] OS=Escherichia coli (strain K12) OX=83333 GN=glmS PE=1 SV=4^Atr|A0A0E0Y7M8^Atr|A0A140NE25^Atr|A0A1X3JAH3^Atr|A0A7I6HAH9^Atr|A0A7U9NZF0^Atr|A0A836Z9V6^Atr|A0A979H567^Atr|A0AA35APX5^Atr|A7ZTU0^Atr|B7L879^Atr|D8AG94^Atr|E0J2Z7^Atr|E1JBA6^Atr|J7QIR2^Atr|W1W6H9^Atr|A0AAD0NUY8^Atr|A0AAD2V7S1^Atr|A0AAD2YV36^Atr|A0AAD2ZC…	GLMS	P17169	GLMS_ECOLI	40	+	DOWN	-0.270339	0.0347282	24.5608	24.3363	5	5
P0ACC7	Bifunctional protein GlmU [Includes: UDP-N-acetylglucosamine pyrophosphorylase (EC 2.7.7.23) (N-acetylglucosamine-1-phosphate uridyltransferase);Glucosamine-1-phosphate N-acetyltransferase (EC 2.3.1.157)]	glmU yieA b3730 JW3708	>sp|P0ACC7|GLMU_ECOLI Bifunctional protein GlmU OS=Escherichia coli (strain K12) OX=83333 GN=glmU PE=1 SV=1^Atr|A0A0H3PUU6^Atr|A0A140SSB3^Atr|A0A1X3IVP4^Atr|A0A1X3JAI9^Atr|A0A4P8C902^Atr|A0A7U9LHA7^Atr|A0A7U9NYA6^Atr|A0A837B276^Atr|A0A9P2R2M5^Atr|A0A9Q6V2H0^Atr|A0AA35AMW1^Asp|A7ZTU1^Asp|A8A6J2^Asp|B1IX08^Asp|B1LL57^Asp|B1X9V8^Asp|B6I3W7^Asp|B7NF46^Atr|C3SLB7^Asp|C4ZZ08^Atr|D3H3U8^Atr|E0J2Z6^Atr|E…	GLMU	P0ACC7	GLMU_ECOLI	16			0.0386453	0.609867	23.1343	23.2229	5	5
P0A9C5	Glutamine synthetase (GS) (EC 6.3.1.2) (Glutamate--ammonia ligase) (Glutamine synthetase I beta) (GSI beta)	glnA b3870 JW3841	>sp|P0A9C5|GLN1B_ECOLI Glutamine synthetase OS=Escherichia coli (strain K12) OX=83333 GN=glnA PE=1 SV=2^Asp|P0A9C6^Asp|P0A9C7^Atr|A0A0E0Y5Y6^Atr|A0A0E1T3U2^Atr|A0A0E2LD38^Atr|A0A0H2Z4G3^Atr|A0A0H3ERA1^Atr|A0A0H3MTS1^Atr|A0A0H3PQG8^Atr|A0A140SSA2^Atr|A0A192CFF3^Atr|A0A1X3HZJ0^Atr|A0A1X3ITW6^Atr|A0A1X3J9K7^Atr|A0A454AA60^Atr|A0A7I6HBD0^Atr|A0A7U9LV28^Atr|A0A828TXF9^Atr|A0A829KU50^Atr|A0A836N8F5^Atr…	GLNA	P0A9C5	GLN1B_ECOLI	29			0.0476019	0.498743	24.1252	24.2073	5	5
P0A9Z1	Nitrogen regulatory protein P-II 1	glnB b2553 JW2537	>sp|P0A9Z1|GLNB_ECOLI Nitrogen regulatory protein P-II 1 OS=Escherichia coli (strain K12) OX=83333 GN=glnB PE=1 SV=1^Atr|A0A0E1T3T1^Atr|A0A0H2Z2A9^Atr|A0A0H3MJE9^Atr|A0A0H3PNY1^Atr|A0A7I6H7L1^Atr|A0A7U9LJI9^Atr|A0A828U6Z9^Atr|A0A836NBI6^Atr|A0A9P2GFN6^Atr|A0A9Q6UXM6^Atr|A0AA36KZN7^Atr|A7ZPZ6^Atr|B1LP66^Atr|B7LDE5^Atr|B7MIN7^Atr|B7N6E0^Atr|B7UGZ3^Atr|C3SZD2^Atr|D3H3R3^Atr|E0J4K7^Asp|P0A9Z2^Asp|P0A…	GLNB	P0A9Z1	GLNB_ECOLI	6			-0.0295964	0.75058	25.1271	25.1503	5	5
P27249	Bifunctional uridylyltransferase/uridylyl-removing enzyme (UTase/UR) (Bifunctional [protein-PII] modification enzyme) (Bifunctional nitrogen sensor protein) [Includes: [Protein-PII] uridylyltransferase (PII uridylyltransferase) (UTase) (EC 2.7.7.59);[Protein-PII]-UMP uridylyl-removing enzyme (UR) (EC 3.1.4.-)]	glnD b0167 JW0162	>sp|P27249|GLND_ECOLI Bifunctional uridylyltransferase/uridylyl-removing enzyme OS=Escherichia coli (strain K12) OX=83333 GN=glnD PE=1 SV=2^Atr|A0A037YJE7^Atr|A0A1X3JN34^Asp|B1XD36^Asp|C4ZRQ9	GLND	P27249	GLND_ECOLI	25			-0.19438	0.0541431	20.7499	20.5953	5	5
P30870	Bifunctional glutamine synthetase adenylyltransferase/adenylyl-removing enzyme (ATP:glutamine synthetase adenylyltransferase) (ATase) [Includes: Glutamine synthetase adenylyl-L-tyrosine phosphorylase (EC 2.7.7.89) (Adenylyl removase) (AR) (AT-N) (AT-N440) (P-I);Glutamine synthetase adenylyl transferase (EC 2.7.7.42) (Adenylyl transferase) (AT) (AT-C)]	glnE b3053 JW3025	>sp|P30870|GLNE_ECOLI Bifunctional glutamine synthetase adenylyltransferase/adenylyl-removing enzyme OS=Escherichia coli (strain K12) OX=83333 GN=glnE PE=1 SV=2^Atr|A0A024L9K4^Asp|B1IRR3^Asp|B1XG58^Asp|C4ZQX0	GLNE	P30870	GLNE_ECOLI	24	+	DOWN	-0.22124	0.0200682	21.6976	21.5081	5	5
P0AFB8	DNA-binding transcriptional regulator NtrC (Nitrogen regulation protein NR(I)) (Nitrogen regulator I) (NRI)	glnG glnT ntrC b3868 JW3839	>sp|P0AFB8|NTRC_ECOLI DNA-binding transcriptional regulator NtrC OS=Escherichia coli (strain K12) OX=83333 GN=glnG PE=1 SV=1^Asp|P0AFB9^Atr|A0A7U9IU64^Atr|A0A829L2Q0^Atr|A0A836N8U6^Atr|A0A9P2MMH4^Atr|A0A9P2R4D8^Atr|A0AA35FAH5^Atr|C3SJQ2^Atr|D8A6A8^Atr|E0J4U0^Atr|A0AAD0K6Y9^Atr|A0AAD2NXA0^Atr|A0AAJ3ZJ32^Atr|A0AAJ4JJY6	GLNG	P0AFB8	NTRC_ECOLI	20			0.146851	0.0476517	21.2303	21.4071	5	5
P0AEQ3	Glutamine-binding periplasmic protein (GlnBP)	glnH b0811 JW0796	>sp|P0AEQ3|GLNH_ECOLI Glutamine-binding periplasmic protein OS=Escherichia coli (strain K12) OX=83333 GN=glnH PE=1 SV=1^Asp|P0AEQ4^Asp|P0AEQ5^Atr|A0A0E0Y3B7^Atr|A0A0E1T6N1^Atr|A0A0E2L7F9^Atr|A0A0H2YXW6^Atr|A0A0H3EGS7^Atr|A0A0H3MFF3^Atr|A0A0H3PQN0^Atr|A0A140N9V3^Atr|A0A192CKZ8^Atr|A0A1X3I8E8^Atr|A0A1X3J475^Atr|A0A1X3JJC1^Atr|A0A454A2I1^Atr|A0A4V1DRV5^Atr|A0A7I6H451^Atr|A0A7U9J2N3^Atr|A0A7U9QGU8^At…	GLNH	P0AEQ3	GLNH_ECOLI	19			0.106463	0.294413	23.8663	24.0227	5	5
P0AFB5	Sensory histidine kinase/phosphatase NtrB (EC 2.7.13.3) (EC 3.1.3.-) (Nitrogen regulation protein NR(II)) (Nitrogen regulator II) (NRII)	glnL glnR ntrB b3869 JW3840	>sp|P0AFB5|NTRB_ECOLI Sensory histidine kinase/phosphatase NtrB OS=Escherichia coli (strain K12) OX=83333 GN=glnL PE=1 SV=1^Asp|P0AFB6^Atr|A0A0E0Y9J2^Atr|A0A0E1SUU5^Atr|A0A0H3PUQ6^Atr|A0A140SS85^Atr|A0A1X3HZ38^Atr|A0A1X3ITZ7^Atr|A0A1X3J9K1^Atr|A0A4P8CCT2^Atr|A0A7I6HCF0^Atr|A0A7U9IUA1^Atr|A0A7U9QAN5^Atr|A0A829KZE6^Atr|A0A836N8V9^Atr|A0A8E0KW06^Atr|A0A979H294^Atr|A0A9P2MLV3^Atr|A0A9P2R0N8^Atr|A0A9Q…	GLNL	P0AFB5	NTRB_ECOLI	5			-0.0952025	0.566006	20.184	20.1347	5	5
P0AEQ6	Glutamine transport system permease protein GlnP	glnP b0810 JW0795	>sp|P0AEQ6|GLNP_ECOLI Glutamine transport system permease protein GlnP OS=Escherichia coli (strain K12) OX=83333 GN=glnP PE=1 SV=1^Atr|A0A0E0Y1N0^Atr|A0A0E1SXB4^Atr|A0A0H2YWX1^Atr|A0A0H3EEX0^Atr|A0A0H3MJ12^Atr|A0A0H3PR00^Atr|A0A7I6H1H9^Atr|A0A7U9M1Q9^Atr|A0A8E0FS86^Atr|A0A9P2R1S1^Atr|A0A9Q6UWN7^Atr|A0AA36P740^Atr|A7ZJM5^Atr|B1LMA2^Atr|B7LC93^Atr|B7MGR8^Atr|B7MQR4^Atr|B7NAB0^Atr|B7UM06^Atr|C3THM7^…	GLNP	P0AEQ6	GLNP_ECOLI	2			NaN	NaN	NaN	NaN	0	0
P10346	Glutamine transport ATP-binding protein GlnQ	glnQ b0809 JW0794	>sp|P10346|GLNQ_ECOLI Glutamine transport ATP-binding protein GlnQ OS=Escherichia coli (strain K12) OX=83333 GN=glnQ PE=1 SV=1^Atr|J7QNQ6^Atr|A0A0E1SX89^Atr|A0A140NBR9^Atr|A0A1X3JK84^Atr|A0A7I6H0F4^Atr|E1J5I3	GLNQ	P10346	GLNQ_ECOLI	6			-0.106697	0.350918	23.6853	23.6427	5	5
P00962	Glutamine--tRNA ligase (EC 6.1.1.18) (Glutaminyl-tRNA synthetase) (GlnRS)	glnS b0680 JW0666	>sp|P00962|SYQ_ECOLI Glutamine--tRNA ligase OS=Escherichia coli (strain K12) OX=83333 GN=glnS PE=1 SV=3^Atr|A0A0E0Y5S4^Atr|A0A140NAB7^Atr|A0A1X3JLC2^Atr|A0A7U9J1U3^Atr|A0A836NG48^Atr|A0A8E0FHB0^Atr|A0A9P2I766^Atr|A0AA35AJ96^Asp|A7ZJ63^Asp|A7ZXU0^Asp|B1IY48^Asp|B1X6L3^Asp|B6HYN9^Asp|B7L9L7^Asp|B7M5J8^Asp|C4ZWF6^Atr|E1J1I4^Atr|J7QND8^Atr|A0AAD2V8B9^Atr|A0AAD2VI02^Atr|A0AAD2YTU7^Atr|A0AAI8EPB8^Atr|A…	GLNS	P00962	SYQ_ECOLI	36			-0.171185	0.0146294	23.3665	23.2221	5	5
P0AC81	Lactoylglutathione lyase (EC 4.4.1.5) (Aldoketomutase) (Glyoxalase I) (Glx I) (Ketone-aldehyde mutase) (Methylglyoxalase) (S-D-lactoylglutathione methylglyoxal lyase)	gloA b1651 JW1643	>sp|P0AC81|LGUL_ECOLI Lactoylglutathione lyase OS=Escherichia coli (strain K12) OX=83333 GN=gloA PE=1 SV=1^Atr|A0A0H3MKB9^Atr|A0A0H3PSK4^Atr|A0A7I6H071^Atr|A0A7U9QFW4^Atr|A0A828U839^Atr|A0A836NEL7^Atr|A0A8E0FRR6^Atr|A0A9P2PQI3^Atr|A0A9Q6V120^Atr|B1LEN4^Atr|B7L5K4^Atr|B7NBA4^Atr|B7URZ2^Atr|C3T8K2^Atr|D3GUE5^Atr|D8ABC8^Atr|E1J4D4^Asp|P0AC82^Atr|A0A0E0XZ04^Atr|A0A140N9B3^Atr|A0A1X3I6S2^Atr|A0A1X3IYS…	GLOA	P0AC81	LGUL_ECOLI	4			0.301981	0.197299	24.4485	24.8017	5	5
P0AC84	Hydroxyacylglutathione hydrolase GloB (EC 3.1.2.6) (Glyoxalase II) (Glx II)	gloB yafR b0212 JW0202	>sp|P0AC84|GLO2_ECOLI Hydroxyacylglutathione hydrolase GloB OS=Escherichia coli (strain K12) OX=83333 GN=gloB PE=1 SV=1^Asp|P0AC85^Atr|A0A0H3PS12^Atr|A0A1X3JLV0^Atr|A0A9P2R4N4^Asp|B1XD76^Asp|B5Z0I6^Atr|C3TP57^Asp|C4ZRU9^Atr|A0AAJ4JCY9	GLOB	P0AC84	GLO2_ECOLI	10			0.066251	0.492437	22.0932	22.1983	5	5
P75849	Hydroxyacylglutathione hydrolase GloC (EC 3.1.2.6) (Accessory type II glyoxalase) (Glyoxalase II 2) (GlxII-2)	gloC ycbL b0927 JW0910	>sp|P75849|GLO22_ECOLI Hydroxyacylglutathione hydrolase GloC OS=Escherichia coli (strain K12) OX=83333 GN=gloC PE=1 SV=1^Atr|A0A0E1STJ3^Atr|A0A140NDG9^Atr|A0A1X3JJV7^Atr|W8SPV4	GLOC	P75849	GLO22_ECOLI	8			-0.0247516	0.815412	22.1262	22.1287	5	5
P0A9C0	Anaerobic glycerol-3-phosphate dehydrogenase subunit A (G-3-P dehydrogenase) (EC 1.1.5.3)	glpA b2241 JW2235	>sp|P0A9C0|GLPA_ECOLI Anaerobic glycerol-3-phosphate dehydrogenase subunit A OS=Escherichia coli (strain K12) OX=83333 GN=glpA PE=1 SV=1^Atr|A0A0E0XWK2^Atr|A0A0E1SWW6^Atr|A0A0H3PQD9^Atr|A0A7I6GZ49^Atr|A0A836NB04^Atr|A0A9P2V010^Atr|A7ZP62^Atr|B7LAQ9^Atr|C3T2W7^Atr|E0IY69^Asp|P0A9C1^Atr|A0A140N619^Atr|A0A1X3JEE9^Atr|A0A7U9IXS5^Atr|A0A979H2J4^Atr|A0AA35AEM7^Atr|A0AAD0JYA8^Atr|A0AAD2V624^Atr|A0AAD2VE…	GLPA	P0A9C0	GLPA_ECOLI	27			0.004074	0.980396	21.3986	21.4544	5	5
P13033	Anaerobic glycerol-3-phosphate dehydrogenase subunit B (Anaerobic G-3-P dehydrogenase subunit B) (Anaerobic G3Pdhase B) (EC 1.1.5.3)	glpB b2242 JW2236	>sp|P13033|GLPB_ECOLI Anaerobic glycerol-3-phosphate dehydrogenase subunit B OS=Escherichia coli (strain K12) OX=83333 GN=glpB PE=1 SV=1^Atr|A0A024L0R3^Atr|A0A0E1T8J5^Asp|B1IXU6^Asp|B1X8D6^Asp|C4ZU83	GLPB	P13033	GLPB_ECOLI	5			0.104386	0.533449	21.2984	21.4321	5	5
P0A996	Anaerobic glycerol-3-phosphate dehydrogenase subunit C (G-3-P dehydrogenase)	glpC b2243 JW2237	>sp|P0A996|GLPC_ECOLI Anaerobic glycerol-3-phosphate dehydrogenase subunit C OS=Escherichia coli (strain K12) OX=83333 GN=glpC PE=1 SV=1^Asp|P0A997^Atr|A0A0E1SS93^Atr|A0A0H3PQD4^Atr|A0A9P2VJV4^Atr|A0AAJ4JHK7^Atr|C3T2V7	GLPC	P0A996	GLPC_ECOLI	21			0.0782264	0.683851	21.1326	21.239	5	5
P13035	Aerobic glycerol-3-phosphate dehydrogenase (EC 1.1.5.3)	glpD glyD b3426 JW3389	>sp|P13035|GLPD_ECOLI Aerobic glycerol-3-phosphate dehydrogenase OS=Escherichia coli (strain K12) OX=83333 GN=glpD PE=1 SV=3^Atr|A0A094VPI3^Atr|A0A140N6N1	GLPD	P13035	GLPD_ECOLI	30			-0.160893	0.0284955	23.506	23.3874	5	5
P0A6V5	Thiosulfate sulfurtransferase GlpE (EC 2.8.1.1)	glpE b3425 JW3388	>sp|P0A6V5|GLPE_ECOLI Thiosulfate sulfurtransferase GlpE OS=Escherichia coli (strain K12) OX=83333 GN=glpE PE=1 SV=1^Atr|A0A0E0XUS7^Atr|A0A0E1T4L4^Atr|A0A140N377^Atr|A0A1X3I0Z4^Atr|A0A1X3IUV7^Atr|A0A1X3JBF8^Atr|A0A4P8BUY9^Atr|A0A7U9LIY6^Atr|A0A829KWL3^Atr|A0A836ZCU1^Atr|A0A9Q6V2K4^Atr|A0AAD0NTX4^Atr|A0AAD2NTX7^Atr|A0AAD2U9A6^Asp|A7ZSV5^Asp|A8A5N3^Asp|B1X770^Asp|B6I2Y8^Asp|B7L4V4^Asp|B7NE29^Asp|C4…	GLPE	P0A6V5	GLPE_ECOLI	2			-0.129826	0.762343	21.1077	21.0238	5	5
P0A6F3	Glycerol kinase (EC 2.7.1.30) (ATP:glycerol 3-phosphotransferase) (Glycerokinase) (GK)	glpK b3926 JW3897	>sp|P0A6F3|GLPK_ECOLI Glycerol kinase OS=Escherichia coli (strain K12) OX=83333 GN=glpK PE=1 SV=2^Asp|P0A6F4^Atr|A0A0E0Y9B1^Atr|A0A0E1T201^Atr|A0A0E2LCW7^Atr|A0A0H3PRG4^Atr|A0A140SS73^Atr|A0A4P8C6M3^Atr|A0A7U9IUA6^Atr|A0A7U9LZH0^Atr|A0A836N7L4^Atr|A0A8E0FRJ9^Atr|A0A9P2I9D4^Atr|A0A9P2R495^Atr|A0A9Q6V2X7^Atr|A0AA35F7V6^Asp|A7ZUE0^Asp|A8A731^Asp|B1IVF3^Asp|B1LNM9^Asp|B1XB92^Asp|B5YZ64^Asp|B7LA23^Asp…	GLPK	P0A6F3	GLPK_ECOLI	34	+	DOWN	-0.329828	0.00233822	24.8493	24.5561	5	5
P09394	Glycerophosphodiester phosphodiesterase, periplasmic (Glycerophosphoryl diester phosphodiesterase, periplasmic) (EC 3.1.4.46)	glpQ b2239 JW2233	>sp|P09394|GLPQ_ECOLI Glycerophosphodiester phosphodiesterase, periplasmic OS=Escherichia coli (strain K12) OX=83333 GN=glpQ PE=1 SV=2^Atr|A0A037YML7^Atr|A0A7I6H7G5	GLPQ	P09394	GLPQ_ECOLI	18			0.234477	0.0541431	23.7313	24.0011	5	5
P0ACL0	Glycerol-3-phosphate regulon repressor	glpR b3423 JW3386	>sp|P0ACL0|GLPR_ECOLI Glycerol-3-phosphate regulon repressor OS=Escherichia coli (strain K12) OX=83333 GN=glpR PE=1 SV=1^Atr|A0A0E0XUL3^Atr|A0A0H3MLP4^Atr|A0A140N4Z4^Atr|A0A1X3I0Z1^Atr|A0A1X3JBG9^Atr|A0A4V1DQX8^Atr|A0A7U9IV73^Atr|A0A7U9LTS9^Atr|A0A829KZJ1^Atr|A0A837AJ32^Atr|A0A8E0KT18^Atr|A0A979H4Y2^Atr|A0A9P2MKN6^Atr|A0A9Q6V2V3^Atr|A0AA35AJ08^Atr|A0AAD0K161^Atr|A0AAD2S0E1^Atr|A0AAD2U962^Atr|A0AA…	GLPR	P0ACL0	GLPR_ECOLI	7			-0.276485	0.0834604	22.5661	22.346	5	5
P08194	Glycerol-3-phosphate transporter (G-3-P transporter) (G-3-P permease)	glpT b2240 JW2234	>sp|P08194|GLPT_ECOLI Glycerol-3-phosphate transporter OS=Escherichia coli (strain K12) OX=83333 GN=glpT PE=1 SV=1^Atr|A0A024L0J4^Atr|A0A0E1SWR7^Atr|A0A1X3JEC2	GLPT	P08194	GLPT_ECOLI	3			0.12477	0.501531	21.8416	21.9622	5	5
P0A9C9	Fructose-1,6-bisphosphatase 1 class 2 (FBPase 1 class 2) (EC 3.1.3.11) (D-fructose-1,6-bisphosphate 1-phosphohydrolase 1 class 2)	glpX b3925 JW3896	>sp|P0A9C9|GLPX_ECOLI Fructose-1,6-bisphosphatase 1 class 2 OS=Escherichia coli (strain K12) OX=83333 GN=glpX PE=1 SV=1^Asp|P0A9D0^Atr|A0A0E0Y7F0^Atr|A0A0E1SVE7^Atr|A0A0E2KYS1^Atr|A0A0H3ERF7^Atr|A0A0H3MJZ4^Atr|A0A192CFG4^Atr|A0A454AA58^Atr|A0A7I6H8C8^Atr|A0A7U9IUG6^Atr|A0A829L4W1^Atr|A0A836N9H2^Atr|A0A979H5B5^Atr|A0A9P2IA75^Atr|A0AA35F9L0^Atr|A0AA36L2B6^Atr|A7ZUD9^Atr|B1LNM8^Atr|B7LA22^Atr|B7MI57…	GLPX	P0A9C9	GLPX_ECOLI	18			-0.157441	0.0955762	22.1736	22.0586	5	5
P52101	Sensor histidine kinase GlrK (EC 2.7.13.3)	glrK yfhK b2556 JW5407	>sp|P52101|GLRK_ECOLI Sensor histidine kinase GlrK OS=Escherichia coli (strain K12) OX=83333 GN=glrK PE=1 SV=3^Atr|A0A037YLG4^Atr|A0A1X3JFN3	GLRK	P52101	GLRK_ECOLI	12			-0.192659	0.0921664	20.2448	20.1214	5	5
P0AFU4	Transcriptional regulatory protein GlrR	glrR yfhA b2554 JW2538	>sp|P0AFU4|GLRR_ECOLI Transcriptional regulatory protein GlrR OS=Escherichia coli (strain K12) OX=83333 GN=glrR PE=1 SV=1^Asp|P0AFU5^Atr|C3SZC7^Atr|A0A0E1T257^Atr|A0A0H3PNY7^Atr|A0A140N6Y7^Atr|A0A9P2VL60^Atr|A0AAJ4JHC9^Atr|E1J3N9	GLRR	P0AFU4	GLRR_ECOLI	10			-0.00636584	0.961774	21.8917	21.9071	5	5
P77454	Glutaminase 1 (EC 3.5.1.2)	glsA1 ybaS b0485 JW0474	>sp|P77454|GLSA1_ECOLI Glutaminase 1 OS=Escherichia coli (strain K12) OX=83333 GN=glsA1 PE=1 SV=1^Atr|A0A140NEL9^Atr|A0A1X3JLN8^Atr|B3GPJ7	GLSA1	P77454	GLSA1_ECOLI	5	+	UP	0.388966	0.0464655	24.3526	24.7874	5	5
P0ABH7	Citrate synthase (EC 2.3.3.16)	gltA gluT icdB b0720 JW0710	>sp|P0ABH7|CISY_ECOLI Citrate synthase OS=Escherichia coli (strain K12) OX=83333 GN=gltA PE=1 SV=1^Atr|A0A0E0Y3S5^Atr|A0A0E1SX14^Atr|A0A0E2LMQ8^Atr|A0A0H2YX65^Atr|A0A0H3EGB9^Atr|A0A140NC10^Atr|A0A1X3I8K1^Atr|A0A1X3J3W8^Atr|A0A1X3JK70^Atr|A0A454A2C8^Atr|A0A7M3S3M9^Atr|A0A7U9J1W9^Atr|A0A828UD23^Atr|A0A829L0S3^Atr|A0A836NGC3^Atr|A0A8E0FHU1^Atr|A0A979H2E6^Atr|A0A9P2MNR2^Atr|A0AA35F4C3^Atr|A7ZJA1^Atr|…	GLTA	P0ABH7	CISY_ECOLI	30			-0.0478514	0.544568	26.4784	26.4762	5	5
P09831	Glutamate synthase [NADPH] large chain (EC 1.4.1.13) (Glutamate synthase subunit alpha) (GLTS alpha chain) (NADPH-GOGAT)	gltB aspB b3212 JW3179	>sp|P09831|GLTB_ECOLI Glutamate synthase [NADPH] large chain OS=Escherichia coli (strain K12) OX=83333 GN=gltB PE=1 SV=3^Atr|A0A094WIN3^Atr|A0A0E1SR53^Atr|A0A7I6H3A9	GLTB	P09831	GLTB_ECOLI	38			-0.0702713	0.416646	20.6795	20.6489	5	5
P09832	Glutamate synthase [NADPH] small chain (EC 1.4.1.13) (Glutamate synthase subunit beta) (GLTS beta chain) (NADPH-GOGAT)	gltD aspB b3213 JW3180	>sp|P09832|GLTD_ECOLI Glutamate synthase [NADPH] small chain OS=Escherichia coli (strain K12) OX=83333 GN=gltD PE=1 SV=3^Atr|A0A0E0XV51^Atr|A0A1X3JCY2^Atr|A0A836N906^Atr|A0A8E0FNP4^Atr|A0A979GHP2^Atr|A0AAD0K2V5^Atr|A0AAD2Z871^Atr|A0AAI8HH66^Atr|A0AAJ4D8Z8^Atr|B7LHS6^Atr|E0J2N1^Atr|E1J7M8^Atr|J7R9I7^Atr|W1EXC4	GLTD	P09832	GLTD_ECOLI	15			-0.031011	0.722261	21.1976	21.2059	5	5
P37902	Glutamate/aspartate import solute-binding protein	gltI ybeJ yzzK b0655 JW5092	>sp|P37902|GLTI_ECOLI Glutamate/aspartate import solute-binding protein OS=Escherichia coli (strain K12) OX=83333 GN=gltI PE=1 SV=2^Atr|A0A037Y6T3	GLTI	P37902	GLTI_ECOLI	17			0.142043	0.152711	24.8915	25.0699	5	5
P0AER3	Glutamate/aspartate import permease protein GltJ	gltJ b0654 JW0649	>sp|P0AER3|GLTJ_ECOLI Glutamate/aspartate import permease protein GltJ OS=Escherichia coli (strain K12) OX=83333 GN=gltJ PE=1 SV=1^Atr|A0A2V2NZ89^Asp|P0AER4^Atr|A0A0E1TAZ5^Atr|A0A0E2L870^Atr|A0A0H2YWL4^Atr|A0A0H3EGD1^Atr|A0A140NBM1^Atr|A0A192CJB6^Atr|A0A1X3I888^Atr|A0A1X3J4T3^Atr|A0A1X3JKQ9^Atr|A0A454A295^Atr|A0A4P8C5A2^Atr|A0A7M3S3I0^Atr|A0A7U9Q7G2^Atr|A0A829L4H9^Atr|A0A979GDM5^Atr|A0A9Q6Y267^At…	GLTJ	P0AER3	GLTJ_ECOLI	4			-0.0144491	0.919816	21.6791	21.7101	5	5
P0AAG3	Glutamate/aspartate import ATP-binding protein GltL (EC 7.4.2.1)	gltL b0652 JW0647	>sp|P0AAG3|GLTL_ECOLI Glutamate/aspartate import ATP-binding protein GltL OS=Escherichia coli (strain K12) OX=83333 GN=gltL PE=3 SV=1^Asp|P0AAG4^Atr|C3TJ97^Atr|A0A0E0Y3X9^Atr|A0A0E1T4N0^Atr|A0A0H3PZP3^Atr|A0A1X3I7U8^Atr|A0A1X3J4U7^Atr|A0A1X3JLD1^Atr|A0A4P8C3E9^Atr|A0A7M3S3H8^Atr|A0A7U9J1U1^Atr|A0A7U9LLS3^Atr|A0A829L087^Atr|A0A836NE42^Atr|A0A979GD77^Atr|A0A9P2I927^Atr|A0A9P2LSN7^Atr|A0A9Q6UY34^Atr…	GLTL	P0AAG3	GLTL_ECOLI	9			-0.16396	0.200042	22.2828	22.1716	5	5
P04805	Glutamate--tRNA ligase (EC 6.1.1.17) (Glutamyl-tRNA synthetase) (GluRS)	gltX b2400 JW2395	>sp|P04805|SYE_ECOLI Glutamate--tRNA ligase OS=Escherichia coli (strain K12) OX=83333 GN=gltX PE=1 SV=1^Atr|A0A0E0XWE6^Atr|A0A0E1SSZ2^Atr|A0A140N9E5^Atr|A0A1X3JEQ4^Atr|A0A7U9IY20^Atr|A0A836NCX0^Atr|A0A9P2I917^Atr|A0AA35AH40^Asp|A7ZPK7^Asp|A8A2Q2^Asp|B1X9R9^Asp|B6I6U7^Atr|B7LCE8^Atr|E0J7J3^Atr|J7Q8Q8^Atr|A0AAD0K453^Atr|A0AAD2U9E0^Atr|A0AAD2VCY1^Atr|A0AAD2Z751^Atr|A0AAJ3ZD48	GLTX	P04805	SYE_ECOLI	24			-0.10823	0.169239	23.8883	23.836	5	5
P27305	Glutamyl-Q tRNA(Asp) synthetase (Glu-Q-RSs) (EC 6.1.1.-)	gluQ yadB b0144 JW5892	>sp|P27305|GLUQ_ECOLI Glutamyl-Q tRNA(Asp) synthetase OS=Escherichia coli (strain K12) OX=83333 GN=gluQ PE=1 SV=6^Atr|A0A1X3JMW5^Atr|A0A7M3S292^Atr|A0A9P2I6V7^Atr|A0AAD2UA64^Asp|C4ZRN7^Atr|E1J615^Atr|J7QX33^Atr|W1F7E5	GLUQ	P27305	GLUQ_ECOLI	3			-0.208358	0.219122	19.3236	19.1726	5	5
P77364	Glycerate 3-kinase (EC 2.7.1.31) (D-Glycerate-3-kinase) (Glycerate kinase 2) (GK2)	glxK glxB5 ybbZ b0514 JW0502	>sp|P77364|GLXK2_ECOLI Glycerate 3-kinase OS=Escherichia coli (strain K12) OX=83333 GN=glxK PE=1 SV=1^Atr|A0A024L5P0^Atr|A0A1X3JKZ5	GLXK	P77364	GLXK2_ECOLI	7			0.0374364	0.773765	21.387	21.4768	5	5
P0A825	Serine hydroxymethyltransferase (SHMT) (Serine methylase) (EC 2.1.2.1)	glyA b2551 JW2535	>sp|P0A825|GLYA_ECOLI Serine hydroxymethyltransferase OS=Escherichia coli (strain K12) OX=83333 GN=glyA PE=1 SV=1^Atr|A0A0E0XX59^Atr|A0A0E1SYS1^Atr|A0A0E2L2R5^Atr|A0A0H3EK44^Atr|A0A140N8X9^Atr|A0A5R8T8Y0^Atr|A0A7U9NZG1^Atr|A0A828U5N3^Atr|A0A836ZC46^Atr|A0A839B3B6^Atr|A0A8E0FR55^Atr|A0A9P2IAL3^Atr|A0AA35AF40^Asp|A1AE82^Asp|A7ZPZ4^Asp|A8A359^Asp|B1IVS6^Asp|B1LNK7^Asp|B1XB26^Asp|B6I5C4^Asp|B7LDE3^As…	GLYA	P0A825	GLYA_ECOLI	25			0.0463551	0.580525	24.8529	24.9203	5	5
P00960	Glycine--tRNA ligase alpha subunit (EC 6.1.1.14) (Glycyl-tRNA synthetase alpha subunit) (GlyRS)	glyQ glyS(A) b3560 JW3531	>sp|P00960|SYGA_ECOLI Glycine--tRNA ligase alpha subunit OS=Escherichia coli (strain K12) OX=83333 GN=glyQ PE=1 SV=2	GLYQ	P00960	SYGA_ECOLI	7			-0.399444	0.0793227	24.3755	24.0367	5	5
P00961	Glycine--tRNA ligase beta subunit (EC 6.1.1.14) (Glycyl-tRNA synthetase beta subunit) (GlyRS)	glyS glyS(B) b3559 JW3530	>sp|P00961|SYGB_ECOLI Glycine--tRNA ligase beta subunit OS=Escherichia coli (strain K12) OX=83333 GN=glyS PE=1 SV=4^Atr|A0A140N2U8^Atr|A0A1X3JBF4^Asp|A8A616^Asp|B1IZN4^Asp|B1X8H5^Asp|C4ZXE9^Atr|W8TB76	GLYS	P00961	SYGB_ECOLI	48			-0.0787676	0.154654	23.6661	23.6319	5	5
P63224	Phosphoheptose isomerase (EC 5.3.1.28) (Sedoheptulose 7-phosphate isomerase)	gmhA lpcA tfrA yafI b0222 JW0212	>sp|P63224|GMHA_ECOLI Phosphoheptose isomerase OS=Escherichia coli (strain K12) OX=83333 GN=gmhA PE=1 SV=1^Atr|A0A0E0Y3R3^Atr|A0A0E1SUL5^Atr|A0A0E2L8Z9^Atr|A0A0H3EDD0^Atr|A0A0H3PIH1^Atr|A0A140NFF3^Atr|A0A4P8C4I1^Atr|A0A5R8REI3^Atr|A0A7U9J236^Atr|A0A7U9LUM6^Atr|A0A828UCN2^Atr|A0A836NHC0^Atr|A0A8E0FK13^Atr|A0A9P2IDE3^Atr|A0A9P2PY81^Atr|A0A9Q6UVG7^Atr|A0AA35AFU4^Asp|A7ZHY1^Asp|A7ZWI6^Asp|B1IPP6^Asp|…	GMHA	P63224	GMHA_ECOLI	12			-0.0669309	0.32181	25.7225	25.7003	5	5
P63228	D-glycero-beta-D-manno-heptose-1,7-bisphosphate 7-phosphatase (EC 3.1.3.82) (D,D-heptose 1,7-bisphosphate phosphatase) (HBP phosphatase)	gmhB yaeD b0200 JW0196	>sp|P63228|GMHBB_ECOLI D-glycero-beta-D-manno-heptose-1,7-bisphosphate 7-phosphatase OS=Escherichia coli (strain K12) OX=83333 GN=gmhB PE=1 SV=1^Atr|A0A0H3PJJ1^Atr|A0A8E0KTD6^Atr|A0A9P2UXB0^Atr|A7ZHU2^Atr|C3TP87^Asp|P63229^Atr|W1F3T8^Atr|A0AA35F5K0^Atr|A0AAI8EM26^Atr|A0AAJ4MCN1	GMHB	P63228	GMHBB_ECOLI	5			0.0392807	0.74728	21.7778	21.8783	5	5
P60546	Guanylate kinase (EC 2.7.4.8) (GMP kinase)	gmk spoR b3648 JW3623	>sp|P60546|KGUA_ECOLI Guanylate kinase OS=Escherichia coli (strain K12) OX=83333 GN=gmk PE=1 SV=1^Atr|A0A0E0XSS2^Atr|A0A0E1SW75^Atr|A0A0E2KZ88^Atr|A0A0H3ENJ3^Atr|A0A0H3MM18^Atr|A0A140N457^Atr|A0A4P8BWA3^Atr|A0A5R8RBU1^Atr|A0A7I6H7U3^Atr|A0A7U9M0U1^Atr|A0A7U9NXZ2^Atr|A0A828U3S8^Atr|A0A836N993^Atr|A0A8E0FJF7^Atr|A0A979H446^Atr|A0A9P2MLU5^Atr|A0A9Q6V320^Atr|A0AA35AQJ7^Atr|A0AAD0NWH4^Atr|A0AAD2NVN8^A…	GMK	P60546	KGUA_ECOLI	7			-0.00951811	0.955767	22.5122	22.535	5	5
P00350	6-phosphogluconate dehydrogenase, decarboxylating (EC 1.1.1.44)	gnd b2029 JW2011	>sp|P00350|6PGD_ECOLI 6-phosphogluconate dehydrogenase, decarboxylating OS=Escherichia coli (strain K12) OX=83333 GN=gnd PE=1 SV=2^Atr|A0A086UAG6^Atr|A0A1X3I6R3^Atr|A0A7I0L102^Atr|W1XEL6	GND	P00350	6PGD_ECOLI	36			-0.157439	0.0344809	24.4271	24.3136	5	5
P0AC92	Protein GnsA	gnsA yccL b4517 JW0976	>sp|P0AC92|GNSA_ECOLI Protein GnsA OS=Escherichia coli (strain K12) OX=83333 GN=gnsA PE=1 SV=1^Atr|A0A0E0Y4P4^Atr|A0A0E1STF6^Atr|A0A0E2L8B4^Atr|A0A0H3EFD6^Atr|A0A0H3MHM5^Atr|A0A140NDM9^Atr|A0A192CLA9^Atr|A0A1X3I938^Atr|A0A1X3J3C2^Atr|A0A1X3JJZ6^Atr|A0A454A312^Atr|A0A4P8C4Z8^Atr|A0A7U9J2H7^Atr|A0A7U9QGG3^Atr|A0A828U4Z7^Atr|A0A829LAL6^Atr|A0A836NDL5^Atr|A0A8E0KTZ7^Atr|A0A979GDQ3^Atr|A0A9P2GIT5^Atr|…	GNSA	P0AC92	GNSA_ECOLI	6			-0.0235242	0.854867	23.6453	23.6734	5	5
P46859	Thermoresistant gluconokinase (EC 2.7.1.12) (Gluconate kinase 2)	gntK b3437 JW3400	>sp|P46859|GNTK_ECOLI Thermoresistant gluconokinase OS=Escherichia coli (strain K12) OX=83333 GN=gntK PE=1 SV=4^Atr|A0A024KZ26^Atr|A0A0E0XSY6^Atr|A0A0E1SX24^Atr|A0A4P8BZ06^Atr|A0A7I6H047^Atr|A0A7U9IV99^Atr|A0A7U9LRV1^Atr|A0A979H3X5^Atr|A0A9P2MMU0^Atr|A0A9P2QV59^Atr|A0A9Q6V2W6^Atr|A0AA35AJ26^Atr|A0AAD2U8Y1^Atr|A0AAD2VB21^Atr|A0AAD2VHF4^Atr|A7ZSW9^Atr|B7L4W5^Atr|B7NE46^Atr|D3H058^Atr|Q8X6W0^Atr|A0A…	GNTK	P46859	GNTK_ECOLI	3			-0.10203	0.562981	20.616	20.5599	5	5
P0ACP5	HTH-type transcriptional regulator GntR (Gluconate utilization system GNT-I transcriptional repressor)	gntR b3438 JW5946	>sp|P0ACP5|GNTR_ECOLI HTH-type transcriptional regulator GntR OS=Escherichia coli (strain K12) OX=83333 GN=gntR PE=1 SV=1^Asp|P0ACP6^Atr|A0A0E1T4J7^Atr|A0A0H3EMV7^Atr|A0A0H3MLT4^Atr|A0A140N732^Atr|A0A192CCU9^Atr|A0A1X3I109^Atr|A0A1X3IV97^Atr|A0A1X3JC36^Atr|A0A454A8Z3^Atr|A0A7I6H3K7^Atr|A0A828U4M9^Atr|A0A829KZH0^Atr|A0AA36P8M0^Atr|A0AAI9IR45^Atr|B1LIA0^Atr|B7N1M8^Atr|B7NE47^Atr|B7UKZ4^Atr|D3H059^A…	GNTR	P0ACP5	GNTR_ECOLI	11			0.0308102	0.767024	21.6515	21.7207	5	5
P06715	Glutathione reductase (GR) (GRase) (EC 1.8.1.7)	gor b3500 JW3467	>sp|P06715|GSHR_ECOLI Glutathione reductase OS=Escherichia coli (strain K12) OX=83333 GN=gor PE=1 SV=1	GOR	P06715	GSHR_ECOLI	21			-0.130238	0.0528484	23.6721	23.5617	5	5
P32662	Phosphoglycolate phosphatase (PGP) (PGPase) (EC 3.1.3.18)	gph yhfE b3385 JW3348	>sp|P32662|GPH_ECOLI Phosphoglycolate phosphatase OS=Escherichia coli (strain K12) OX=83333 GN=gph PE=1 SV=1^Atr|A0A140N534^Atr|A0A1X3JBB8^Atr|A0AA35AGF2^Atr|J7RA06^Atr|A0AAD2U9C8^Atr|A0AAD2VAN5^Atr|A0AAD2ZFF3	GPH	P32662	GPH_ECOLI	9			0.028679	0.791366	22.7626	22.831	5	5
P62707	2,3-bisphosphoglycerate-dependent phosphoglycerate mutase (BPG-dependent PGAM) (PGAM) (Phosphoglyceromutase) (dPGM) (EC 5.4.2.11)	gpmA gpm pgm pgmA b0755 JW0738	>sp|P62707|GPMA_ECOLI 2,3-bisphosphoglycerate-dependent phosphoglycerate mutase OS=Escherichia coli (strain K12) OX=83333 GN=gpmA PE=1 SV=2^Atr|A0A0E0Y3P5^Atr|A0A0E1SZU6^Atr|A0A0E2L754^Atr|A0A0H3EF20^Atr|A0A0H3PTY8^Atr|A0A140N9D9^Atr|A0A1X3I883^Atr|A0A1X3JL28^Atr|A0A4P8C528^Atr|A0A5R8RGA0^Atr|A0A7U9J2B7^Atr|A0A7U9LZ77^Atr|A0A828UCQ4^Atr|A0A829L155^Atr|A0A836ZBN4^Atr|A0A8E0KS21^Atr|A0A9P2MNQ4^Atr|…	GPMA	P62707	GPMA_ECOLI	21			0.121649	0.152711	25.0321	25.2043	5	5
P37689	2,3-bisphosphoglycerate-independent phosphoglycerate mutase (BPG-independent PGAM) (Phosphoglyceromutase) (iPGM) (EC 5.4.2.12)	gpmI pgmI yibO b3612 JW3587	>sp|P37689|GPMI_ECOLI 2,3-bisphosphoglycerate-independent phosphoglycerate mutase OS=Escherichia coli (strain K12) OX=83333 GN=gpmI PE=1 SV=1^Atr|A0A024LBS6	GPMI	P37689	GPMI_ECOLI	23			-0.147238	0.222075	23.5066	23.3957	5	5
P25552	Guanosine-5'-triphosphate,3'-diphosphate pyrophosphatase (EC 3.6.1.40) (Guanosine pentaphosphate phosphohydrolase) (pppGpp-5'-phosphohydrolase)	gppA gpp b3779 JW5603	>sp|P25552|GPPA_ECOLI Guanosine-5'-triphosphate,3'-diphosphate pyrophosphatase OS=Escherichia coli (strain K12) OX=83333 GN=gppA PE=1 SV=3^Atr|C3SKS2^Atr|A0A0H3PRV0^Atr|A0A9P2PWN7^Asp|A8A6N3^Asp|B1IWC1^Asp|B1X9Z3^Asp|B5YY27^Asp|C4ZZ47^Asp|Q8XAT5^Atr|A0AAJ4MDM5	GPPA	P25552	GPPA_ECOLI	13	+	DOWN	-0.477226	0.0168017	20.3753	19.9458	5	5
Q46851	L-glyceraldehyde 3-phosphate reductase (GAP reductase) (EC 1.1.1.-)	gpr mgrA yghZ b3001 JW2970	>sp|Q46851|GPR_ECOLI L-glyceraldehyde 3-phosphate reductase OS=Escherichia coli (strain K12) OX=83333 GN=gpr PE=1 SV=1^Atr|A0A140N5V9^Atr|A0A1X3JBV5^Atr|A0A7I0KYB7^Atr|A0A7I6H6L1^Atr|A0A836NB99^Atr|D3GVR0^Atr|W8SWJ0	GPR	Q46851	GPR_ECOLI	16			-0.0498384	0.566748	21.9873	21.9875	5	5
P0A6S7	Glycerol-3-phosphate dehydrogenase [NAD(P)+] (EC 1.1.1.94) (NAD(P)(+)-dependent glycerol-3-phosphate dehydrogenase) (NAD(P)H-dependent dihydroxyacetone-phosphate reductase)	gpsA b3608 JW3583	>sp|P0A6S7|GPDA_ECOLI Glycerol-3-phosphate dehydrogenase [NAD(P)+] OS=Escherichia coli (strain K12) OX=83333 GN=gpsA PE=1 SV=1^Atr|A0A0E0XU64^Atr|A0A0E1SUK7^Atr|A0A0E2KZ10^Atr|A0A0H3ER78^Atr|A0A0H3PUB8^Atr|A0A140N6N2^Atr|A0A192CF26^Atr|A0A1X3I0G1^Atr|A0A1X3IVF4^Atr|A0A1X3JA96^Atr|A0A4P8BXV4^Atr|A0A7U9IUT0^Atr|A0A7U9LN69^Atr|A0A828U306^Atr|A0A829L365^Atr|A0A836N9M4^Atr|A0A9P2MN73^Atr|A0A9P2PX15^At…	GPSA	P0A6S7	GPDA_ECOLI	10			0.147491	0.0558314	22.4848	22.6751	5	5
P0A9M5	Xanthine-guanine phosphoribosyltransferase (XGPRT) (EC 2.4.2.-) (EC 2.4.2.22) (Xanthine phosphoribosyltransferase)	gpt gpp gxu b0238 JW0228	>sp|P0A9M5|XGPT_ECOLI Xanthine-guanine phosphoribosyltransferase OS=Escherichia coli (strain K12) OX=83333 GN=gpt PE=1 SV=1^Atr|A0A0E0Y3P8^Atr|A0A0E1SX65^Atr|A0A0H3PM95^Atr|A0A140NDQ1^Atr|A0A1X3IBU9^Atr|A0A1X3J5J3^Atr|A0A1X3JM02^Atr|A0A4P8C9Z9^Atr|A0A7U9J229^Atr|A0A7U9LS55^Atr|A0A829L226^Atr|A0A836NHD1^Atr|A0A8E0FK57^Atr|A0A9P2GPU2^Atr|A0A9P2MQA3^Atr|A0A9Q6UWM3^Atr|A0AA35F496^Asp|A7ZHZ7^Asp|A7ZWK…	GPT	P0A9M5	XGPT_ECOLI	7			-0.00507692	0.973236	25.4459	25.4899	5	5
P68066	Autonomous glycyl radical cofactor	grcA yfiD b2579 JW2563	>sp|P68066|GRCA_ECOLI Autonomous glycyl radical cofactor OS=Escherichia coli (strain K12) OX=83333 GN=grcA PE=1 SV=1^Asp|A7ZQ24^Asp|A8A391^Asp|B1IVP8^Asp|B1XBQ6^Asp|B5Z153^Asp|B6I5F4^Asp|B7LDH2^Asp|B7M8J4^Asp|B7MYL2^Atr|C3SZ02^Asp|C4ZYK2^Atr|E0J4I1^Asp|P68067^Atr|W1ESJ1^Atr|A0A0E0XVH9^Atr|A0A0E1T4X1^Atr|A0A0H3PGH0^Atr|A0A140N4H5^Atr|A0A1X3J272^Atr|A0A1X3JF79^Atr|A0A7U9IXB4^Atr|A0A837AJ17^Atr|A0A9…	GRCA	P68066	GRCA_ECOLI	15			0.0525089	0.773765	25.5697	25.6683	5	5
P0A6W5	Transcription elongation factor GreA (Transcript cleavage factor GreA)	greA b3181 JW3148	>sp|P0A6W5|GREA_ECOLI Transcription elongation factor GreA OS=Escherichia coli (strain K12) OX=83333 GN=greA PE=1 SV=1^Atr|A0A0E0XX86^Atr|A0A0E2L2G7^Atr|A0A0H2Z313^Atr|A0A0H3ELZ2^Atr|A0A0H3MQH4^Atr|A0A0H3PSE2^Atr|A0A140N7C5^Atr|A0A192CD05^Atr|A0A1X3I4A1^Atr|A0A1X3IYN4^Atr|A0A1X3JCB8^Atr|A0A2S4N0S2^Atr|A0A454A8A8^Atr|A0A7I6H1X1^Atr|A0A7U9IWF8^Atr|A0A828U097^Atr|A0A829L398^Atr|A0A836NAA4^Atr|A0A8E0…	GREA	P0A6W5	GREA_ECOLI	14			0.089504	0.320535	24.397	24.5052	5	5
P30128	Transcription elongation factor GreB (Transcript cleavage factor GreB)	greB b3406 JW3369	>sp|P30128|GREB_ECOLI Transcription elongation factor GreB OS=Escherichia coli (strain K12) OX=83333 GN=greB PE=1 SV=2^Atr|A0A0E1SU95^Atr|A0A140N6Q0^Atr|A0A7I6H0W0^Atr|A0A7U9IVC2^Atr|A0A8E0KT76^Atr|A0A979GIE8^Atr|W8STD1	GREB	P30128	GREB_ECOLI	6			-0.0316632	0.75058	21.3893	21.3995	5	5
P0A6F5	Chaperonin GroEL (EC 5.6.1.7) (60 kDa chaperonin) (Chaperonin-60) (Cpn60) (GroEL protein)	groEL groL mopA b4143 JW4103	>sp|P0A6F5|CH60_ECOLI Chaperonin GroEL OS=Escherichia coli (strain K12) OX=83333 GN=groEL PE=1 SV=2^Atr|A0A0E0Y6J4^Atr|A0A0E1SZX2^Atr|A0A0E2KWX8^Atr|A0A0H3ESC4^Atr|A0A0H3PV97^Atr|A0A140NH65^Atr|A0A192CFJ5^Atr|A0A1X3HZ46^Atr|A0A1X3J6T7^Atr|A0A1X3J8I0^Atr|A0A4P8C8J1^Atr|A0A7U9J0T5^Atr|A0A7U9LZE9^Atr|A0A828TZB5^Atr|A0A829LCJ5^Atr|A0A836N8T3^Atr|A0A8E0FII8^Atr|A0A9P2GGZ5^Atr|A0A9P2I8L6^Atr|A0A9Q6V4E9…	GROEL	P0A6F5	CH60_ECOLI	46			0.0566448	0.549078	25.9171	26.0166	5	5
P0A6F9	Co-chaperonin GroES (10 kDa chaperonin) (Chaperonin-10) (Cpn10)	groES groS mopB b4142 JW4102	>sp|P0A6F9|CH10_ECOLI Co-chaperonin GroES OS=Escherichia coli (strain K12) OX=83333 GN=groES PE=1 SV=1^Atr|A0AA36L2S0^Asp|B7NG80^Asp|B7NTK1^Asp|P0A6G0^Asp|P0A6G1^Atr|Q7BGE6^Atr|A0A0E0Y557^Atr|A0A0E1T4D1^Atr|A0A0E2LBJ4^Atr|A0A0H3EQ90^Atr|A0A0H3PV33^Atr|A0A140NEN6^Atr|A0A192CGQ0^Atr|A0A1X3HXR6^Atr|A0A1X3J6V1^Atr|A0A1X3J8I8^Atr|A0A4P8C6P2^Atr|A0A7U9J0J5^Atr|A0A7U9M0X5^Atr|A0A828U1R3^Atr|A0A829L842^A…	GROES	P0A6F9	CH10_ECOLI	7			0.00860682	0.954867	27.6803	27.7421	5	5
P09372	Protein GrpE (HSP-70 cofactor) (HSP24) (Heat shock protein B25.3)	grpE b2614 JW2594	>sp|P09372|GRPE_ECOLI Protein GrpE OS=Escherichia coli (strain K12) OX=83333 GN=grpE PE=1 SV=1^Asp|B1XBT4^Asp|C4ZYN1	GRPE	P09372	GRPE_ECOLI	13			0.029604	0.767024	24.1474	24.2139	5	5
P68688	Glutaredoxin 1 (Grx1)	grxA grx b0849 JW0833	>sp|P68688|GLRX1_ECOLI Glutaredoxin 1 OS=Escherichia coli (strain K12) OX=83333 GN=grxA PE=1 SV=1^Atr|A0A0E0Y1I6^Atr|A0A0E1T651^Atr|A0A140N8Y5^Atr|A0A7U9J203^Atr|A0A8E0FTA1^Atr|A0A979GE80^Atr|A0AA35AEP1^Atr|A7ZJR7^Atr|B7LD42^Atr|E0IZJ2^Atr|J7QZ64^Atr|A0AAD0NRN1^Atr|A0AAD2VGW0^Atr|A0AAD2ZCV9^Atr|A0AAI8EPA8^Atr|A0AAJ3ZG85	GRXA	P68688	GLRX1_ECOLI	4	+	UP	0.366788	0.0229559	22.4332	22.8488	5	5
P0AC59	Glutaredoxin 2 (Grx2)	grxB b1064 JW1051	>sp|P0AC59|GLRX2_ECOLI Glutaredoxin 2 OS=Escherichia coli (strain K12) OX=83333 GN=grxB PE=1 SV=1^Asp|P0AC60^Asp|P0AC61^Atr|A0A0E0Y437^Atr|A0A0E1T1G2^Atr|A0A0E2L7A9^Atr|A0A0H2YXM5^Atr|A0A0H3EI79^Atr|A0A0H3MHT7^Atr|A0A0H3PGE7^Atr|A0A140NAB8^Atr|A0A192CM57^Atr|A0A1X3I939^Atr|A0A454A327^Atr|A0A7I6H5V7^Atr|A0A836ZDZ1^Atr|A0A8E0FLJ6^Atr|A0A979GDW3^Atr|A0A9P2GHG6^Atr|A0A9P2I7X7^Atr|A0AA36P5Y8^Atr|A0AAD…	GRXB	P0AC59	GLRX2_ECOLI	15			0.224573	0.186326	25.116	25.3987	5	5
P0AC62	Glutaredoxin 3 (Grx3)	grxC yibM b3610 JW3585	>sp|P0AC62|GLRX3_ECOLI Glutaredoxin 3 OS=Escherichia coli (strain K12) OX=83333 GN=grxC PE=1 SV=2^Atr|A0A0E0XSV9^Atr|A0A0E1SZ06^Atr|A0A0E2KZ47^Atr|A0A0H3ENF7^Atr|A0A0H3MLY9^Atr|A0A0H3PU47^Atr|A0A140N4R0^Atr|A0A192CEK2^Atr|A0A1X3I093^Atr|A0A1X3IVH8^Atr|A0A1X3JA54^Atr|A0A454A997^Atr|A0A4V1DQV6^Atr|A0A7I6H2G0^Atr|A0A7U9IUI3^Atr|A0A7U9LXT8^Atr|A0A828TZ85^Atr|A0A829KSH0^Atr|A0A836N948^Atr|A0A8E0FJ26^A…	GRXC	P0AC62	GLRX3_ECOLI	6	+	UP	0.289248	0.0387085	25.5075	25.8417	5	5
P0AC69	Glutaredoxin 4 (Grx4) (Monothiol glutaredoxin)	grxD ydhD b1654 JW1646	>sp|P0AC69|GLRX4_ECOLI Glutaredoxin 4 OS=Escherichia coli (strain K12) OX=83333 GN=grxD PE=1 SV=1^Atr|A0A0E0Y0D4^Atr|A0A0E1T2Y8^Atr|A0A0E2LI52^Atr|A0A0H2YZ18^Atr|A0A0H3EJB8^Atr|A0A0H3MPN1^Atr|A0A0H3PG25^Atr|A0A140N9X9^Atr|A0A192C6S1^Atr|A0A1X3I6T8^Atr|A0A1X3IZ79^Atr|A0A1X3JFU0^Atr|A0A454A4E8^Atr|A0A4P8C2A0^Atr|A0A7I6H5S0^Atr|A0A7U9NZW8^Atr|A0A7U9QGH6^Atr|A0A828U9A0^Atr|A0A829L0A3^Atr|A0A836NF42^A…	GRXD	P0AC69	GLRX4_ECOLI	5	+	UP	0.28605	0.0296368	24.1189	24.4521	5	5
P0A6W9	Glutamate--cysteine ligase (EC 6.3.2.2) (Gamma-ECS) (GCS) (Gamma-glutamylcysteine synthetase)	gshA gsh-I b2688 JW2663	>sp|P0A6W9|GSH1_ECOLI Glutamate--cysteine ligase OS=Escherichia coli (strain K12) OX=83333 GN=gshA PE=1 SV=1^Atr|A0A0E2LFC5^Atr|A0A0H3EKC8^Atr|A0A140N644^Atr|A0A192CA41^Atr|A0A1X3JCS3^Atr|A0AA36P7T4^Atr|A0AAD2NVY4^Atr|A0AAD2V756^Atr|A0AAD2YUX9^Asp|A8A3H0^Asp|B1IUY6^Asp|B1XCM1^Asp|B6I679^Asp|B7MKG2^Asp|B7MYJ3^Asp|C4ZYT8^Atr|E2QQE2^Asp|P0A6X0^Asp|Q0TEI7^Asp|Q1R808^Atr|W1EWY7^Atr|W1X019^Atr|A0AAI9N9…	GSHA	P0A6W9	GSH1_ECOLI	21			0.0296114	0.665442	22.9989	23.0783	5	5
P04425	Glutathione synthetase (EC 6.3.2.3) (GSH synthetase) (GSH-S) (GSHase) (Glutathione synthase)	gshB gsh-II b2947 JW2914	>sp|P04425|GSHB_ECOLI Glutathione synthetase OS=Escherichia coli (strain K12) OX=83333 GN=gshB PE=1 SV=1^Atr|A0A0E0XWA3^Atr|A0A0E1T3U9^Atr|A0A140N801^Atr|A0A1X3I2B5^Atr|A0A1X3IWV5^Atr|A0A1X3JDZ4^Atr|A0A7I6H2X1^Atr|A0A7U9NYQ6^Atr|A0A836NAZ5^Atr|A0A8E0FNP8^Atr|A0A979GHD5^Atr|A0A9P2IA03^Atr|A0AA35AJ62^Atr|A0AAD0K550^Atr|A0AAD2UEZ0^Atr|A0AAD2V5T1^Atr|A0AAD2VK92^Atr|A7ZR70^Atr|B1LDF6^Atr|B7LFL0^Atr|B7…	GSHB	P04425	GSHB_ECOLI	16			-0.103165	0.193351	23.9068	23.8411	5	5
P75796	Glutathione import ATP-binding protein GsiA (EC 7.4.2.10)	gsiA yliA b0829 JW5897	>sp|P75796|GSIA_ECOLI Glutathione import ATP-binding protein GsiA OS=Escherichia coli (strain K12) OX=83333 GN=gsiA PE=1 SV=3^Atr|A0A140NBQ0^Atr|F6M3K9	GSIA	P75796	GSIA_ECOLI	13			0.031585	0.812051	20.6722	20.7931	5	5
P75797	Glutathione-binding protein GsiB	gsiB yliB b0830 JW5111	>sp|P75797|GSIB_ECOLI Glutathione-binding protein GsiB OS=Escherichia coli (strain K12) OX=83333 GN=gsiB PE=1 SV=1^Atr|A0A024L4W7^Atr|A0A0G3HUT6^Atr|A0A140NC34	GSIB	P75797	GSIB_ECOLI	12			0.130631	0.184502	22.1968	22.385	5	5
P0AEW6	Guanosine-inosine kinase (EC 2.7.1.73)	gsk b0477 JW0466	>sp|P0AEW6|INGK_ECOLI Guanosine-inosine kinase OS=Escherichia coli (strain K12) OX=83333 GN=gsk PE=1 SV=1^Atr|A0A0E0Y665^Atr|A0A0E2L936^Atr|A0A0H2YXA5^Atr|A0A0H3EG02^Atr|A0A0H3MLZ3^Atr|A0A140NEK7^Atr|A0A192CI35^Atr|A0A1V1IGN2^Atr|A0A1X3IB72^Atr|A0A1X3J6B3^Atr|A0A1X3JLQ8^Atr|A0A454A1Y3^Atr|A0A7M3S362^Atr|A0A7U9P2Q3^Atr|A0A828U9P5^Atr|A0A829LA77^Atr|A0A836NGA8^Atr|A0A8E0FRL0^Atr|A0A979GDL6^Atr|A0A9…	GSK	P0AEW6	INGK_ECOLI	18			-0.171312	0.17058	21.6231	21.4868	5	5
P0AES0	Bifunctional glutathionylspermidine synthetase/amidase (GspSA) [Includes: Glutathionylspermidine amidase (Gsp amidase) (EC 3.5.1.78) (Glutathionylspermidine amidohydrolase [spermidine-forming]);Glutathionylspermidine synthetase (Gsp synthetase) (EC 6.3.1.8) (Glutathione:spermidine ligase [ADP-forming]) (Gsp synthase)]	gss gsp b2988 JW2956	>sp|P0AES0|GSP_ECOLI Bifunctional glutathionylspermidine synthetase/amidase OS=Escherichia coli (strain K12) OX=83333 GN=gss PE=1 SV=1^Atr|A0A024LAS8^Atr|A0A0E0XUL6^Atr|A0A7U9NYX0^Atr|A0A836NB88^Atr|A0A979GHB7^Atr|A0A9P2MM35^Atr|A0AAD0NTG8^Atr|A0AAD2UFZ2^Atr|A0AAD2VGM3^Atr|A0AAD2Z809^Atr|A0AAJ3ZB73^Atr|A7ZRM3^Atr|B7LGD4^Atr|E0IW09^Atr|E1J781	GSS	P0AES0	GSP_ECOLI	23			-0.128516	0.106665	21.1863	21.1067	5	5
P0A9D2	Glutathione S-transferase GstA (EC 2.5.1.18) (GST B1-1)	gstA gst b1635 JW1627	>sp|P0A9D2|GSTA_ECOLI Glutathione S-transferase GstA OS=Escherichia coli (strain K12) OX=83333 GN=gstA PE=1 SV=1^Asp|P0A9D3^Atr|A0A0E0Y284^Atr|A0A0E1T0X5^Atr|A0A0H3PMX1^Atr|A0A140N7N1^Atr|A0A192C6Q1^Atr|A0A1X3IZ63^Atr|A0A1X3JFS0^Atr|A0A4P8C3Y3^Atr|A0A7I6H2F4^Atr|A0A7U9IYH0^Atr|A0A7U9QDU0^Atr|A0A9P2QY54^Atr|A0A9Q6V130^Atr|A0AA35F5P1^Atr|A0AA36KXF3^Atr|A0AAD0NUB2^Atr|A0AAD2VK74^Atr|A0AAD2Z9T3^Atr|A…	GSTA	P0A9D2	GSTA_ECOLI	17			-0.162556	0.0453355	24.0549	23.9306	5	5
P0ACA7	Glutathione S-transferase GstB (EC 2.5.1.18)	gstB yliJ b0838 JW0822	>sp|P0ACA7|GSTB_ECOLI Glutathione S-transferase GstB OS=Escherichia coli (strain K12) OX=83333 GN=gstB PE=1 SV=1^Asp|P0ACA8^Atr|A0A0E0Y316^Atr|A0A0E1SU06^Atr|A0A0E2L834^Atr|A0A0H3MN82^Atr|A0A0H3PU02^Atr|A0A140NBK8^Atr|A0A454A2N8^Atr|A0A4P8C7B5^Atr|A0A7U9LQX0^Atr|A0A7U9P1J2^Atr|A0A829L475^Atr|A0A836NF36^Atr|A0A8E0FTU7^Atr|A0A979GDX7^Atr|A0A9P2MMF0^Atr|A0A9P2R0X2^Atr|A0A9Q6UX53^Atr|A0AA35ACH4^Atr|A…	GSTB	P0ACA7	GSTB_ECOLI	16	+	DOWN	-0.258865	0.0318031	23.8587	23.6458	5	5
P04079	GMP synthase [glutamine-hydrolyzing] (EC 6.3.5.2) (GMP synthetase) (GMPS) (Glutamine amidotransferase)	guaA b2507 JW2491	>sp|P04079|GUAA_ECOLI GMP synthase [glutamine-hydrolyzing] OS=Escherichia coli (strain K12) OX=83333 GN=guaA PE=1 SV=1^Atr|A0A037YAB1^Atr|A0A140N9Q3^Atr|A0A1X3J2N6^Atr|A0A1X3JF32^Asp|B1XAY2^Asp|C4ZX82^Atr|D8AEJ7	GUAA	P04079	GUAA_ECOLI	37	+	DOWN	-0.27805	0.0115025	23.8896	23.6447	5	5
P0ADG7	Inosine-5'-monophosphate dehydrogenase (IMP dehydrogenase) (IMPD) (IMPDH) (EC 1.1.1.205)	guaB guaR b2508 JW5401	>sp|P0ADG7|IMDH_ECOLI Inosine-5'-monophosphate dehydrogenase OS=Escherichia coli (strain K12) OX=83333 GN=guaB PE=1 SV=1^Atr|A0A0E0XXH8^Atr|A0A0H3MSX5^Atr|A0A140N7B7^Atr|A0A1X3I409^Atr|A0A1X3J2F0^Atr|A0A1X3JFI3^Atr|A0A4P8BZQ9^Atr|A0A7I6H007^Atr|A0A7U9NYY0^Atr|A0A7U9QIJ2^Atr|A0A836ZC39^Atr|A0A8E0FPQ2^Atr|A0A979GGW7^Atr|A0A9P2I9N3^Atr|A0A9P2PR72^Atr|A0A9Q6UZB4^Atr|A0AA35ANQ4^Atr|A7ZPV2^Atr|B7LCP8^A…	GUAB	P0ADG7	IMDH_ECOLI	19			-0.0503591	0.569852	23.9474	23.9416	5	5
P60560	GMP reductase (EC 1.7.1.7) (Guanosine 5'-monophosphate oxidoreductase) (Guanosine monophosphate reductase)	guaC b0104 JW0101	>sp|P60560|GUAC_ECOLI GMP reductase OS=Escherichia coli (strain K12) OX=83333 GN=guaC PE=1 SV=1^Atr|A0A0E0Y7G0^Atr|A0A0E1T3D6^Atr|A0A0E2LA66^Atr|A0A0H3EF26^Atr|A0A1X3JNP2^Atr|A0A4P8C993^Atr|A0A7U9J0T7^Atr|A0A7U9LQK8^Atr|A0A828UAA1^Atr|A0A836ZC64^Atr|A0A8E0FJD3^Atr|A0A9P2I875^Atr|A0A9Q6Y184^Atr|A0AA35AH61^Asp|A1A7E7^Asp|A7ZW55^Asp|B1IQN5^Asp|B1XC80^Asp|B6HZ81^Asp|B7LFX2^Asp|B7M145^Asp|B7MAM6^Asp|B…	GUAC	P60560	GUAC_ECOLI	15			0.115286	0.38986	22.6933	22.8347	5	5
P0AES2	Glucarate dehydratase (GDH) (GlucD) (EC 4.2.1.40) (D-glucarate dehydratase)	gudD ygcX b2787 JW2758	>sp|P0AES2|GUDD_ECOLI Glucarate dehydratase OS=Escherichia coli (strain K12) OX=83333 GN=gudD PE=1 SV=2^Asp|P0AES3^Atr|A0A0H3PVW5^Atr|A0A4P8C0S7^Atr|A0A7U9LH01^Atr|A0A9P2QVD3^Atr|A0A9Q6V2C9^Atr|C3SX32^Atr|A0AAJ4JGL1	GUDD	P0AES2	GUDD_ECOLI	21			-0.0721941	0.383471	22.7992	22.7699	5	5
Q46915	Glucarate dehydratase-related protein (GDH-RP) (GlucDRP) (EC 4.2.1.-)	gudX ygcY b2788 JW2759	>sp|Q46915|GUDX_ECOLI Glucarate dehydratase-related protein OS=Escherichia coli (strain K12) OX=83333 GN=gudX PE=1 SV=1^Atr|A0A061K1Y6^Atr|A0A1X3JDP1	GUDX	Q46915	GUDX_ECOLI	6			-0.183892	0.473734	20.6835	20.5835	5	5
P15081	Glucitol operon activator protein	gutM srlM b2706 JW2675	>sp|P15081|GUTM_ECOLI Glucitol operon activator protein OS=Escherichia coli (strain K12) OX=83333 GN=gutM PE=4 SV=1^Atr|A0A0E0XVP9^Atr|A0A0H3MT90^Atr|A0A192CBA3^Atr|A0A1X3I221^Atr|A0A1X3IWI9^Atr|A0A1X3JDF5^Atr|A0A7U9IWS9^Atr|A0A836NB84^Atr|A0A979H4C5^Atr|A0A9P2IBF0^Atr|A0AA35F6A8^Atr|A0AA36P7T7^Atr|A0AAD0NUM8^Atr|A0AAD2NVY0^Atr|A0AAD2V670^Atr|A0AAD2VFE1^Atr|A0AAD2YUI2^Atr|A0AAI8HIF6^Atr|A0AAJ4D9T…	GUTM	P15081	GUTM_ECOLI	3		DOWN	NaN	NaN	18.9191	NaN	5	0
P17115	Arabinose 5-phosphate isomerase GutQ (API) (G-API) (EC 5.3.1.13) (Phosphosugar aldol-ketol isomerase)	gutQ srlQ b2708 JW5431	>sp|P17115|GUTQ_ECOLI Arabinose 5-phosphate isomerase GutQ OS=Escherichia coli (strain K12) OX=83333 GN=gutQ PE=1 SV=3^Asp|Q8X4S5^Atr|A0A0H3MJA5^Atr|A0A0H3PR56^Atr|A0A140N781^Atr|A0A1X3JD85^Atr|A0A7U9IWQ5^Atr|A0A9P2PPB3^Atr|B1LQ26^Atr|D8AGP9^Atr|W8SV53^Atr|A0AAJ4JGQ7	GUTQ	P17115	GUTQ_ECOLI	11			-0.044083	0.549078	23.1879	23.1894	5	5
P0AES4	DNA gyrase subunit A (EC 5.6.2.2)	gyrA hisW nalA parD b2231 JW2225	>sp|P0AES4|GYRA_ECOLI DNA gyrase subunit A OS=Escherichia coli (strain K12) OX=83333 GN=gyrA PE=1 SV=1^Atr|A0A1X3J0U2^Atr|A0A1X3JED9^Atr|A0A454A5V7^Atr|A0A4P8C273^Atr|A0A7U9QGJ9^Atr|A0A836ZAT8^Atr|A0A8E0FP94^Atr|A0A979GG63^Atr|A0A9P2I5T0^Atr|A0A9Q6Y2P2^Atr|A0AA35AKU0^Atr|A7ZP49^Atr|B7LAP8^Atr|E0IY78^Atr|W8TC95^Atr|A0AAD0K2R5^Atr|A0AAD2V555^Atr|A0AAD2YSQ3^Atr|A0AAD2ZE13^Atr|A0AAI8HCK7^Atr|A0AAJ4D9…	GYRA	P0AES4	GYRA_ECOLI	43	+	DOWN	-0.35183	0.0141409	23.3567	23.0591	5	5
P0AES6	DNA gyrase subunit B (EC 5.6.2.2) (Type IIA topoisomerase subunit GyrB)	gyrB acrB cou himB hisU nalC parA pcbA b3699 JW5625	>sp|P0AES6|GYRB_ECOLI DNA gyrase subunit B OS=Escherichia coli (strain K12) OX=83333 GN=gyrB PE=1 SV=2^Asp|P0AES7^Atr|A0A0E0XTL5^Atr|A0A0E1T3Q3^Atr|A0A0H3ENA0^Atr|A0A0H3PTM9^Atr|A0A140N6C1^Atr|A0A1X3I0K4^Atr|A0A1X3IW42^Atr|A0A1X3JAD8^Atr|A0A4P8BU41^Atr|A0A7I6H7X2^Atr|A0A7U9IUX7^Atr|A0A7U9QL61^Atr|A0A8E0FLD4^Atr|A0A979GIM1^Atr|A0A9P2I9F2^Atr|A0A9P2PUH5^Atr|A0A9Q6V2E6^Atr|A0AA35AJN9^Atr|A7ZTQ5^Atr|…	GYRB	P0AES6	GYRB_ECOLI	39			-0.0910419	0.129037	23.4775	23.4301	5	5
P75825	Hydroxylamine reductase (EC 1.7.99.1) (Hybrid-cluster protein) (HCP) (Prismane protein)	hcp ybjW b0873 JW0857	>sp|P75825|HCP_ECOLI Hydroxylamine reductase OS=Escherichia coli (strain K12) OX=83333 GN=hcp PE=1 SV=2^Atr|A0A0E1T2F6^Atr|A0A140NBW8^Atr|A0AA35AIZ4^Asp|A7ZYH7^Asp|B1IWP9^Asp|B1X814^Asp|C4ZY45^Atr|W8T0V3^Atr|A0AAD2VET2	HCP	P75825	HCP_ECOLI	3		UP	NaN	NaN	NaN	19.0821	0	5
P45579	Hydroxycarboxylate dehydrogenase A (EC 1.1.1.-) (2-oxobutanoate reductase) (2-oxoglutarate reductase)	hcxA ybdH b0599 JW0592	>sp|P45579|HCXA_ECOLI Hydroxycarboxylate dehydrogenase A OS=Escherichia coli (strain K12) OX=83333 GN=hcxA PE=1 SV=2^Atr|W8SSY1^Atr|A0A1X3JKL4^Atr|A0A7M3S3E6	HCXA	P45579	HCXA_ECOLI	3			NaN	NaN	NaN	NaN	0	0
P30178	Hydroxycarboxylate dehydrogenase B (EC 1.1.1.-) (2-oxoglutarate reductase) (Hydroxyphenylpyruvate reductase) (EC 1.1.1.237) (Phenylpyruvate reductase)	hcxB ybiC b0801 JW0786	>sp|P30178|HCXB_ECOLI Hydroxycarboxylate dehydrogenase B OS=Escherichia coli (strain K12) OX=83333 GN=hcxB PE=1 SV=2^Atr|A0A0E1SV04^Atr|A0A140N9W3^Atr|A0A1X3JJE0^Atr|A0A7I6H1H6^Atr|A0A979GDE9^Atr|E1J5H2^Atr|J7QD92	HCXB	P30178	HCXB_ECOLI	8	+	DOWN	-0.258243	0.0387085	22.3998	22.1937	5	5
P69931	DnaA regulatory inactivator Hda (DnaA paralog) (Dp)	hda idaB yfgE b2496 JW5397 f248c	>sp|P69931|HDA_ECOLI DnaA regulatory inactivator Hda OS=Escherichia coli (strain K12) OX=83333 GN=hda PE=1 SV=2^Atr|A0A418GLU1^Asp|A1ADY9^Asp|A7ZPT9^Asp|A8A2Y8^Asp|B1IWG4^Asp|B1LNE6^Asp|B1XAX1^Asp|B5Z033^Asp|B6I568^Asp|B7LCN6^Asp|B7M7K0^Asp|B7MHX7^Asp|B7MYC3^Asp|B7N678^Asp|B7NQN5^Asp|B7UGN4^Asp|C4ZX71^Asp|P69932^Asp|P69933^Asp|Q0TEZ2^Asp|Q1R8P2	HDA	P69931	HDA_ECOLI	9			-0.0939188	0.32181	22.2469	22.1893	5	5
P0AES9	Acid stress chaperone HdeA (10K-S protein)	hdeA yhhC yhiB b3510 JW3478	>sp|P0AES9|HDEA_ECOLI Acid stress chaperone HdeA OS=Escherichia coli (strain K12) OX=83333 GN=hdeA PE=1 SV=1^Atr|A0A0E0XSN8^Atr|A0A0E1T5L7^Atr|A0A0H3PTC5^Atr|A0A140N2A1^Atr|A0A1X3I170^Atr|A0A1X3IVG3^Atr|A0A1X3JAN3^Atr|A0A7I6H9Y7^Atr|A0A7U9IVL0^Atr|A0A829LDH7^Atr|A0A836ZC69^Atr|A0A8E0KTE7^Atr|A0A979H3L3^Atr|A0A9P2IBQ5^Atr|A0A9P2PT98^Atr|A0A9Q6V3H6^Atr|A0AA35AJ59^Atr|A0AAD0K4W3^Atr|A0AAD2U974^Atr|A…	HDEA	P0AES9	HDEA_ECOLI	2	+	UP	0.609683	0.0385271	23.3558	24.0113	5	5
P0AET2	Acid stress chaperone HdeB (10K-L protein)	hdeB yhhD yhiC b3509 JW5669	>sp|P0AET2|HDEB_ECOLI Acid stress chaperone HdeB OS=Escherichia coli (strain K12) OX=83333 GN=hdeB PE=1 SV=1^Atr|A0A090B3L9^Atr|A0A090B534^Atr|A0A090BZY6^Atr|A0A0H3EQT5^Atr|A0A454A917^Atr|A0A5R8RBC1^Atr|A0A979H1Z4^Atr|A0A9P2IBQ8^Atr|A0A9P2PR78^Atr|A0A9Q6Y4J4^Atr|A0AA35AN42^Atr|B7L5Z0^Atr|B7MEL1^Atr|B7NEF2^Atr|D3H0V7^Atr|D3Y324^Atr|G9IY82^Atr|G9IY90^Asp|P0AET3^Atr|A0AAD2NTW8^Atr|A0AAD2UAR1^Atr|A0A…	HDEB	P0AET2	HDEB_ECOLI	5			0.290485	0.155897	27.8262	28.1633	5	5
P0AET5	Protein HdeD	hdeD yhiA b3511 JW3479	>sp|P0AET5|HDED_ECOLI Protein HdeD OS=Escherichia coli (strain K12) OX=83333 GN=hdeD PE=1 SV=1^Atr|A0A0E0XUH4^Atr|A0A0E1SWP2^Atr|A0A0H3PVD6^Atr|A0A140N4J2^Atr|A0A1X3IV31^Atr|A0A1X3JAP0^Atr|A0A7I6H7J0^Atr|A0A7U9IVF9^Atr|A0A8E0KSS5^Atr|A0A979H503^Atr|A0A9P2GLH9^Atr|A0A9P2ICR0^Atr|A0AA35AJ69^Atr|A0AAD0K1C0^Atr|A0AAD2U934^Atr|A0AAD2VLZ6^Atr|A0AAD2ZCH5^Atr|A0AAI8HGR0^Atr|A0AAJ3ZB40^Atr|A0AAJ4JFE0^Atr|…	HDED	P0AET5	HDED_ECOLI	2			0.151789	0.755899	21.4541	21.6518	5	5
P0A8R9	HTH-type transcriptional regulator HdfR (H-NS-dependent flhDC regulator)	hdfR pssR yifA yifD b4480 JW5607	>sp|P0A8R9|HDFR_ECOLI HTH-type transcriptional regulator HdfR OS=Escherichia coli (strain K12) OX=83333 GN=hdfR PE=3 SV=1^Atr|A0A0E1T0U1^Atr|A0A140NFQ2^Atr|A0A1X3JAI6^Atr|A0A7U9NY36^Atr|A0A828U0H9^Asp|A8A6M0^Asp|B1IWY2^Asp|B1LLU0^Asp|B1X9Y2^Asp|B7UMM1^Asp|C4ZZ35^Atr|D8ADZ8^Atr|W8U2M0^Atr|A0AAD2NX66	HDFR	P0A8R9	HDFR_ECOLI	13	+	DOWN	-0.256858	0.0306993	22.4086	22.2037	5	5
P0AET8	7alpha-hydroxysteroid dehydrogenase (7alpha-HSDH) (EC 1.1.1.159) (NAD-dependent 7alpha-hydroxysteroid dehydrogenase)	hdhA hsdH b1619 JW1611	>sp|P0AET8|HDHA_ECOLI 7alpha-hydroxysteroid dehydrogenase OS=Escherichia coli (strain K12) OX=83333 GN=hdhA PE=1 SV=1^Asp|P0AET9^Atr|A0A0E1T1F0^Atr|A0A0H3PI55^Atr|A0A140NBQ5^Atr|A0A1X3IZ39^Atr|A0A1X3JG61^Atr|A0A8E0FRV1^Atr|A0A9P2QUA0^Atr|A0AA35AFK2^Atr|A0AAD2VLE7^Atr|A0AAD2ZAZ1^Atr|A0AAJ4MFU4^Atr|C3T907^Atr|E1J4A0	HDHA	P0AET8	HDHA_ECOLI	13			-0.0936727	0.202001	23.3183	23.2698	5	5
P15038	DNA helicase IV (EC 5.6.2.4) (75 kDa helicase) (DNA 3'-5' helicase IV)	helD b0962 JW0945	>sp|P15038|HELD_ECOLI DNA helicase IV OS=Escherichia coli (strain K12) OX=83333 GN=helD PE=1 SV=2^Atr|A0A024L560^Atr|A0A0E1T3E1^Atr|A0A140NB91^Atr|A0A7I6GYW8^Atr|A0AAI8ENA8	HELD	P15038	HELD_ECOLI	23			-0.284855	0.114914	20.8027	20.5478	5	5
P0A6X1	Glutamyl-tRNA reductase (GluTR) (EC 1.2.1.70)	hemA b1210 JW1201	>sp|P0A6X1|HEM1_ECOLI Glutamyl-tRNA reductase OS=Escherichia coli (strain K12) OX=83333 GN=hemA PE=1 SV=1^Atr|A0A1X3IA04^Atr|A0A1X3JJN2^Atr|A0A4P8C261^Atr|A0A829L1Y8^Atr|A0A9P2LTR5^Atr|A0A9Q6UUH1^Asp|B1XAQ1^Asp|B5YXM8^Asp|B7N421^Atr|C3TCZ7^Asp|C4ZTQ1^Asp|P0A6X2^Atr|A0AAJ4JAV3	HEMA	P0A6X1	HEM1_ECOLI	6			-0.0929072	0.849777	19.1339	19.0868	5	5
P0ACB2	Delta-aminolevulinic acid dehydratase (ALAD) (ALADH) (EC 4.2.1.24) (Porphobilinogen synthase)	hemB ncf b0369 JW0361	>sp|P0ACB2|HEM2_ECOLI Delta-aminolevulinic acid dehydratase OS=Escherichia coli (strain K12) OX=83333 GN=hemB PE=1 SV=2^Atr|A0A0E0Y4M7^Atr|A0A0E2LNJ7^Atr|A0A0H3EFL8^Atr|A0A0H3JFW2^Atr|A0A0H3MDF8^Atr|A0A0H3PZJ7^Atr|A0A4P8C9R1^Atr|A0A5R8REX3^Atr|A0A7M3S2X0^Atr|A0A7U9J1I1^Atr|A0A7U9LP38^Atr|A0A828UE12^Atr|A0A979GVD2^Atr|A0A9P2MKZ0^Atr|A0A9P2QY22^Atr|A0A9Q6UWA0^Atr|A0AA35AHQ4^Atr|A0AAD0JUX1^Atr|A0AAD…	HEMB	P0ACB2	HEM2_ECOLI	18			-0.0355386	0.666161	23.7117	23.7234	5	5
P06983	Porphobilinogen deaminase (PBG) (EC 2.5.1.61) (Hydroxymethylbilane synthase) (HMBS) (Pre-uroporphyrinogen synthase)	hemC popE b3805 JW5932	>sp|P06983|HEM3_ECOLI Porphobilinogen deaminase OS=Escherichia coli (strain K12) OX=83333 GN=hemC PE=1 SV=2^Atr|A0A090H3F1^Asp|B1XAH2^Asp|C4ZZ69	HEMC	P06983	HEM3_ECOLI	17			-0.0701142	0.44573	23.3561	23.3312	5	5
P09126	Uroporphyrinogen-III synthase (UROS) (EC 4.2.1.75) (Hydroxymethylbilane hydrolyase [cyclizing]) (Uroporphyrinogen-III cosynthase)	hemD b3804 JW3776	>sp|P09126|HEM4_ECOLI Uroporphyrinogen-III synthase OS=Escherichia coli (strain K12) OX=83333 GN=hemD PE=3 SV=1^Atr|A0A094VWB0^Atr|A0A1X3J9Z3	HEMD	P09126	HEM4_ECOLI	7			-0.437953	0.0658983	21.2835	20.9021	5	5
P29680	Uroporphyrinogen decarboxylase (UPD) (URO-D) (EC 4.1.1.37)	hemE b3997 JW3961	>sp|P29680|DCUP_ECOLI Uroporphyrinogen decarboxylase OS=Escherichia coli (strain K12) OX=83333 GN=hemE PE=3 SV=3^Atr|A0A0E1SSW9^Atr|A0A140NH17^Atr|A0A1X3HYX6^Atr|A0A1X3J9K8^Atr|A0A4P8CC88^Atr|A0A7U9LQD5^Atr|A0A829L7F0^Atr|A0A836N740^Atr|A0A9P2MQ46^Atr|A0A9Q6V4Q2^Atr|A0AA35F7H9^Asp|A7ZUL3^Asp|A8A797^Asp|B1IUQ0^Asp|B1LNU9^Asp|B1XC00^Asp|B6I5K8^Asp|B7M7Q6^Asp|B7NFT8^Atr|C3SI60^Asp|C5A0T8^Atr|E0J6X1^…	HEME	P29680	DCUP_ECOLI	15			-0.088874	0.249129	22.8935	22.8568	5	5
P36553	Oxygen-dependent coproporphyrinogen-III oxidase (CPO) (Coprogen oxidase) (Coproporphyrinogenase) (EC 1.3.3.3)	hemF b2436 JW2429	>sp|P36553|HEM6_ECOLI Oxygen-dependent coproporphyrinogen-III oxidase OS=Escherichia coli (strain K12) OX=83333 GN=hemF PE=1 SV=1^Atr|A0A0E1SZ17^Atr|A0A1X3JFF1^Asp|A8A2T4^Asp|B1IWM6^Asp|B1XAA7^Asp|C4ZX09^Atr|W8TZ09	HEMF	P36553	HEM6_ECOLI	9			0.0854584	0.613769	19.5362	19.634	5	5
P0ACB4	Protoporphyrinogen IX dehydrogenase [quinone] (EC 1.3.5.3) (Protoporphyrinogen IX dehydrogenase [menaquinone]) (Protoporphyrinogen IX dehydrogenase [ubiquinone]) (Protoporphyrinogen oxidase) (PPO)	hemG yihB b3850 JW3827	>sp|P0ACB4|HEMG_ECOLI Protoporphyrinogen IX dehydrogenase [quinone] OS=Escherichia coli (strain K12) OX=83333 GN=hemG PE=1 SV=1^Atr|A0A0E1SUA2^Atr|A0A0E2KYY4^Atr|A0A0H2Z4R5^Atr|A0A0H3EPA3^Atr|A0A0H3PU82^Atr|A0A140NCV0^Atr|A0A192CER0^Atr|A0A1X3JA32^Atr|A0A4P8C6Y9^Atr|A0A7I6H2R9^Atr|A0A828U380^Atr|A0A9P2MNL8^Atr|A0A9P2VLP2^Atr|A0A9Q6V405^Atr|A0AA36L2J2^Atr|B7MHD5^Atr|B7N2J7^Atr|B7UNH8^Atr|C3SJW2^At…	HEMG	P0ACB4	HEMG_ECOLI	13			-0.177657	0.0440568	21.8156	21.6846	5	5
P23871	Ferrochelatase (EC 4.98.1.1) (Heme synthase) (Protoheme ferro-lyase)	hemH popA visA b0475 JW0464	>sp|P23871|HEMH_ECOLI Ferrochelatase OS=Escherichia coli (strain K12) OX=83333 GN=hemH PE=1 SV=3^Atr|A0A024L6K3^Atr|A0A1X3JLH9^Asp|B1XFR2^Asp|C4ZUS9	HEMH	P23871	HEMH_ECOLI	14			0.110808	0.217123	22.306	22.4539	5	5
P23893	Glutamate-1-semialdehyde 2,1-aminomutase (GSA) (EC 5.4.3.8) (Glutamate-1-semialdehyde aminotransferase) (GSA-AT)	hemL gsa popC b0154 JW0150	>sp|P23893|GSA_ECOLI Glutamate-1-semialdehyde 2,1-aminomutase OS=Escherichia coli (strain K12) OX=83333 GN=hemL PE=1 SV=2^Asp|B1XD24^Asp|C4ZRP7	HEML	P23893	GSA_ECOLI	13			-0.042138	0.574298	24.2424	24.2461	5	5
P32131	Oxygen-independent coproporphyrinogen III oxidase (CPO) (EC 1.3.98.3) (Coproporphyrinogen III dehydrogenase) (CPDH)	hemN yihJ b3867 JW3838	>sp|P32131|HEMN_ECOLI Oxygen-independent coproporphyrinogen III oxidase OS=Escherichia coli (strain K12) OX=83333 GN=hemN PE=1 SV=4^Atr|A0A0E1T4E8^Atr|A0A0H3JQY5^Atr|A0A0H3PQG3^Atr|A0A7I6H6D7^Atr|A0A7U9LWB6^Atr|A0A836Z9N2^Atr|A0A8E0FQQ5^Atr|A0A9P2GJ79^Atr|A0A9P2MNZ1^Atr|A0A9Q6V3T0^Atr|A7ZU69^Atr|B7L9C1^Atr|E0J4U2^Atr|E1J4V3^Atr|W8TBN8^Atr|A0A0E0Y7E1^Atr|A0A140NFF1^Atr|A0A1X3JA46^Atr|A0A4P8C9Q5^At…	HEMN	P32131	HEMN_ECOLI	18			-0.102361	0.179941	22.3696	22.3027	5	5
P52062	Heme chaperone HemW	hemW yggW b2955 JW2922	>sp|P52062|HEMW_ECOLI Heme chaperone HemW OS=Escherichia coli (strain K12) OX=83333 GN=hemW PE=1 SV=1^Atr|A0A086VSM6^Atr|A0A0E1ST31^Atr|A0A140N6J9^Atr|A0A836NB39^Atr|D3GUL9	HEMW	P52062	HEMW_ECOLI	5			-0.136952	0.529741	20.1697	20.0854	5	5
P09127	Protein HemX (ORF X)	hemX b3803 JW3775	>sp|P09127|HEMX_ECOLI Protein HemX OS=Escherichia coli (strain K12) OX=83333 GN=hemX PE=1 SV=1^Atr|A0A090JJ31^Atr|A0A1X3J9Y5	HEMX	P09127	HEMX_ECOLI	22			0.119944	0.167229	23.0102	23.1649	5	5
P0ACB7	Protein HemY	hemY b3802 JW3774	>sp|P0ACB7|HEMY_ECOLI Protein HemY OS=Escherichia coli (strain K12) OX=83333 GN=hemY PE=1 SV=1^Atr|C3SKH2^Atr|A0A0E2KYX5^Atr|A0A0H2Z4N4^Atr|A0A0H3ER03^Atr|A0A0H3PQU1^Atr|A0A140SSA1^Atr|A0A192CEJ3^Atr|A0A1X3IU65^Atr|A0A1X3JA24^Atr|A0A454A9Z4^Atr|A0A4P8C8U2^Atr|A0A7I6H0J8^Atr|A0A7U9LMC3^Atr|A0A7U9NZ77^Atr|A0A829KYI4^Atr|A0A837AIJ1^Atr|A0A979GIL1^Atr|A0A9P2V0X5^Atr|A0A9Q6V447^Atr|A0AA35AMS7^Atr|A0AA…	HEMY	P0ACB7	HEMY_ECOLI	17			0.00920348	0.895683	23.748	23.7981	5	5
P46118	HTH-type transcriptional regulator HexR (Hex regulon repressor)	hexR yebK b1853 JW1842	>sp|P46118|HEXR_ECOLI HTH-type transcriptional regulator HexR OS=Escherichia coli (strain K12) OX=83333 GN=hexR PE=3 SV=2^Atr|A0A0E0XZN1^Atr|A0A0E1SYA3^Atr|A0A140N8T5^Atr|A0A1X3JGU3^Atr|A0A7I6H6R6^Atr|A0A7U9P027^Atr|A0A836NBN8^Atr|A0A8E0FSE1^Atr|A0AAD2UCR9^Atr|A0AAI8HD08^Atr|A0AAJ3ZEW4^Atr|B3Y0K9^Atr|B7L7Q6^Atr|E0J4W9^Atr|W8TDT0	HEXR	P46118	HEXR_ECOLI	10			-0.0533931	0.605572	20.5269	20.5056	5	5
P0ABC3	Modulator of FtsH protease HflC	hflC hflA b4175 JW4133	>sp|P0ABC3|HFLC_ECOLI Modulator of FtsH protease HflC OS=Escherichia coli (strain K12) OX=83333 GN=hflC PE=1 SV=1^Atr|A0A0E0Y4W7^Atr|A0A0E1T831^Atr|A0A0H2Z5L7^Atr|A0A0H3EQB4^Atr|A0A0H3MNE1^Atr|A0A0H3PYF7^Atr|A0A192CFM3^Atr|A0A4P8C5Q2^Atr|A0A7I6HBS3^Atr|A0A7U9LMF1^Atr|A0A9P2IB51^Atr|A0A9P2QYK4^Atr|A0A9Q6V3X1^Atr|A0AA35F7R1^Atr|A0AA36L2U0^Atr|A0AAD2U992^Atr|A0AAD2V7Z4^Atr|A0AAD2VID5^Atr|A7ZV44^Atr|…	HFLC	P0ABC3	HFLC_ECOLI	21			-0.0199171	0.779186	23.9401	23.9566	5	5
P25746	High frequency lysogenization protein HflD	hflD ycfC b1132 JW5165	>sp|P25746|HFLD_ECOLI High frequency lysogenization protein HflD OS=Escherichia coli (strain K12) OX=83333 GN=hflD PE=1 SV=1^Atr|A0A0E0Y095^Atr|A0A0E1T1T7^Atr|A0A140NCY4^Atr|A0A4P8C9H1^Atr|A0A7U9LRH6^Atr|A0A7U9P0B1^Atr|A0A836NGC2^Atr|A0A8E0KTZ1^Atr|A0A9P2I7E5^Atr|A0A9Q6UUX9^Atr|A0AA35AL66^Atr|A0AAD0NTK6^Atr|A0AAD2VG38^Atr|A0AAD2YUW4^Asp|A7ZKS2^Asp|A7ZZ87^Asp|B1IUD5^Asp|B1XA42^Atr|B3Y0C1^Asp|B6I9L…	HFLD	P25746	HFLD_ECOLI	9	+	DOWN	-0.680953	0.0230275	21.9147	21.2814	5	5
P0ABC7	Modulator of FtsH protease HflK	hflK hflA b4174 JW4132	>sp|P0ABC7|HFLK_ECOLI Modulator of FtsH protease HflK OS=Escherichia coli (strain K12) OX=83333 GN=hflK PE=1 SV=1^Atr|A0A0E1T145^Atr|A0A0H3PVQ4^Atr|A0A140NBZ3^Atr|A0A1X3HXU7^Atr|A0A1X3J7N3^Atr|A0A1X3J8L2^Atr|A0A4V1DS58^Atr|A0A7I6H713^Atr|A0A7U9J084^Atr|A0A7U9M0Z5^Atr|A0A828TZG9^Atr|A0A836N8Q3^Atr|A0A8E0KSV7^Atr|A0A979H0B7^Atr|A0A9P2PQS5^Atr|A0A9Q6V4U7^Atr|A0AA35AKJ6^Atr|A0AAD0K260^Atr|A0AAD2V7A8^…	HFLK	P0ABC7	HFLK_ECOLI	18			-0.0620348	0.329598	24.0295	24.0191	5	5
P25519	GTPase HflX (GTP-binding protein HflX)	hflX b4173 JW4131	>sp|P25519|HFLX_ECOLI GTPase HflX OS=Escherichia coli (strain K12) OX=83333 GN=hflX PE=1 SV=3	HFLX	P25519	HFLX_ECOLI	21	+	DOWN	-0.207391	0.0445699	22.8032	22.6373	5	5
P0A6X3	RNA-binding protein Hfq (HF-1) (Host factor-I protein) (HF-I)	hfq b4172 JW4130	>sp|P0A6X3|HFQ_ECOLI RNA-binding protein Hfq OS=Escherichia coli (strain K12) OX=83333 GN=hfq PE=1 SV=2^Asp|P0A6X4^Asp|P0A6X5^Atr|A0A0E0Y8J2^Atr|A0A0E1T2F8^Atr|A0A0E2KXI0^Atr|A0A0H3EPA0^Atr|A0A0H3PUX0^Atr|A0A140NGK1^Atr|A0A192CGA3^Atr|A0A1X3HXU2^Atr|A0A1X3J793^Atr|A0A1X3J9C7^Atr|A0A4P8C9Z7^Atr|A0A7U9J021^Atr|A0A7U9M045^Atr|A0A828U186^Atr|A0A829L936^Atr|A0A836N8R7^Atr|A0A8E0FIC8^Atr|A0A9P2GGD2^Atr…	HFQ	P0A6X3	HFQ_ECOLI	7	+	UP	0.510712	0.0179107	24.5472	25.1066	5	5
P0ACE3	Hemolysin expression-modulating protein Hha	hha b0460 JW0449	>sp|P0ACE3|HHA_ECOLI Hemolysin expression-modulating protein Hha OS=Escherichia coli (strain K12) OX=83333 GN=hha PE=1 SV=1^Asp|P0ACE4^Asp|P0ACE5^Atr|A0A0E0Y460^Atr|A0A0E1T175^Atr|A0A0E2LNT3^Atr|A0A0H3EEG1^Atr|A0A0H3MM03^Atr|A0A0H3PZC4^Atr|A0A140NCP1^Atr|A0A192CJX5^Atr|A0A1X3J639^Atr|A0A1X3JM74^Atr|A0A454A1Y1^Atr|A0A4P8C9H3^Atr|A0A7M3S351^Atr|A0A7U9J151^Atr|A0A7U9LRN4^Atr|A0A828U9H0^Atr|A0A836NH0…	HHA	P0ACE3	HHA_ECOLI	6			0.0262592	0.878394	22.1928	22.2649	5	5
P0ACE7	Purine nucleoside phosphoramidase (EC 3.9.1.-) (Histidine triad nucleotide binding protein HinT) (HIT protein)	hinT ycfF b1103 JW1089	>sp|P0ACE7|HINT_ECOLI Purine nucleoside phosphoramidase OS=Escherichia coli (strain K12) OX=83333 GN=hinT PE=1 SV=1^Asp|P0ACE8^Atr|A0A0E0Y219^Atr|A0A0E1SYK3^Atr|A0A0H3MRH9^Atr|A0A0H3PI35^Atr|A0A140ND09^Atr|A0A4V1DRQ6^Atr|A0A5R8TDA2^Atr|A0A7I6H4P9^Atr|A0A7U9J0E2^Atr|A0A7U9LSM7^Atr|A0A828U7C9^Atr|A0A836NG99^Atr|A0A8E0KU96^Atr|A0A979H1H2^Atr|A0A9P2GHR1^Atr|A0A9P2I7G4^Atr|A0A9Q6UYR0^Atr|A0AA35ACV5^At…	HINT	P0ACE7	HINT_ECOLI	5			0.12974	0.150482	24.8765	25.0778	5	5
P10371	1-(5-phosphoribosyl)-5-[(5-phosphoribosylamino)methylideneamino] imidazole-4-carboxamide isomerase (EC 5.3.1.16) (Phosphoribosylformimino-5-aminoimidazole carboxamide ribotide isomerase)	hisA b2024 JW2006	>sp|P10371|HIS4_ECOLI 1-(5-phosphoribosyl)-5-[(5-phosphoribosylamino)methylideneamino] imidazole-4-carboxamide isomerase OS=Escherichia coli (strain K12) OX=83333 GN=hisA PE=3 SV=2^Atr|A0A086TYR8^Atr|A0A9P2IBH2^Asp|B1X6W1^Asp|B6I851^Asp|B7M403^Asp|C4ZSB3	HISA	P10371	HIS4_ECOLI	9			-0.0587256	0.540368	22.4992	22.4876	5	5
P06987	Histidine biosynthesis bifunctional protein HisB [Includes: Histidinol-phosphatase (EC 3.1.3.15);Imidazoleglycerol-phosphate dehydratase (IGPD) (EC 4.2.1.19)]	hisB b2022 JW2004	>sp|P06987|HIS7_ECOLI Histidine biosynthesis bifunctional protein HisB OS=Escherichia coli (strain K12) OX=83333 GN=hisB PE=1 SV=1^Atr|A0A7I0L112	HISB	P06987	HIS7_ECOLI	12	+	DOWN	-0.330071	0.0151019	23.3789	23.0979	5	5
P06986	Histidinol-phosphate aminotransferase (EC 2.6.1.9) (Imidazole acetol-phosphate transaminase) (HPAT) (HspAT)	hisC b2021 JW2003	>sp|P06986|HIS8_ECOLI Histidinol-phosphate aminotransferase OS=Escherichia coli (strain K12) OX=83333 GN=hisC PE=1 SV=2^Atr|A0A1X3JDN7^Atr|A0A7I0L126^Atr|A0A9P2MMJ1^Atr|A0AAD2NYZ3^Atr|B1B4P5^Asp|B1X6V8^Asp|B6I848^Asp|B7M400^Asp|C4ZSB0^Atr|G1UFX7^Atr|G1UGD5^Atr|J7QFC4	HISC	P06986	HIS8_ECOLI	7	+	DOWN	-0.356964	0.0415725	23.1634	22.8582	5	5
P06988	Histidinol dehydrogenase (HDH) (EC 1.1.1.23)	hisD b2020 JW2002	>sp|P06988|HISX_ECOLI Histidinol dehydrogenase OS=Escherichia coli (strain K12) OX=83333 GN=hisD PE=1 SV=5^Atr|A0A1L4P1J0	HISD	P06988	HISX_ECOLI	13			-0.162081	0.0957411	21.6807	21.5653	5	5
P60664	Imidazole glycerol phosphate synthase subunit HisF (EC 4.3.2.10) (IGP synthase cyclase subunit) (IGP synthase subunit HisF) (ImGP synthase subunit HisF) (IGPS subunit HisF)	hisF b2025 JW2007	>sp|P60664|HIS6_ECOLI Imidazole glycerol phosphate synthase subunit HisF OS=Escherichia coli (strain K12) OX=83333 GN=hisF PE=1 SV=1^Atr|A0A0H3EIK8^Atr|A0A0H3PLM5^Atr|A0A192C9F0^Atr|A0A4P8BYZ8^Atr|A0A7U9LZH7^Atr|A0A9P2R405^Atr|A0A9Q6UYS0^Atr|A0AA36P7R9^Atr|B1B4P9^Asp|B1LP16^Asp|B1X6W2^Asp|B5YU81^Asp|B7UT62^Atr|C3SD38^Asp|C4ZSB4^Atr|E1JDR6^Asp|P60665^Atr|A0AAD2UER9^Atr|A0AAJ4JID8	HISF	P60664	HIS6_ECOLI	11	+	DOWN	-0.190316	0.0301098	22.8426	22.6954	5	5
P60757	ATP phosphoribosyltransferase (ATP-PRT) (ATP-PRTase) (EC 2.4.2.17)	hisG b2019 JW2001	>sp|P60757|HIS1_ECOLI ATP phosphoribosyltransferase OS=Escherichia coli (strain K12) OX=83333 GN=hisG PE=1 SV=1^Atr|A0A0E0Y0P4^Atr|A0A0E2L545^Atr|A0A1X3I6Q1^Atr|A0A1X3IZY6^Atr|A0A1X3JEG6^Atr|A0A4P8C2V6^Atr|A0A5D8MVZ6^Atr|A0A5R8TA96^Atr|A0A7U9IXC9^Atr|A0A7U9LPC7^Atr|A0A828U6E3^Atr|A0A836NCB5^Atr|A0A8E0KTA6^Atr|A0A9P2MML1^Atr|A0A9Q6UZA4^Atr|A0AA35F633^Atr|A0AA36KYG7^Asp|A1ACN1^Asp|A7ZNJ1^Asp|A8A1P3…	HISG	P60757	HIS1_ECOLI	14	+	DOWN	-0.267606	0.0201267	22.6295	22.3894	5	5
P60595	Imidazole glycerol phosphate synthase subunit HisH (EC 4.3.2.10) (IGP synthase glutaminase subunit) (EC 3.5.1.2) (IGP synthase subunit HisH) (ImGP synthase subunit HisH) (IGPS subunit HisH)	hisH b2023 JW2005	>sp|P60595|HIS5_ECOLI Imidazole glycerol phosphate synthase subunit HisH OS=Escherichia coli (strain K12) OX=83333 GN=hisH PE=1 SV=1^Atr|A0A0E0XYW1^Atr|A0A0E1SZS2^Atr|A0A0H2Z0A8^Atr|A0A0H3ELM2^Atr|A0A0H3MFX0^Atr|A0A0H3PL31^Atr|A0A1X3IZP9^Atr|A0A1X3JDR4^Atr|A0A454A5D1^Atr|A0A7I0L188^Atr|A0A828U4D3^Atr|A0A829L0P9^Atr|A0A836NCQ8^Atr|A0A979GFU4^Atr|A0A9P2MPS8^Atr|A0A9P2R0S6^Atr|B1B4P7^Atr|B7L9Q0^Atr|…	HISH	P60595	HIS5_ECOLI	11			-0.118339	0.149198	22.0117	21.9458	5	5
P06989	Histidine biosynthesis bifunctional protein HisIE [Includes: Phosphoribosyl-AMP cyclohydrolase (PRA-CH) (EC 3.5.4.19);Phosphoribosyl-ATP pyrophosphatase (PRA-PH) (EC 3.6.1.31)]	hisI hisIE b2026 JW2008	>sp|P06989|HIS2_ECOLI Histidine biosynthesis bifunctional protein HisIE OS=Escherichia coli (strain K12) OX=83333 GN=hisI PE=3 SV=3^Atr|A0A094VRU2^Atr|A0A0H2Z0B1^Atr|A0A140NAD1^Atr|B1LP15^Atr|D8A575	HISI	P06989	HIS2_ECOLI	2			-0.133326	0.535767	23.0148	22.9274	5	5
P0AEU0	Histidine-binding periplasmic protein (HBP)	hisJ b2309 JW2306	>sp|P0AEU0|HISJ_ECOLI Histidine-binding periplasmic protein OS=Escherichia coli (strain K12) OX=83333 GN=hisJ PE=1 SV=1^Asp|P0AEU1^Asp|P0AEU2^Atr|A0A0E0Y000^Atr|A0A0E1T590^Atr|A0A0H3MIR8^Atr|A0A0H3PNR9^Atr|A0A140N856^Atr|A0A192C959^Atr|A0A1X3J0I1^Atr|A0A1X3JF08^Atr|A0A454A668^Atr|A0A4P8BZN8^Atr|A0A7I6H236^Atr|A0A7U9IY02^Atr|A0A7U9LQF3^Atr|A0A828U7N6^Atr|A0A836ZAL1^Atr|A0A979GGB7^Atr|A0A9P2GKU1^At…	HISJ	P0AEU0	HISJ_ECOLI	17	+	UP	0.189652	0.0458834	23.8482	24.0797	5	5
P07109	Histidine/lysine/arginine/ornithine transport ATP-binding protein HisP (EC 7.4.2.1)	hisP b2306 JW2303	>sp|P07109|HISP_ECOLI Histidine/lysine/arginine/ornithine transport ATP-binding protein HisP OS=Escherichia coli (strain K12) OX=83333 GN=hisP PE=1 SV=2^Atr|A0A024L1B7^Atr|A0A140N7L7^Atr|A0A1X3JEM9	HISP	P07109	HISP_ECOLI	6			-0.0750872	0.687444	21.1441	21.0857	5	5
P60906	Histidine--tRNA ligase (EC 6.1.1.21) (Histidyl-tRNA synthetase) (HisRS)	hisS b2514 JW2498	>sp|P60906|SYH_ECOLI Histidine--tRNA ligase OS=Escherichia coli (strain K12) OX=83333 GN=hisS PE=1 SV=2^Atr|A0A0E1SWP0^Atr|A0A0E2LHI0^Atr|A0A0H3EN28^Atr|A0A0H3PM42^Atr|A0A140N6J6^Atr|A0A1X3JF47^Atr|A0A4P8BXC5^Atr|A0A7U9LIX8^Atr|A0A829LEK8^Atr|A0A9P2GFF9^Atr|A0A9P2MML2^Atr|A0A9Q6UZ20^Atr|A0AA35AIA8^Atr|A0AAD0K3Z4^Atr|A0AAD2RZK5^Atr|A0AAD2U970^Atr|A0AAD2VD50^Atr|A0AAD2Z723^Asp|A1AE52^Asp|A7ZPV7^Asp…	HISS	P60906	SYH_ECOLI	21			-0.179625	0.0441159	23.6919	23.5545	5	5
P76341	5-hydroxyisourate hydrolase (HIU hydrolase) (HIUHase) (EC 3.5.2.17) (Transthyretin-like protein) (TLP) (Transthyretin-related protein) (TRP)	hiuH yedX b1970 JW1953	>sp|P76341|HIUH_ECOLI 5-hydroxyisourate hydrolase OS=Escherichia coli (strain K12) OX=83333 GN=hiuH PE=1 SV=1^Atr|A0A061KLN6^Atr|A0A140NAT0	HIUH	P76341	HIUH_ECOLI	4			0.181	0.567128	20.5351	20.762	5	5
P67910	ADP-L-glycero-D-manno-heptose-6-epimerase (EC 5.1.3.20) (ADP-L-glycero-beta-D-manno-heptose-6-epimerase) (ADP-glyceromanno-heptose 6-epimerase) (ADP-hep 6-epimerase) (AGME)	hldD htrM rfaD waaD b3619 JW3594	>sp|P67910|HLDD_ECOLI ADP-L-glycero-D-manno-heptose-6-epimerase OS=Escherichia coli (strain K12) OX=83333 GN=hldD PE=1 SV=1^Atr|A0A0E0XVX3^Atr|A0A0H3PU31^Atr|A0A140N6M4^Atr|A0A828TV49^Atr|A0A8E0KSW1^Atr|A0A9P2GH53^Atr|A0AA35AHE0^Atr|A0AAD0NWF7^Atr|A0AAD2VHL7^Atr|A0AAD2YT33^Atr|A0AAD2ZDF2^Asp|A7ZTH2^Asp|B1X953^Asp|B5YWC0^Asp|B6I3J9^Asp|B7L745^Asp|B7M4A5^Asp|B7ULH4^Atr|B9X2I8^Atr|C3SMJ2^Asp|C4ZXL1^…	HLDD	P67910	HLDD_ECOLI	22			0.0152733	0.830011	24.672	24.7327	5	5
P76658	Bifunctional protein HldE [Includes: D-beta-D-heptose 7-phosphate kinase (EC 2.7.1.167) (D-beta-D-heptose 7-phosphotransferase) (D-glycero-beta-D-manno-heptose-7-phosphate kinase);D-beta-D-heptose 1-phosphate adenylyltransferase (EC 2.7.7.70) (D-glycero-beta-D-manno-heptose 1-phosphate adenylyltransferase)]	hldE rfaE waaE yqiF b3052 JW3024	>sp|P76658|HLDE_ECOLI Bifunctional protein HldE OS=Escherichia coli (strain K12) OX=83333 GN=hldE PE=1 SV=1^Atr|A0A0E0XVS3^Atr|A0A0E1TAE8^Atr|A0A140N583^Atr|A0A1X3I3Q7^Atr|A0A1X3JCB1^Atr|A0A4P8BY90^Atr|A0A7U9LT03^Atr|A0A7U9NYM4^Atr|A0A828U0X6^Atr|A0A829L8S4^Atr|A0A836NA90^Atr|A0A9P2ICM3^Atr|A0A9Q6Y436^Atr|A0AA35F7V7^Asp|A7ZRT3^Asp|B1IRR4^Asp|B1LF43^Asp|B1XG57^Asp|B6I423^Asp|B7LGY7^Asp|B7LZK1^Asp|…	HLDE	P76658	HLDE_ECOLI	29			-0.0993815	0.060487	23.439	23.3924	5	5
P24232	Flavohemoprotein (Flavohemoglobin) (HMP) (Hemoglobin-like protein) (Nitric oxide dioxygenase) (NO oxygenase) (NOD) (EC 1.14.12.17)	hmp fsrB hmpA b2552 JW2536	>sp|P24232|HMP_ECOLI Flavohemoprotein OS=Escherichia coli (strain K12) OX=83333 GN=hmp PE=1 SV=1^Atr|A0A0E0XVK9^Atr|A0A0E1SWE6^Atr|A0A140N6F4^Atr|A0A7I6H5N6^Atr|A0A7U9IXM6^Atr|A0A836NC32^Atr|A0A8E0KVP5^Atr|A0AA35AKR1^Atr|A7ZPZ5^Atr|B7LDE4^Atr|J7R400^Atr|A0AAD0JYU5^Atr|A0AAD2V3R8^Atr|A0AAD2ZEA4^Atr|A0AAJ3ZC53	HMP	P24232	HMP_ECOLI	15			0.0814081	0.383129	22.1406	22.2693	5	5
P0ACF8	DNA-binding protein H-NS (Heat-stable nucleoid-structuring protein) (Histone-like protein HLP-II) (Protein B1) (Protein H1)	hns bglY cur drdX h-ns hnsA msyA osmZ pilG topS b1237 JW1225	>sp|P0ACF8|HNS_ECOLI DNA-binding protein H-NS OS=Escherichia coli (strain K12) OX=83333 GN=hns PE=1 SV=2^Atr|C3TCN2^Asp|P0ACF9^Asp|P0ACG0^Atr|A0A090AX77^Atr|A0A090AX79^Atr|A0A090B2P6^Atr|A0A090B2Q3^Atr|A0A090B484^Atr|A0A090BZR8^Atr|A0A0E0Y0E5^Atr|A0A0E1SRU9^Atr|A0A0E2L702^Atr|A0A0H2YYE1^Atr|A0A0H3EJ00^Atr|A0A0H3MG90^Atr|A0A0H3PNM3^Atr|A0A140NCH9^Atr|A0A192CMC6^Atr|A0A1X3I9L5^Atr|A0A1X3J146^Atr|A0…	HNS	P0ACF8	HNS_ECOLI	12			0.0626473	0.431521	27.3894	27.5031	5	5
P28630	DNA polymerase III subunit delta (EC 2.7.7.7)	holA b0640 JW0635	>sp|P28630|HOLA_ECOLI DNA polymerase III subunit delta OS=Escherichia coli (strain K12) OX=83333 GN=holA PE=1 SV=1^Atr|A0A066RCM1^Atr|A0A1X3JLB1^Atr|A0AA35AIC9^Atr|A0AAD2UBR1	HOLA	P28630	HOLA_ECOLI	9	+	DOWN	-0.392007	0.0247046	19.4828	19.1915	5	5
P28631	DNA polymerase III subunit delta' (EC 2.7.7.7)	holB b1099 JW1085	>sp|P28631|HOLB_ECOLI DNA polymerase III subunit delta' OS=Escherichia coli (strain K12) OX=83333 GN=holB PE=1 SV=2^Atr|A0A037YAW4^Atr|A0A1X3JJD9	HOLB	P28631	HOLB_ECOLI	6			0.0667885	0.727745	18.788	19.0893	5	5
P28905	DNA polymerase III subunit chi (EC 2.7.7.7) (Accessory clamp loader complex subunit chi) (Replication clamp loader subunit HolC)	holC b4259 JW4216	>sp|P28905|HOLC_ECOLI DNA polymerase III subunit chi OS=Escherichia coli (strain K12) OX=83333 GN=holC PE=1 SV=1	HOLC	P28905	HOLC_ECOLI	6			0.00277885	0.987457	22.3373	22.3896	5	5
P28632	DNA polymerase III subunit psi (EC 2.7.7.7) (Accessory clamp loader complex subunit psi) (Replication clamp loader subunit HolD)	holD b4372 JW4334	>sp|P28632|HOLD_ECOLI DNA polymerase III subunit psi OS=Escherichia coli (strain K12) OX=83333 GN=holD PE=1 SV=1^Atr|A0A024L927^Atr|A0A0E2KXB3^Atr|A0A140NGI8^Atr|B7MNC2	HOLD	P28632	HOLD_ECOLI	2		DOWN	NaN	NaN	21.1763	NaN	5	0
P0ABS8	DNA polymerase III subunit theta (EC 2.7.7.7)	holE b1842 JW1831	>sp|P0ABS8|HOLE_ECOLI DNA polymerase III subunit theta OS=Escherichia coli (strain K12) OX=83333 GN=holE PE=1 SV=1^Asp|P0ABS9^Asp|P0ABT0^Atr|A0A0E0XYB3^Atr|A0A0E1T5I0^Atr|A0A0E2L4G3^Atr|A0A0H3EKZ6^Atr|A0A0H3MGF7^Atr|A0A0H3PLZ8^Atr|A0A140NAU2^Atr|A0A4P8C1E4^Atr|A0A5R8RJI5^Atr|A0A7I6H497^Atr|A0A7U9IYG4^Atr|A0A7U9LVX0^Atr|A0A828U5Y1^Atr|A0A836ZDF7^Atr|A0A8E0FRE6^Atr|A0A979GG75^Atr|A0A9P2MKX8^Atr|A0A…	HOLE	P0ABS8	HOLE_ECOLI	3			0.257637	0.527055	21.7968	22.1003	5	5
P0AFX0	Ribosome hibernation promoting factor (HPF) (Hibernation factor HPF)	hpf yhbH b3203 JW3170	>sp|P0AFX0|HPF_ECOLI Ribosome hibernation promoting factor OS=Escherichia coli (strain K12) OX=83333 GN=hpf PE=1 SV=1^Atr|A0A0E0XV62^Atr|A0A0E1SVF7^Atr|A0A0E2L2U7^Atr|A0A0H2Z3C7^Atr|A0A0H3EP85^Atr|A0A0H3MLE0^Atr|A0A0H3PSH5^Atr|A0A140N797^Atr|A0A192CDR2^Atr|A0A1X3I364^Atr|A0A1X3IXN5^Atr|A0A1X3JCX2^Atr|A0A454A8D3^Atr|A0A4V1DQZ8^Atr|A0A7I6H4W2^Atr|A0A7U9IWV3^Atr|A0A7U9LIT7^Atr|A0A828U2E9^Atr|A0A829K…	HPF	P0AFX0	HPF_ECOLI	5	+	DOWN	-0.529231	0.042392	24.764	24.2779	5	5
P0A9M2	Hypoxanthine phosphoribosyltransferase (HPRT) (EC 2.4.2.8) (6-oxopurine phosphoribosyltransferase) (6-oxopurine PRTase)	hpt b0125 JW5009	>sp|P0A9M2|HPRT_ECOLI Hypoxanthine phosphoribosyltransferase OS=Escherichia coli (strain K12) OX=83333 GN=hpt PE=1 SV=1^Asp|P0A9M3^Atr|A0A0E0Y7C6^Atr|A0A0E1ST39^Atr|A0A0H3EF16^Atr|A0A0H3ME34^Atr|A0A0H3PII2^Atr|A0A4P8C4T6^Atr|A0A5R8RES3^Atr|A0A7M3S278^Atr|A0A7U9P2I5^Atr|A0A7U9QIU3^Atr|A0A828UDH2^Atr|A0A836NGF3^Atr|A0A8E0FKG7^Atr|A0A9P2I6B9^Atr|A0A9P2UXH4^Atr|A0A9Q6UVD4^Atr|A0AA35ADK9^Atr|A7ZHL4^At…	HPT	P0A9M2	HPRT_ECOLI	12			-0.000911901	0.993142	22.9085	22.9469	5	5
P43329	ATP-dependent RNA helicase HrpA (EC 3.6.4.13)	hrpA b1413 JW5905	>sp|P43329|HRPA_ECOLI ATP-dependent RNA helicase HrpA OS=Escherichia coli (strain K12) OX=83333 GN=hrpA PE=1 SV=3^Atr|A0A024L2B5^Atr|A0A1X3JIT9	HRPA	P43329	HRPA_ECOLI	56			-0.0975867	0.0541431	21.2044	21.1437	5	5
P37024	ATP-dependent RNA helicase HrpB (EC 3.6.4.13)	hrpB yadO b0148 JW0144	>sp|P37024|HRPB_ECOLI ATP-dependent RNA helicase HrpB OS=Escherichia coli (strain K12) OX=83333 GN=hrpB PE=1 SV=3	HRPB	P37024	HRPB_ECOLI	20			-0.123808	0.1317	20.26	20.1788	5	5
P0A6Z1	Chaperone protein HscA (Hsc66)	hscA hsc b2526 JW2510	>sp|P0A6Z1|HSCA_ECOLI Chaperone protein HscA OS=Escherichia coli (strain K12) OX=83333 GN=hscA PE=1 SV=1^Atr|A0A0E0XX84^Atr|A0A0E1SRZ7^Atr|A0A0E2L335^Atr|A0A0H3PW42^Atr|A0A5R8T8C8^Atr|A0A836NCP3^Atr|A0A9P2IC79^Atr|A0A9P2UYW7^Atr|A0AA35AH97^Asp|A8A332^Asp|B1IWD5^Asp|B1XB01^Asp|B5Z0Z9^Asp|B6I598^Asp|B7LDB8^Asp|B7M7M9^Asp|B7MIL6^Asp|B7MY19^Atr|C3SZR2^Asp|C4ZXA1^Atr|E0J4N4^Asp|P0A6Z2^Asp|Q0TEV9^Atr|W…	HSCA	P0A6Z1	HSCA_ECOLI	23			0.00335143	0.976221	22.7872	22.8344	5	5
P0A6L9	Co-chaperone protein HscB (Hsc20)	hscB yfhE b2527 JW2511	>sp|P0A6L9|HSCB_ECOLI Co-chaperone protein HscB OS=Escherichia coli (strain K12) OX=83333 GN=hscB PE=1 SV=1^Atr|A0A0E2L3F3^Atr|A0A0H3EM82^Atr|A0A0H3PNT3^Atr|A0A140N7M2^Atr|A0A192CAX2^Atr|A0A1X3JF51^Atr|A0A4P8BZI8^Atr|A0A7U9LKK1^Atr|A0A828U0P0^Atr|A0A8E0FQ60^Atr|A0A9P2UYM8^Atr|A0A9Q6UY25^Atr|A0AA36KZJ7^Asp|A1AE64^Asp|A8A333^Asp|B1IWD4^Asp|B1XB02^Asp|B5Z100^Asp|B7MIL7^Asp|B7MYG1^Asp|B7N6B4^Asp|B7UG…	HSCB	P0A6L9	HSCB_ECOLI	8			0.00162735	0.990431	22.1163	22.155	5	5
P52644	Heat shock protein HslJ	hslJ ydbI b1379 JW1374	>sp|P52644|HSLJ_ECOLI Heat shock protein HslJ OS=Escherichia coli (strain K12) OX=83333 GN=hslJ PE=1 SV=1^Atr|A0A1X3JHZ5^Atr|A0A4P8C3C5^Atr|A0A7I6H6E1^Atr|A0A7U9QIS9^Atr|A0A8E0FRP3^Atr|A0A979GED0^Atr|A0A9P2MK28^Atr|A0A9Q6V0N2^Atr|A0AAD0JZ86^Atr|A0AAD2YX18^Atr|B1LG78^Atr|D8A7I8^Atr|E1J9G0^Atr|J7QQM3^Atr|A0A140NAL3^Atr|W1XEL5	HSLJ	P52644	HSLJ_ECOLI	3			0.14389	0.329598	18.1311	18.3289	5	5
P0A6Y5	33 kDa chaperonin (Heat shock protein 33) (HSP33)	hslO yrfI b3401 JW5692	>sp|P0A6Y5|HSLO_ECOLI 33 kDa chaperonin OS=Escherichia coli (strain K12) OX=83333 GN=hslO PE=1 SV=1^Atr|A0A0E0XUU8^Atr|A0A0E2KZR9^Atr|A0A140N2J1^Atr|A0A4P8C937^Atr|A0A7U9IV77^Atr|A0A7U9QE22^Atr|A0A828U3J3^Atr|A0A836N9U8^Atr|A0A9P2I901^Atr|A0A9P2QWS5^Atr|A0A9Q6V3G2^Atr|A0AAD0K5A3^Atr|A0AAD2VBZ1^Atr|A0AAD2YST6^Asp|B1LHJ8^Asp|B1X748^Asp|B7L4S8^Asp|B7M1V3^Asp|B7MDM6^Asp|B7N133^Asp|B7UKA5^Atr|C3SQ42^A…	HSLO	P0A6Y5	HSLO_ECOLI	9			-0.0337621	0.741895	24.3931	24.3864	5	5
P0ACG8	Heat shock protein 15 (HSP15)	hslR yrfH b3400 JW3363	>sp|P0ACG8|HSLR_ECOLI Heat shock protein 15 OS=Escherichia coli (strain K12) OX=83333 GN=hslR PE=1 SV=1^Atr|A0A0E0XT25^Atr|A0A0E1T857^Atr|A0A0E2LED3^Atr|A0A0H2Z3N0^Atr|A0A0H3EMQ5^Atr|A0A0H3MLC9^Atr|A0A0H3Q265^Atr|A0A140N4B4^Atr|A0A1X3I1B3^Atr|A0A1X3IUY5^Atr|A0A1X3JBW7^Atr|A0A454A8M3^Atr|A0A7I6H3J2^Atr|A0A828U425^Atr|A0A829L0M7^Atr|A0A9P2GJA4^Atr|B1LHJ7^Atr|B7L4S3^Atr|B7MDM5^Atr|B7N132^Atr|B7NE04^…	HSLR	P0ACG8	HSLR_ECOLI	4			-0.070644	0.75058	22.5663	22.5289	5	5
P0A6H5	ATP-dependent protease ATPase subunit HslU (Heat shock protein HslU) (Unfoldase HslU)	hslU htpI b3931 JW3902	>sp|P0A6H5|HSLU_ECOLI ATP-dependent protease ATPase subunit HslU OS=Escherichia coli (strain K12) OX=83333 GN=hslU PE=1 SV=1^Atr|A0A0E1SXT0^Atr|A0A0H3PUK5^Atr|A0A140NF86^Atr|A0A1X3IUJ6^Atr|A0A1X3JAL3^Atr|A0A4P8C9F5^Atr|A0A7U9LUW4^Atr|A0A8E0FQF2^Atr|A0A9P2GJ60^Atr|A0A9Q6Y5H8^Atr|A0AA35AN72^Asp|A8A737^Asp|B1IVE8^Asp|B1XB97^Atr|C3SIX7^Asp|C5A098^Atr|E1J527^Asp|P0A6H6^Atr|W1W4M5^Atr|A0AAD2ZE82^Atr|A0…	HSLU	P0A6H5	HSLU_ECOLI	37			-0.0803624	0.171453	23.8957	23.8644	5	5
P0A7B8	ATP-dependent protease subunit HslV (EC 3.4.25.2) (Heat shock protein HslV)	hslV htpO yiiC b3932 JW3903	>sp|P0A7B8|HSLV_ECOLI ATP-dependent protease subunit HslV OS=Escherichia coli (strain K12) OX=83333 GN=hslV PE=1 SV=2^Atr|A0A0E0Y5S6^Atr|A0A0E1T195^Atr|A0A0H3ESF8^Atr|A0A0H3PUC1^Atr|A0A140NHQ8^Atr|A0A192CG44^Atr|A0A1X3HZL1^Atr|A0A1X3IV57^Atr|A0A1X3J9V0^Atr|A0A4P8C901^Atr|A0A7U9NZ48^Atr|A0A7U9QKG3^Atr|A0A837AJ11^Atr|A0A8E0KW12^Atr|A0A9P2I9S0^Atr|A0A9P2R324^Atr|A0A9Q6Y4Z4^Atr|A0AA35AQ47^Atr|A0AA36P…	HSLV	P0A7B8	HSLV_ECOLI	8			0.0156547	0.907542	23.1716	23.2678	5	5
P0A6Z3	Chaperone protein HtpG (Heat shock protein C62.5) (Heat shock protein HtpG) (High temperature protein G)	htpG b0473 JW0462	>sp|P0A6Z3|HTPG_ECOLI Chaperone protein HtpG OS=Escherichia coli (strain K12) OX=83333 GN=htpG PE=1 SV=1^Atr|A0A0E0Y302^Atr|A0A0E1SU64^Atr|A0A0H3EFV0^Atr|A0A0H3PVD4^Atr|A0A140ND61^Atr|A0A1X3IB02^Atr|A0A1X3J675^Atr|A0A4V1DRZ0^Atr|A0A7U9LPN7^Atr|A0A829LA06^Atr|A0A8E0KX40^Atr|A0A979GCQ7^Atr|A0A9P2I715^Atr|A0A9P2QXR2^Atr|A0A9Q6Y1K5^Asp|A7ZXD1^Asp|B1IZC1^Atr|B1LJN0^Atr|B7L798^Atr|B7N926^Atr|C3TLA7^Atr…	HTPG	P0A6Z3	HTPG_ECOLI	47			0.0698945	0.292069	25.0518	25.159	5	5
P23894	Protease HtpX (EC 3.4.24.-) (Heat shock protein HtpX)	htpX b1829 JW1818	>sp|P23894|HTPX_ECOLI Protease HtpX OS=Escherichia coli (strain K12) OX=83333 GN=htpX PE=1 SV=1^Atr|A0A090J1I4^Atr|A0A1X3JG99^Asp|B1XH97^Asp|C4ZZI6	HTPX	P23894	HTPX_ECOLI	5			-0.256937	0.128067	23.597	23.3994	5	5
P0ACF0	DNA-binding protein HU-alpha (HU-2) (NS2)	hupA b4000 JW3964	>sp|P0ACF0|DBHA_ECOLI DNA-binding protein HU-alpha OS=Escherichia coli (strain K12) OX=83333 GN=hupA PE=1 SV=1^Atr|A0A0E0Y5E4^Atr|A0A0E1T1N1^Atr|A0A0E2KWS0^Atr|A0A0H2Z4M0^Atr|A0A0H3EPP4^Atr|A0A0H3PFQ7^Atr|A0A140NF24^Atr|A0A192CEK5^Atr|A0A1X3I075^Atr|A0A1X3ITQ1^Atr|A0A1X3J9W9^Atr|A0A454AAE6^Atr|A0A4P8CAU8^Atr|A0A7I6H8J4^Atr|A0A7U9LNH4^Atr|A0A7U9NXQ6^Atr|A0A828U140^Atr|A0A829LDB7^Atr|A0A836N745^Atr…	HUPA	P0ACF0	DBHA_ECOLI	5			-0.0367273	0.709823	29.3467	29.3757	5	5
P0ACF4	DNA-binding protein HU-beta (HU-1) (NS1)	hupB hopD b0440 JW0430	>sp|P0ACF4|DBHB_ECOLI DNA-binding protein HU-beta OS=Escherichia coli (strain K12) OX=83333 GN=hupB PE=1 SV=1^Atr|A0A0E0Y2T1^Atr|A0A0E1SYX6^Atr|A0A0E2L8V9^Atr|A0A0H2YW83^Atr|A0A0H3EE14^Atr|A0A0H3MD44^Atr|A0A0H3PSU7^Atr|A0A140NFA9^Atr|A0A192CJA5^Atr|A0A1X3IBL7^Atr|A0A1X3J650^Atr|A0A1X3JM61^Atr|A0A454A1W1^Atr|A0A4P8C405^Atr|A0A7M3S334^Atr|A0A7U9J170^Atr|A0A7U9QC38^Atr|A0A828UCM2^Atr|A0A829L605^Atr|…	HUPB	P0ACF4	DBHB_ECOLI	4	+	UP	0.502286	0.0494509	25.8834	26.4337	5	5
P77625	Hexitol phosphatase A (Mannitol-1-phosphatase) (EC 3.1.3.22) (Sorbitol-6-phosphatase) (EC 3.1.3.50) (Sugar-phosphatase) (EC 3.1.3.23)	hxpA yfbT b2293 JW5376	>sp|P77625|HXPA_ECOLI Hexitol phosphatase A OS=Escherichia coli (strain K12) OX=83333 GN=hxpA PE=1 SV=2^Atr|W8TCE9^Atr|A0A0E1SXR2^Atr|A0A140N9J3^Atr|A0A7I6H836	HXPA	P77625	HXPA_ECOLI	4			0.122638	0.340061	23.2436	23.4128	5	5
P77247	Hexitol phosphatase B (2-deoxyglucose-6-phosphate phosphatase) (EC 3.1.3.68) (Mannitol-1-phosphatase) (EC 3.1.3.22) (Sorbitol-6-phosphatase) (EC 3.1.3.50) (Sugar-phosphatase) (EC 3.1.3.23)	hxpB yniC b1727 JW1716	>sp|P77247|HXPB_ECOLI Hexitol phosphatase B OS=Escherichia coli (strain K12) OX=83333 GN=hxpB PE=1 SV=1^Atr|W8TE42^Atr|A0A0E1T7U3^Atr|A0A140NBQ7^Atr|A0A1X3JG19^Atr|A0A7I6H2J9	HXPB	P77247	HXPB_ECOLI	13			-0.153643	0.093943	22.8539	22.7516	5	5
P69739	Hydrogenase-1 small chain (HYD1) (EC 1.12.99.6) (Membrane-bound hydrogenase 1 small subunit) (NiFe hydrogenase)	hyaA b0972 JW0954	>sp|P69739|MBHS_ECOLI Hydrogenase-1 small chain OS=Escherichia coli (strain K12) OX=83333 GN=hyaA PE=1 SV=1^Asp|P69740^Atr|A0A0E0Y1J6^Atr|A0A0E1SZ54^Atr|A0A0H3EH99^Atr|A0A140NDP4^Atr|A0A454A2Y8^Atr|A0A4P8C4N4^Atr|A0A7I0KRX7^Atr|A0A7I6H5N9^Atr|A0A7U9J334^Atr|A0A7U9LTV6^Atr|A0A828UBW3^Atr|A0A829KZ02^Atr|A0A836ZBP8^Atr|A0A9Q6UYE1^Atr|A0AA35F511^Atr|B1LJ25^Atr|B7LEU9^Atr|B7N3D5^Atr|B7UN50^Atr|D3H0J4^…	HYAA	P69739	MBHS_ECOLI	7			0.0965829	0.733075	19.9734	20.0573	5	5
P0ACD8	Hydrogenase-1 large chain (HYD1) (EC 1.12.99.6) (Membrane-bound hydrogenase 1 large subunit) (NiFe hydrogenase)	hyaB b0973 JW0955	>sp|P0ACD8|MBHL_ECOLI Hydrogenase-1 large chain OS=Escherichia coli (strain K12) OX=83333 GN=hyaB PE=1 SV=1^Atr|A0A0E0Y2M8^Atr|A0A0E1STN4^Atr|A0A0H3MHN7^Atr|A0A140NB83^Atr|A0A1X3JJX7^Atr|A0A4P8C7U6^Atr|A0A7I6H540^Atr|A0A7U9LUP8^Atr|A0A7U9P232^Atr|A0A829L570^Atr|A0A979H1K2^Atr|A0A9P2IBK8^Atr|A0A9Q6UX76^Atr|A0AA35F5E7^Atr|A0AAD0NRS0^Atr|A0AAD2VI85^Atr|A0AAD2ZB48^Atr|A7ZK75^Atr|B1LJ24^Atr|B7LEV1^Atr…	HYAB	P0ACD8	MBHL_ECOLI	21			0.247099	0.0631352	22.2061	22.5074	5	5
P19932	Hydrogenase-1 operon protein HyaF	hyaF b0977 JW0959	>sp|P19932|HYAF_ECOLI Hydrogenase-1 operon protein HyaF OS=Escherichia coli (strain K12) OX=83333 GN=hyaF PE=3 SV=1^Atr|A0A0E1T3R4^Atr|A0A140NDC6^Atr|A0A7I6H0N0^Atr|A0A836NFR0^Atr|A0A8E0FL70^Atr|A0A9P2I9N5^Atr|A0AA35AJS2^Atr|A0AAD2V6R3^Atr|A0AAD2VJA3^Atr|A0AAI8ENP7^Atr|A0AAJ3ZFF9^Atr|E0IZ66^Atr|E1J281^Atr|W1F5J9^Atr|W8SPL9	HYAF	P19932	HYAF_ECOLI	3			0.553085	0.340061	20.0579	20.6569	5	5
P0AAJ8	Hydrogenase-2 operon protein HybA	hybA b2996 JW2964	>sp|P0AAJ8|HYBA_ECOLI Hydrogenase-2 operon protein HybA OS=Escherichia coli (strain K12) OX=83333 GN=hybA PE=3 SV=1^Atr|C3SUS7^Asp|P0AAJ9^Atr|A0A0E0XXP2^Atr|A0A0E1TAU4^Atr|A0A0H3MKU8^Atr|A0A0H3PTM4^Atr|A0A140N7V1^Atr|A0A1X3I2L6^Atr|A0A1X3IX42^Atr|A0A454A7P2^Atr|A0A7I0L070^Atr|A0A7U9IW42^Atr|A0A836NAL3^Atr|A0A8E0FP20^Atr|A0A979GHT5^Atr|A0A9P2ICQ2^Atr|A0A9P2QYV7^Atr|A0AA35F6M4^Atr|A0AAD0K0J0^Atr|A0…	HYBA	P0AAJ8	HYBA_ECOLI	12			0.00836046	0.982758	20.091	20.1436	5	5
P0ACE0	Hydrogenase-2 large chain (HYD2) (EC 1.12.99.6) (Membrane-bound hydrogenase 2 large subunit) (NiFe hydrogenase)	hybC b2994 JW2962	>sp|P0ACE0|MBHM_ECOLI Hydrogenase-2 large chain OS=Escherichia coli (strain K12) OX=83333 GN=hybC PE=1 SV=2^Asp|P0ACE1^Atr|A0A0E0XU40^Atr|A0A0E1T3A7^Atr|A0A0E2L208^Atr|A0A0H2Z2U6^Atr|A0A0H3MKH6^Atr|A0A0H3PTG0^Atr|A0A140N6F1^Atr|A0A192CCF2^Atr|A0A1X3I2J6^Atr|A0A1X3IY59^Atr|A0A7I6H1P1^Atr|A0A7U9IW67^Atr|A0A828U574^Atr|A0A829L7R7^Atr|A0A836ZBQ5^Atr|A0A8E0FNM8^Atr|A0A979GH59^Atr|A0A9P2IAH6^Atr|A0A9P2…	HYBC	P0ACE0	MBHM_ECOLI	24			-0.237314	0.391002	22.4679	22.2854	5	5
P37182	Hydrogenase 2 maturation protease (EC 3.4.23.-)	hybD b2993 JW2961	>sp|P37182|HYBD_ECOLI Hydrogenase 2 maturation protease OS=Escherichia coli (strain K12) OX=83333 GN=hybD PE=1 SV=2^Atr|A0A0E1SUE1^Atr|A0A7I6H0H2^Atr|B1LEX9^Atr|D3GVQ2^Atr|W8SUE3^Atr|A0A454A7U2^Atr|A0A836ZA02^Atr|A0AAD2NQU4	HYBD	P37182	HYBD_ECOLI	6			0.0144578	0.954938	20.8731	20.9387	5	5
P0AAN1	Hydrogenase-2 operon protein HybE	hybE b2992 JW2960	>sp|P0AAN1|HYBE_ECOLI Hydrogenase-2 operon protein HybE OS=Escherichia coli (strain K12) OX=83333 GN=hybE PE=1 SV=1^Atr|A0A0E0XUL2^Atr|A0A0E1SUA9^Atr|A0A140N8H9^Atr|A0A1X3I2J0^Atr|A0A1X3JBU5^Atr|A0A4V1DR24^Atr|A0A7I0L6E1^Atr|A0A7U9IW45^Atr|A0A7U9QA69^Atr|A0A829L3X3^Atr|A0A836ZCJ3^Atr|A0A8E0KVN5^Atr|A0A979GIM5^Atr|A0A9P2I9Y6^Atr|A0A9Q6V2R9^Atr|A0AAD0K596^Atr|A0AAD2V7W1^Atr|A0AAD2YS44^Atr|A0AAD2ZCE…	HYBE	P0AAN1	HYBE_ECOLI	3		UP	NaN	NaN	NaN	20.1464	0	5
P69741	Hydrogenase-2 small chain (HYD2) (EC 1.12.99.6) (Membrane-bound hydrogenase 2 small subunit) (NiFe hydrogenase)	hybO yghV b2997 JW2965	>sp|P69741|MBHT_ECOLI Hydrogenase-2 small chain OS=Escherichia coli (strain K12) OX=83333 GN=hybO PE=1 SV=1^Asp|P69742^Asp|P69743^Atr|A0A0E0XUK7^Atr|A0A0E1SZH6^Atr|A0A0E2LGG4^Atr|A0A0H2Z3L1^Atr|A0A0H3MUH7^Atr|A0A0H3PT25^Atr|A0A140N877^Atr|A0A1X3I2V0^Atr|A0A1X3IXA3^Atr|A0A1X3JBT7^Atr|A0A4P8C1E8^Atr|A0A7I0KY92^Atr|A0A7I6H4H2^Atr|A0A7U9LLF7^Atr|A0A7U9NYW1^Atr|A0A828TWM3^Atr|A0A829L5M3^Atr|A0A836NA52…	HYBO	P69741	MBHT_ECOLI	6			0.0802346	0.821048	21.902	22.0287	5	5
P0AAN3	Hydrogenase maturation factor HypB (Hydrogenase isoenzymes nickel incorporation protein HypB)	hypB b2727 JW2697	>sp|P0AAN3|HYPB_ECOLI Hydrogenase maturation factor HypB OS=Escherichia coli (strain K12) OX=83333 GN=hypB PE=1 SV=1^Asp|P0AAN4^Atr|A0A0E1SWZ7^Atr|A0A0H3ENI8^Atr|A0A0H3MJQ2^Atr|A0A140N6U4^Atr|A0A192CA81^Atr|A0A1X3I1M3^Atr|A0A1X3JDE5^Atr|A0A454A6Z6^Atr|A0A4P8C0X9^Atr|A0A7I6H1B3^Atr|A0A7U9LLB1^Atr|A0A828U534^Atr|A0A979GH50^Atr|A0A9P2IB41^Atr|A0A9Q6Y3U1^Atr|A0AA36KZP0^Atr|A0AAD0K1W5^Atr|A0AAD2NW47^A…	HYPB	P0AAN3	HYPB_ECOLI	10			-0.0804511	0.721886	21.7717	21.7409	5	5
P24192	Hydrogenase maturation factor HypD (Hydrogenase isoenzymes formation protein HypD)	hypD b2729 JW2699	>sp|P24192|HYPD_ECOLI Hydrogenase maturation factor HypD OS=Escherichia coli (strain K12) OX=83333 GN=hypD PE=1 SV=1^Atr|A0A061K4Q6^Atr|A0A0E1SVA1^Atr|A0A140N4W2^Atr|A0A1X3JCW8^Atr|A0A7I6H2L7	HYPD	P24192	HYPD_ECOLI	4		DOWN	NaN	NaN	20.543	NaN	5	0
P24193	Carbamoyl dehydratase HypE (EC 4.2.1.-) (Hydrogenase maturation factor HypE)	hypE b2730 JW2700	>sp|P24193|HYPE_ECOLI Carbamoyl dehydratase HypE OS=Escherichia coli (strain K12) OX=83333 GN=hypE PE=1 SV=2^Atr|A0A037YES2^Atr|A0A0E1T2I1^Atr|A0A140N8J5^Atr|A0A1X3JCW0^Atr|A0A7I6H3Y7	HYPE	P24193	HYPE_ECOLI	9			-0.269457	0.0696809	21.4345	21.212	5	5
P30131	Carbamoyltransferase HypF (EC 6.2.-.-) (Carbamoyl phosphate-converting enzyme HypF) ([NiFe]-hydrogenase maturation factor HypF) (Hydrogenase maturation protein HypF)	hypF hydA b2712 JW5433	>sp|P30131|HYPF_ECOLI Carbamoyltransferase HypF OS=Escherichia coli (strain K12) OX=83333 GN=hypF PE=1 SV=2^Atr|A0A090JFV3	HYPF	P30131	HYPF_ECOLI	5			0.115276	0.411343	20.0092	20.1755	5	5
P37595	Isoaspartyl peptidase (EC 3.4.19.5) (Beta-aspartyl-peptidase) (EcAIII) (Isoaspartyl dipeptidase) [Cleaved into: Isoaspartyl peptidase subunit alpha;Isoaspartyl peptidase subunit beta]	iaaA spt ybiK b0828 JW0812	>sp|P37595|IAAA_ECOLI Isoaspartyl peptidase OS=Escherichia coli (strain K12) OX=83333 GN=iaaA PE=1 SV=2	IAAA	P37595	IAAA_ECOLI	8			0.0730802	0.571889	20.7417	20.8618	5	5
P39377	Isoaspartyl dipeptidase (EC 3.4.19.-)	iadA yjiF b4328 JW4291	>sp|P39377|IADA_ECOLI Isoaspartyl dipeptidase OS=Escherichia coli (strain K12) OX=83333 GN=iadA PE=1 SV=1^Atr|A0A024L8A4^Atr|A0A0H3MNM2^Atr|A0A140NE48^Atr|A0A7U9NXW8^Atr|S1PD28	IADA	P39377	IADA_ECOLI	16			-0.00578324	0.946368	23.1055	23.1455	5	5
P10423	Alkaline phosphatase isozyme conversion protein (EC 3.4.11.-)	iap b2753 JW2723	>sp|P10423|IAP_ECOLI Alkaline phosphatase isozyme conversion protein OS=Escherichia coli (strain K12) OX=83333 GN=iap PE=3 SV=1^Atr|A0A090HXE1^Atr|A0A1X3JCZ3	IAP	P10423	IAP_ECOLI	5			-0.00960634	0.967883	17.9551	17.978	5	5
P0A9W6	Acid stress protein IbaG	ibaG yrbA b3190 JW3157	>sp|P0A9W6|IBAG_ECOLI Acid stress protein IbaG OS=Escherichia coli (strain K12) OX=83333 GN=ibaG PE=1 SV=1^Asp|P0A9W7^Atr|A0A0E0XVD2^Atr|A0A0H3MQH8^Atr|A0A4P8C886^Atr|A0A5R8RAL3^Atr|A0A828U3K2^Atr|A0A836N8S1^Atr|A0A979GHE7^Atr|A0A9P2GGA3^Atr|A0A9P2I7B2^Atr|A0A9Q6V4H7^Atr|A0AA35ALD6^Atr|A0AAD0K3G5^Atr|A0AAD2NR73^Atr|A0AAD2U770^Atr|A0AAD2V5Z7^Atr|A0AAD2VI18^Atr|A0AAI8HJJ2^Atr|A0AAJ3ZJ16^Atr|A0AAJ4J…	IBAG	P0A9W6	IBAG_ECOLI	2			-0.00568536	0.978224	23.8633	23.9035	5	5
P0C054	Small heat shock protein IbpA (16 kDa heat shock protein A)	ibpA hslT htpN b3687 JW3664	>sp|P0C054|IBPA_ECOLI Small heat shock protein IbpA OS=Escherichia coli (strain K12) OX=83333 GN=ibpA PE=1 SV=1^Atr|A0A0E0XTT0^Atr|A0A0E1T063^Atr|A0A0E2KZI7^Atr|A0A0H3ENQ3^Atr|A0A0H3PXD1^Atr|A0A140N1Q5^Atr|A0A1X3I1Q6^Atr|A0A1X3IWM6^Atr|A0A1X3JAX7^Atr|A0A4P8BU39^Atr|A0A5R8T4V3^Atr|A0A7U9IUP0^Atr|A0A828U1V2^Atr|A0A829KX37^Atr|A0A836Z9L1^Atr|A0A8E0KTY4^Atr|A0A9P2GH90^Atr|A0A9P2ML78^Atr|A0A9Q6Y579^At…	IBPA	P0C054	IBPA_ECOLI	7			0.0164131	0.953281	25.508	25.5668	5	5
P0C058	Small heat shock protein IbpB (16 kDa heat shock protein B)	ibpB hslS htpE b3686 JW3663	>sp|P0C058|IBPB_ECOLI Small heat shock protein IbpB OS=Escherichia coli (strain K12) OX=83333 GN=ibpB PE=1 SV=1^Atr|A0A0E0XS24^Atr|A0A0E1T2E8^Atr|A0A0E2KZ75^Atr|A0A0H3ENV5^Atr|A0A0H3Q219^Atr|A0A140N3G6^Atr|A0A1M0VSU3^Atr|A0A1X3IW30^Atr|A0A5R8T670^Atr|A0A7U9IUP3^Atr|A0A836Z9N8^Atr|A0A8E0KU93^Atr|A0A9P2MLV9^Atr|A0A9P2VKU7^Atr|A0AA35AQQ1^Atr|A0AAD0NU85^Atr|A0AAD2NW31^Atr|A0AAD2VHL1^Atr|A0AAD2YV20^At…	IBPB	P0C058	IBPB_ECOLI	7			-0.364072	0.442357	25.2335	24.9204	5	5
P08200	Isocitrate dehydrogenase [NADP] (IDH) (EC 1.1.1.42) (IDP) (NADP(+)-dependent isocitric dehydrogenase) (NADP(+)-specific ICDH) (Oxalosuccinate decarboxylase)	icd icdA icdE b1136 JW1122	>sp|P08200|IDH_ECOLI Isocitrate dehydrogenase [NADP] OS=Escherichia coli (strain K12) OX=83333 GN=icd PE=1 SV=1	ICD	P08200	IDH_ECOLI	38			-0.130285	0.0453355	25.8858	25.7967	5	5
P16528	Transcriptional repressor IclR (Acetate operon repressor)	iclR b4018 JW3978	>sp|P16528|ICLR_ECOLI Transcriptional repressor IclR OS=Escherichia coli (strain K12) OX=83333 GN=iclR PE=1 SV=1^Atr|A0A0E0Y5K2^Atr|A0A0E1T534^Atr|A0A0H3PWQ8^Atr|A0A140NF03^Atr|A0A7I6H1I5^Atr|A0A7U9J0G1^Atr|A0A8E0KSX4^Atr|A0A979H412^Atr|A0A9P2IDN9^Atr|A0A9P2PR38^Atr|A0AA35F8D2^Atr|A0AAD0K1Q2^Atr|A0AAD2VCC7^Atr|A0AAD2VLR0^Atr|A0AAI8HFS2^Atr|A0AAJ4DCG6^Atr|A0AAJ4JEJ4^Atr|A7ZUN2^Atr|B1LPH4^Atr|B7LAV…	ICLR	P16528	ICLR_ECOLI	11	+	DOWN	-0.285849	0.0404701	22.3645	22.1379	5	5
P39346	L-idonate 5-dehydrogenase (NAD(P)(+)) (EC 1.1.1.264)	idnD yjgV b4267 JW4224	>sp|P39346|IDND_ECOLI L-idonate 5-dehydrogenase (NAD(P)(+)) OS=Escherichia coli (strain K12) OX=83333 GN=idnD PE=1 SV=1^Atr|A0A024L7R9^Atr|A0A140NEA6^Atr|A0A828TSX2^Atr|B7NGJ9	IDND	P39346	IDND_ECOLI	4			0.0350082	0.861624	19.4069	19.5163	5	5
P39208	Thermosensitive gluconokinase (EC 2.7.1.12) (Gluconate kinase 1)	idnK gntV b4268 JW4225	>sp|P39208|IDNK_ECOLI Thermosensitive gluconokinase OS=Escherichia coli (strain K12) OX=83333 GN=idnK PE=3 SV=1^Atr|A0A0H3EPN7^Atr|A0A0H3MNF2^Atr|A0A140NGU6^Atr|A0A1X3HY44^Atr|A0A7U9J0W1^Atr|A0A828U1B4^Atr|A0A8E0KSJ3^Atr|B7MT02^Atr|B7NGK0^Atr|E1J8N1^Atr|E2QL58^Atr|S1PCT3^Atr|W1WP34^Atr|A0AAI9NB80	IDNK	P39208	IDNK_ECOLI	3			-0.0507465	0.783812	20.7408	20.7314	5	5
P0A9P9	5-keto-D-gluconate 5-reductase (EC 1.1.1.69)	idnO yjgU b4266 JW4223	>sp|P0A9P9|IDNO_ECOLI 5-keto-D-gluconate 5-reductase OS=Escherichia coli (strain K12) OX=83333 GN=idnO PE=1 SV=1^Asp|P0A9Q0^Atr|A0A0E0Y4K0^Atr|A0A0H3EQM5^Atr|A0A140NBP9^Atr|A0A1X3J9D2^Atr|A0A7I0KUS4^Atr|A0A7I6HDG5^Atr|A0A7U9J0E8^Atr|A0A828TW23^Atr|A0AAI8HF72^Atr|A0AAI9NAW1^Atr|B7LCX6^Atr|B7NGJ8^Atr|E0J2E9^Atr|E2QL56^Atr|Q1R2Y7^Atr|S1PA15	IDNO	P0A9P9	IDNO_ECOLI	11			-0.385177	0.157394	20.1499	19.8415	5	5
P0A6X7	Integration host factor subunit alpha (IHF-alpha)	ihfA hid himA b1712 JW1702	>sp|P0A6X7|IHFA_ECOLI Integration host factor subunit alpha OS=Escherichia coli (strain K12) OX=83333 GN=ihfA PE=1 SV=1^Atr|A0A0E0XZU5^Atr|A0A0E1TAC7^Atr|A0A0E2L3S3^Atr|A0A0H3EHK7^Atr|A0A0H3PM29^Atr|A0A140NB69^Atr|A0A192C7J2^Atr|A0A1X3I793^Atr|A0A1X3IZD4^Atr|A0A1X3JFZ8^Atr|A0A4P8BZT1^Atr|A0A7U9LMM3^Atr|A0A7U9NZG8^Atr|A0A828U554^Atr|A0A829LCN4^Atr|A0A836NEG4^Atr|A0A8E0FQQ7^Atr|A0A9P2ICB2^Atr|A0A9P…	IHFA	P0A6X7	IHFA_ECOLI	8			0.186825	0.200308	25.562	25.7964	5	5
P0A6Y1	Integration host factor subunit beta (IHF-beta)	ihfB himD hip b0912 JW0895	>sp|P0A6Y1|IHFB_ECOLI Integration host factor subunit beta OS=Escherichia coli (strain K12) OX=83333 GN=ihfB PE=1 SV=1^Atr|A0A0E0Y4W4^Atr|A0A0E1SYS6^Atr|A0A0E2L7K0^Atr|A0A0H3EFI4^Atr|A0A0H3PSL2^Atr|A0A140NDV2^Atr|A0A192CLR5^Atr|A0A1X3I8U2^Atr|A0A1X3J341^Atr|A0A1X3JK93^Atr|A0A4P8C4W5^Atr|A0A7U9LQE3^Atr|A0A7U9P253^Atr|A0A828UBS0^Atr|A0A829KQH9^Atr|A0A836NF85^Atr|A0A8E0KXG3^Atr|A0A9P2MMN2^Atr|A0A9P2…	IHFB	P0A6Y1	IHFB_ECOLI	6	+	UP	0.302792	0.0341329	25.8701	26.2048	5	5
P00956	Isoleucine--tRNA ligase (EC 6.1.1.5) (Isoleucyl-tRNA synthetase) (IleRS)	ileS ilvS b0026 JW0024	>sp|P00956|SYI_ECOLI Isoleucine--tRNA ligase OS=Escherichia coli (strain K12) OX=83333 GN=ileS PE=1 SV=5^Atr|A0A0E0Y5N7^Atr|A0A7U9J0Y7^Atr|A0A8E0KTK9^Atr|A0A9P2MKT3^Asp|B1XBF1^Asp|B6HZ21^Asp|B7L4E8^Asp|B7M0C2^Asp|C4ZPV2^Atr|E0IZ01^Atr|E1J5F7^Atr|J7QC24^Atr|W1F4A5^Atr|A0AAD0NPF8^Atr|A0AAD2UBK4^Atr|A0AAD2V9E4	ILES	P00956	SYI_ECOLI	49			-0.123443	0.0534865	23.5529	23.4684	5	5
P04968	L-threonine dehydratase biosynthetic IlvA (EC 4.3.1.19) (Threonine deaminase)	ilvA b3772 JW3745	>sp|P04968|ILVA_ECOLI L-threonine dehydratase biosynthetic IlvA OS=Escherichia coli (strain K12) OX=83333 GN=ilvA PE=1 SV=1^Atr|A0A0E1SSZ4^Atr|A0A1X3J9X6^Atr|W8TBR5	ILVA	P04968	ILVA_ECOLI	22			-0.121098	0.157556	22.0739	22.0183	5	5
P08142	Acetolactate synthase isozyme 1 large subunit (AHAS-I) (EC 2.2.1.6) (Acetohydroxy-acid synthase I large subunit) (ALS-I)	ilvB b3671 JW3646	>sp|P08142|ILVB_ECOLI Acetolactate synthase isozyme 1 large subunit OS=Escherichia coli (strain K12) OX=83333 GN=ilvB PE=1 SV=1^Atr|A0A037YIK2^Atr|A0A0E1SZC5^Atr|A0A140N2H0^Atr|A0A1X3JAE9	ILVB	P08142	ILVB_ECOLI	21			-0.215647	0.189944	23.1354	22.9709	5	5
P05793	Ketol-acid reductoisomerase (NADP(+)) (KARI) (EC 1.1.1.86) (Acetohydroxy-acid isomeroreductase) (AHIR) (Alpha-keto-beta-hydroxylacyl reductoisomerase) (Ketol-acid reductoisomerase type 2) (Ketol-acid reductoisomerase type II)	ilvC b3774 JW3747	>sp|P05793|ILVC_ECOLI Ketol-acid reductoisomerase (NADP(+)) OS=Escherichia coli (strain K12) OX=83333 GN=ilvC PE=1 SV=4^Atr|A0A024L7X4^Atr|A0A140NI72^Asp|A8A6N0^Asp|B1IWC4^Asp|B1X9Z0^Asp|C4ZZ44	ILVC	P05793	ILVC_ECOLI	21			-0.170756	0.0629508	22.6256	22.4841	5	5
P05791	Dihydroxy-acid dehydratase (DAD) (EC 4.2.1.9)	ilvD b3771 JW5605	>sp|P05791|ILVD_ECOLI Dihydroxy-acid dehydratase OS=Escherichia coli (strain K12) OX=83333 GN=ilvD PE=1 SV=5^Atr|A0A0E1SWJ8^Asp|C4ZZ41^Atr|W8T0J6	ILVD	P05791	ILVD_ECOLI	17			0.187108	0.0728719	23.3468	23.5874	5	5
P0AB80	Branched-chain-amino-acid aminotransferase (BCAT) (EC 2.6.1.42) (Transaminase B)	ilvE b3770 JW5606	>sp|P0AB80|ILVE_ECOLI Branched-chain-amino-acid aminotransferase OS=Escherichia coli (strain K12) OX=83333 GN=ilvE PE=1 SV=2^Asp|P0AB81^Asp|P0AB82^Atr|A0A0E0Y7W4^Atr|A0A0E1T2T1^Atr|A0A0H3ERU8^Atr|A0A0H3MJI8^Atr|A0A0H3PRZ9^Atr|A0A192CF27^Atr|A0A1X3HZU7^Atr|A0A1X3J9W0^Atr|A0A4P8C8X2^Atr|A0A7I6H0I9^Atr|A0A7U9IUB2^Atr|A0A7U9LMF0^Atr|A0A828U2M8^Atr|A0A829L895^Atr|A0A837B2F6^Atr|A0A8E0FL27^Atr|A0A979GI…	ILVE	P0AB80	ILVE_ECOLI	12			0.0545115	0.449623	22.6753	22.7657	5	5
P0DP89	Putative acetolactate synthase isozyme 2 large subunit (AHAS-II) (ALS-II) (Acetohydroxy-acid synthase II large subunit)	ilvG b4488 b3767	>sp|P0DP89|ILVGP_ECOLI Putative acetolactate synthase isozyme 2 large subunit OS=Escherichia coli (strain K12) OX=83333 GN=ilvG PE=5 SV=1	ILVG	P0DP89	ILVGP_ECOLI	4			-0.219611	0.233392	18.7415	18.5567	5	5
P00894	Acetolactate synthase isozyme 3 small subunit (EC 2.2.1.6) (ALS-III) (Acetohydroxy-acid synthase III small subunit) (AHAS-III)	ilvH brnP b0078 JW0077	>sp|P00894|ILVH_ECOLI Acetolactate synthase isozyme 3 small subunit OS=Escherichia coli (strain K12) OX=83333 GN=ilvH PE=1 SV=3^Atr|A0A0E1SRV9^Atr|W8T305^Atr|A0A140NB40	ILVH	P00894	ILVH_ECOLI	5			-0.0932232	0.493282	18.77	18.7215	5	5
P00893	Acetolactate synthase isozyme 3 large subunit (EC 2.2.1.6) (AHAS-III) (ALS-III) (Acetohydroxy-acid synthase III large subunit)	ilvI b0077 JW0076	>sp|P00893|ILVI_ECOLI Acetolactate synthase isozyme 3 large subunit OS=Escherichia coli (strain K12) OX=83333 GN=ilvI PE=1 SV=2^Atr|A0A0E1T1X9^Atr|W8SS94	ILVI	P00893	ILVI_ECOLI	6			-0.145911	0.365908	20.5214	20.401	5	5
P0ADF8	Acetolactate synthase isozyme 1 small subunit (EC 2.2.1.6) (Acetohydroxy-acid synthase I small subunit) (AHAS-I) (ALS-I)	ilvN b3670 JW3645	>sp|P0ADF8|ILVN_ECOLI Acetolactate synthase isozyme 1 small subunit OS=Escherichia coli (strain K12) OX=83333 GN=ilvN PE=1 SV=1^Atr|C3SLY7^Asp|P0ADF9^Asp|P0ADG0^Atr|A0A0E2KZT7^Atr|A0A0H2Z4B7^Atr|A0A0H3ENU4^Atr|A0A0H3MMB2^Atr|A0A0H3PV87^Atr|A0A140N4I6^Atr|A0A192CFA9^Atr|A0A1X3I0H2^Atr|A0A1X3IVN4^Atr|A0A1X3JB50^Atr|A0A454A9C3^Atr|A0A4P8BU91^Atr|A0A7I6HAY4^Atr|A0A7U9IUU4^Atr|A0A7U9M1X7^Atr|A0A829KX5…	ILVN	P0ADF8	ILVN_ECOLI	8			-0.0054053	0.978706	23.1389	23.1745	5	5
P05827	HTH-type transcriptional regulator IlvY	ilvY b3773 JW3746	>sp|P05827|ILVY_ECOLI HTH-type transcriptional regulator IlvY OS=Escherichia coli (strain K12) OX=83333 GN=ilvY PE=3 SV=1^Atr|A0A0E1T1Y3^Atr|A0A140NFQ3^Atr|A0A7I6HAQ2^Atr|W8TGF6	ILVY	P05827	ILVY_ECOLI	9			-0.0883926	0.492246	19.9251	19.8745	5	5
P69222	Translation initiation factor IF-1	infA b0884 JW0867	>sp|P69222|IF1_ECOLI Translation initiation factor IF-1 OS=Escherichia coli (strain K12) OX=83333 GN=infA PE=1 SV=2^Atr|A0A0E0Y2W8^Atr|A0A0E1SZW7^Atr|A0A0E2L7I4^Atr|A0A0H3EFG9^Atr|A0A0H3MM97^Atr|A0A0H3PNF8^Atr|A0A140NBV7^Atr|A0A192CLC9^Atr|A0A1X3I8Y0^Atr|A0A1X3J4F5^Atr|A0A1X3JKA1^Atr|A0A4P8C6S9^Atr|A0A7U9J2I4^Atr|A0A7U9QCK7^Atr|A0A828UBB1^Atr|A0A829L213^Atr|A0A836NF64^Atr|A0A8E0FT12^Atr|A0A979GZ1…	INFA	P69222	IF1_ECOLI	4			0.00736202	0.96472	24.868	24.9176	5	5
P0A705	Translation initiation factor IF-2	infB gicD ssyG b3168 JW3137	>sp|P0A705|IF2_ECOLI Translation initiation factor IF-2 OS=Escherichia coli (strain K12) OX=83333 GN=infB PE=1 SV=1^Asp|A7ZS65^Asp|A8A4Y4^Asp|B1IQV3^Asp|B1XGY0^Asp|B5YS58^Asp|B6I1P3^Asp|B7LHN3^Asp|B7M076^Asp|B7NDF4^Asp|B7NKN7^Asp|C4ZSQ9^Asp|P0A706^Atr|A0A0E0XVE8^Atr|A0A0E1SXR3^Atr|A0A0H3PWU8^Atr|A0A140N3T4^Atr|A0A1X3I323^Atr|A0A1X3IY87^Atr|A0A4P8BVJ5^Atr|A0A7U9IWF5^Atr|A0A7U9LT34^Atr|A0A829L6Q9^A…	INFB	P0A705	IF2_ECOLI	52			-0.0530633	0.225962	23.7519	23.7313	5	5
P0A707	Translation initiation factor IF-3 [Cleaved into: Translation initiation factor IF-3, N-terminally processed;Translation initiation factor IF-3S]	infC fit srjA b1718 JW5829	>sp|P0A707|IF3_ECOLI Translation initiation factor IF-3 OS=Escherichia coli (strain K12) OX=83333 GN=infC PE=1 SV=1^Asp|P0A708^Atr|A0A140N9R4^Atr|A0A4P8C439^Atr|A0A5R8RJ26^Atr|A0A9P2IBY7^Atr|A0A9P2LTN6^Atr|A0A9Q6Y384^Atr|A0AA35F6C0^Atr|A0AAD0K001^Atr|A0AAD2RZR3^Atr|A0AAD2U9K7^Atr|A0AAD2V9E9^Atr|A0AAD2VHB1^Asp|B1IPL0^Asp|B7USA1^Atr|C3T7P7^Asp|C4ZYI0^Atr|E8PVF2^Asp|P0A709^Atr|A0AAI8ELV1^Atr|A0AAJ4D…	INFC	P0A707	IF3_ECOLI	11			0.00715626	0.953281	25.3292	25.3585	5	5
P03835	Transposase InsG for insertion sequence element IS4	insG b4278 JW5767	>sp|P03835|INSG_ECOLI Transposase InsG for insertion sequence element IS4 OS=Escherichia coli (strain K12) OX=83333 GN=insG PE=3 SV=1^Atr|A0A090JP59^Atr|A0A140NCI0^Atr|A0A7U9J0J0^Atr|A0A828U5M7^Atr|B7NEW1^Atr|S1P6P0	INSG	P03835	INSG_ECOLI	8	+	DOWN	-0.550049	0.0174477	20.0312	19.5029	5	5
P39212	Putative transposase InsN for insertion sequence element IS911B	insN2 b4283 JW5771	>sp|P39212|INSN2_ECOLI Putative transposase InsN for insertion sequence element IS911B OS=Escherichia coli (strain K12) OX=83333 GN=insN2 PE=5 SV=2	INSN2	P39212	INSN2_ECOLI	3		UP	NaN	NaN	NaN	20.5488	0	5
P0AAN9	Anti-adapter protein IraP	iraP yaiB b0382 JW0373	>sp|P0AAN9|IRAP_ECOLI Anti-adapter protein IraP OS=Escherichia coli (strain K12) OX=83333 GN=iraP PE=1 SV=1^Atr|A0A0E0Y2Z7^Atr|A0A0E1T764^Atr|A0A0H3Q004^Atr|A0A140NB68^Atr|A0A1X3J6H7^Atr|A0A1X3JLC4^Atr|A0A4P8C460^Atr|A0A7U9J1B2^Atr|A0A7U9QBK6^Atr|A0A836ZEC8^Atr|A0A8E0FT62^Atr|A0A9P2I7H2^Atr|A0A9P2PSZ5^Atr|A0A9Q6Y1H2^Atr|A0AA35F4D5^Atr|A0AAD0JUF8^Atr|A0AAD2UBS3^Atr|A0AAD2V822^Atr|A0AAD2ZIV6^Asp|A7…	IRAP	P0AAN9	IRAP_ECOLI	4	+	UP	0.351678	0.022795	24.1501	24.537	5	5
P0AAC8	Iron-binding protein IscA (Iron-sulfur cluster assembly protein)	iscA yfhF b2528 JW2512	>sp|P0AAC8|ISCA_ECOLI Iron-binding protein IscA OS=Escherichia coli (strain K12) OX=83333 GN=iscA PE=1 SV=1^Atr|A0A0E0XXF7^Atr|A0A0E2L3A1^Atr|A0A0H3EL94^Atr|A0A140N5B7^Atr|A0A1X3I3U3^Atr|A0A1X3J2B7^Atr|A0A1X3JFN9^Atr|A0A4P8C2P2^Atr|A0A5R8T8M1^Atr|A0A7U9IX66^Atr|A0A7U9LIY3^Atr|A0A828U3R4^Atr|A0A829LGT5^Atr|A0A836NA99^Atr|A0A8E0FQE1^Atr|A0A9P2MLZ1^Atr|A0A9P2QXP4^Atr|A0A9Q6UXT7^Atr|A0AA35F644^Atr|A0…	ISCA	P0AAC8	ISCA_ECOLI	7			0.150242	0.214809	23.0809	23.285	5	5
P0AGK8	HTH-type transcriptional regulator IscR	iscR yfhP b2531 JW2515	>sp|P0AGK8|ISCR_ECOLI HTH-type transcriptional regulator IscR OS=Escherichia coli (strain K12) OX=83333 GN=iscR PE=1 SV=1^Atr|A0A0E0XX77^Atr|A0A0E1SWD7^Atr|A0A0E2L340^Atr|A0A0H3EJU2^Atr|A0A0H3PW81^Atr|A0A140N8Z3^Atr|A0A192CAX7^Atr|A0A1X3I429^Atr|A0A1X3J2B8^Atr|A0A1X3JF30^Atr|A0A4P8C0X4^Atr|A0A7U9QIU1^Atr|A0A828U3I5^Atr|A0A829L9K8^Atr|A0A8E0FPL4^Atr|A0A9P2GFE9^Atr|A0A9Q6UXN5^Atr|A0AA36KZE5^Asp|A1A…	ISCR	P0AGK8	ISCR_ECOLI	7			0.190857	0.187701	23.4362	23.6565	5	5
P0A6B7	Cysteine desulfurase IscS (EC 2.8.1.7) (NifS protein homolog) (ThiI transpersulfidase) (TusA transpersulfidase)	iscS nuvC yfhO yzzO b2530 JW2514	>sp|P0A6B7|ISCS_ECOLI Cysteine desulfurase IscS OS=Escherichia coli (strain K12) OX=83333 GN=iscS PE=1 SV=1^Asp|P0A6B9^Atr|A0A0E0XW33^Atr|A0A0E1T0R9^Atr|A0A0E2L2Q2^Atr|A0A0H3EK33^Atr|A0A0H3PNP2^Atr|A0A140N9D5^Atr|A0A1X3I3V0^Atr|A0A1X3J2D0^Atr|A0A1X3JF64^Atr|A0A4P8BXA9^Atr|A0A5R8R7X5^Atr|A0A7U9IX67^Atr|A0A7U9LKE9^Atr|A0A828U6D8^Atr|A0A836NCS0^Atr|A0A8E0KW70^Atr|A0A9P2MLX4^Atr|A0A9P2PRF9^Atr|A0A9Q6…	ISCS	P0A6B7	ISCS_ECOLI	26			-0.0830097	0.215797	24.63	24.5823	5	5
P0ACD4	Iron-sulfur cluster assembly scaffold protein IscU (Sulfur acceptor protein IscU)	iscU nifU yfhN b2529 JW2513	>sp|P0ACD4|ISCU_ECOLI Iron-sulfur cluster assembly scaffold protein IscU OS=Escherichia coli (strain K12) OX=83333 GN=iscU PE=1 SV=1^Asp|P0ACD6^Atr|A0A0E0XZ88^Atr|A0A0E1SYX9^Atr|A0A0E2LHJ6^Atr|A0A0H2Z293^Atr|A0A0H3MIZ1^Atr|A0A0H3PWB8^Atr|A0A140N923^Atr|A0A192CB91^Atr|A0A1X3I3X3^Atr|A0A1X3J2B6^Atr|A0A1X3JG05^Atr|A0A454A6J8^Atr|A0A4P8C1C7^Atr|A0A7I6H132^Atr|A0A7U9IXB5^Atr|A0A7U9QEI5^Atr|A0A828U850^…	ISCU	P0ACD4	ISCU_ECOLI	7			0.0178509	0.893775	25.1749	25.236	5	5
P22939	Farnesyl diphosphate synthase (FPP synthase) (EC 2.5.1.10) ((2E,6E)-farnesyl diphosphate synthase) (Geranyltranstransferase)	ispA b0421 JW0411	>sp|P22939|ISPA_ECOLI Farnesyl diphosphate synthase OS=Escherichia coli (strain K12) OX=83333 GN=ispA PE=1 SV=1^Atr|A0A0E1T143^Atr|A0A0H3MEB5^Atr|B7N8X4^Atr|W8STF3^Atr|A0A140NEY7^Atr|A0A1X3IAZ9^Atr|A0A1X3J6T5^Atr|A0A1X3JLJ8^Atr|A0A829L8V6^Atr|A0A8E0FST3^Atr|A0A979GCY5^Atr|A0AAI8EQ80^Atr|A0AAJ3ZI70^Atr|B1LJH1^Atr|D3GUB7^Atr|W1F2U2^Atr|W1X5E6	ISPA	P22939	ISPA_ECOLI	6			0.0791175	0.542339	22.744	22.87	5	5
P0AD57	Octaprenyl diphosphate synthase (EC 2.5.1.90) (All-trans-octaprenyl-diphosphate synthase) (Octaprenyl pyrophosphate synthase) (OPP synthase)	ispB cel yhbD b3187 JW3154	>sp|P0AD57|ISPB_ECOLI Octaprenyl diphosphate synthase OS=Escherichia coli (strain K12) OX=83333 GN=ispB PE=1 SV=1^Atr|A0A192CC25^Atr|A0A0E0XU24^Atr|A0A0E1SZA5^Atr|A0A0H3MLC4^Atr|A0A140N7Y8^Atr|A0A1X3I3K3^Atr|A0A1X3IY60^Atr|A0A1X3JCC1^Atr|A0A4P8BZL2^Atr|A0A7U9NZ28^Atr|A0A7U9QEI7^Atr|A0A828TWT6^Atr|A0A829L5H2^Atr|A0A836N8R5^Atr|A0A8E0KVN7^Atr|A0A979GHU4^Atr|A0A9P2I836^Atr|A0A9Q6Y4A0^Atr|A0AA35F802^…	ISPB	P0AD57	ISPB_ECOLI	8			-0.0846265	0.49865	22.4608	22.4212	5	5
Q46893	2-C-methyl-D-erythritol 4-phosphate cytidylyltransferase (EC 2.7.7.60) (4-diphosphocytidyl-2C-methyl-D-erythritol synthase) (CDP-ME synthase) (MEP cytidylyltransferase) (MCT)	ispD ygbP b2747 JW2717	>sp|Q46893|ISPD_ECOLI 2-C-methyl-D-erythritol 4-phosphate cytidylyltransferase OS=Escherichia coli (strain K12) OX=83333 GN=ispD PE=1 SV=3^Asp|A7ZQJ1^Asp|A8A3M6^Asp|B1IUT2^Asp|B1XCS3^Asp|B6I6D7^Asp|B7LEG5^Asp|B7LXF9^Asp|C4ZZQ1^Atr|A0A0E0XVK1^Atr|A0A1X3IWP5^Atr|A0A1X3JDS1^Atr|A0A7U9IX69^Atr|A0A829KZU7^Atr|A0A9P2MMM1^Atr|A0AA35AHS0^Atr|A0AAD0NUP2^Atr|A0AAD2YXP2^Atr|A0AAD2Z7M0^Atr|A0AAD2ZCL0^Atr|E0J…	ISPD	Q46893	ISPD_ECOLI	12			0.0713307	0.518095	21.49	21.615	5	5
P62615	4-diphosphocytidyl-2-C-methyl-D-erythritol kinase (CMK) (EC 2.7.1.148) (4-(cytidine-5'-diphospho)-2-C-methyl-D-erythritol kinase)	ispE ipk ychB b1208 JW1199	>sp|P62615|ISPE_ECOLI 4-diphosphocytidyl-2-C-methyl-D-erythritol kinase OS=Escherichia coli (strain K12) OX=83333 GN=ispE PE=1 SV=1^Atr|A0A0H3PMZ1^Atr|A0A1X3JJU4^Atr|A0A9P2PWA5^Asp|B1XAP9^Asp|B5YXM6^Atr|C3TD08^Asp|C4ZTP9^Asp|P62616	ISPE	P62615	ISPE_ECOLI	8			-0.103812	0.34426	20.9443	20.8554	5	5
P62617	2-C-methyl-D-erythritol 2,4-cyclodiphosphate synthase (MECDP-synthase) (MECPP-synthase) (MECPS) (EC 4.6.1.12)	ispF mecS ygbB b2746 JW2716	>sp|P62617|ISPF_ECOLI 2-C-methyl-D-erythritol 2,4-cyclodiphosphate synthase OS=Escherichia coli (strain K12) OX=83333 GN=ispF PE=1 SV=1^Atr|A0A0E0XYR2^Atr|A0A0E1SSS4^Atr|A0A0H3PMW1^Atr|A0A140N6S0^Atr|A0A1X3I1M9^Atr|A0A1X3IWE5^Atr|A0A1X3JDH1^Atr|A0A4P8BZ37^Atr|A0A7U9QAW5^Atr|A0A836NBZ2^Atr|A0A8E0FPZ1^Asp|A7ZQJ0^Asp|A8A3M5^Asp|B1IUT3^Asp|B1XCS2^Asp|B5Z3A8^Asp|B6I6D6^Asp|B7LEG4^Asp|B7LXF8^Asp|B7N6X6…	ISPF	P62617	ISPF_ECOLI	5			0.119604	0.29646	24.0879	24.2457	5	5
P62620	4-hydroxy-3-methylbut-2-en-1-yl diphosphate synthase (flavodoxin) (EC 1.17.7.3) (1-hydroxy-2-methyl-2-(E)-butenyl 4-diphosphate synthase) (Protein GcpE) (Protein E)	ispG gcpE b2515 JW2499	>sp|P62620|ISPG_ECOLI 4-hydroxy-3-methylbut-2-en-1-yl diphosphate synthase (flavodoxin) OS=Escherichia coli (strain K12) OX=83333 GN=ispG PE=1 SV=1^Atr|A0A9P2R0W1^Atr|A0A9Q6UYJ2^Atr|A0AA36KZA8^Asp|A1AE53^Asp|A7ZPV8^Asp|B1IWE6^Asp|B1XAZ0^Asp|B5Z0Y4^Asp|B6I587^Asp|B7LDA7^Asp|B7MI00^Asp|B7MYF0^Asp|B7NRG5^Asp|B7UGW1^Atr|C3SZW7^Asp|C4ZX90^Asp|P62621^Asp|P62622^Asp|Q0TEX0^Asp|Q1R8L8^Atr|A0A0E0XW45^Atr|…	ISPG	P62620	ISPG_ECOLI	24			-0.0845714	0.202364	23.5028	23.4585	5	5
P62623	4-hydroxy-3-methylbut-2-enyl diphosphate reductase (HMBPP reductase) (EC 1.17.7.4) (1-hydroxy-2-methyl-2-(E)-butenyl 4-diphosphate reductase)	ispH lytB yaaE b0029 JW0027	>sp|P62623|ISPH_ECOLI 4-hydroxy-3-methylbut-2-enyl diphosphate reductase OS=Escherichia coli (strain K12) OX=83333 GN=ispH PE=1 SV=1^Atr|A0A0E0Y5G0^Atr|A0A0E1T641^Atr|A0A0H3PYS8^Atr|A0A140NGD5^Atr|A0A1X3ICI9^Atr|A0A1X3JNE3^Atr|A0A4P8C986^Atr|A0A5R8RFE4^Atr|A0A7U9M0C9^Atr|A0A829L2N7^Atr|A0A8E0KT19^Atr|A0A9P2I8D4^Atr|A0A9P2LRG6^Atr|A0A9Q6UV33^Atr|A0AA35F412^Atr|A0AA36KUB2^Atr|A0AAD2NRN0^Atr|A0AAD2U…	ISPH	P62623	ISPH_ECOLI	10			-0.19205	0.0520189	22.8274	22.6927	5	5
P60472	Ditrans,polycis-undecaprenyl-diphosphate synthase ((2E,6E)-farnesyl-diphosphate specific) (EC 2.5.1.31) (Ditrans,polycis-undecaprenylcistransferase) (Undecaprenyl diphosphate synthase) (UDS) (Undecaprenyl pyrophosphate synthase) (UPP synthase)	ispU rth uppS yaeS b0174 JW0169	>sp|P60472|UPPS_ECOLI Ditrans,polycis-undecaprenyl-diphosphate synthase ((2E,6E)-farnesyl-diphosphate specific) OS=Escherichia coli (strain K12) OX=83333 GN=ispU PE=1 SV=1^Atr|A0A0H3MD81^Atr|B7LGN5^Atr|B7MBF5^Atr|B7MP34^Atr|B7N841^Atr|B7UIL9^Asp|P60473^Asp|P60474^Atr|A0A0H2YVS8^Atr|A0A0H3PK84^Atr|A0A192CIG3^Atr|A0A1X3ICZ0^Atr|A0A1X3J8H8^Atr|A0A1X3JMZ9^Atr|A0A454A154^Atr|A0A8E0KT92^Atr|A0AA36KUJ9^…	ISPU	P60472	UPPS_ECOLI	4			0.144674	0.458299	21.8572	22.0466	5	5
P0AD59	Inhibitor of vertebrate lysozyme	ivy ykfE b0220 JW0210	>sp|P0AD59|IVY_ECOLI Inhibitor of vertebrate lysozyme OS=Escherichia coli (strain K12) OX=83333 GN=ivy PE=1 SV=1^Atr|A0A979GV64^Asp|P0AD60^Atr|A0A0E0Y518^Atr|A0A0E1T0Z2^Atr|A0A0H3MDH9^Atr|A0A140NBI0^Atr|A0A1X3IAB0^Atr|A0A1X3J5D3^Atr|A0A1X3JM42^Atr|A0A4P8C6D0^Atr|A0A7M3S2G2^Atr|A0A9P2IEC2^Atr|A0A9Q6UVK3^Atr|A0AA35AI92^Atr|A0AAD0NS91^Atr|A0AAI8HEU7^Atr|A0AAJ4DCC3^Atr|A0AAJ4JCX4^Atr|A7ZHX9^Atr|B7LHF…	IVY	P0AD59	IVY_ECOLI	6			0.136102	0.24384	25.4201	25.6023	5	5
P21179	Catalase HPII (EC 1.11.1.6) (Hydroxyperoxidase II)	katE b1732 JW1721	>sp|P21179|CATE_ECOLI Catalase HPII OS=Escherichia coli (strain K12) OX=83333 GN=katE PE=1 SV=1^Atr|A0A061KVC0^Atr|E1J6P0	KATE	P21179	CATE_ECOLI	11	+	DOWN	-0.586804	0.0159981	19.4313	18.8644	5	5
P13029	Catalase-peroxidase (CP) (EC 1.11.1.21) (Hydroperoxidase I) (HPI) (Peroxidase/catalase)	katG b3942 JW3914	>sp|P13029|KATG_ECOLI Catalase-peroxidase OS=Escherichia coli (strain K12) OX=83333 GN=katG PE=1 SV=2^Atr|A0A037YMJ1^Asp|A8A750^Asp|B1IVD5^Asp|B1XBA8	KATG	P13029	KATG_ECOLI	43			-0.126273	0.0809581	25.2884	25.2028	5	5
P0AB77	2-amino-3-ketobutyrate coenzyme A ligase (AKB ligase) (EC 2.3.1.29) (Glycine acetyltransferase)	kbl b3617 JW3592	>sp|P0AB77|KBL_ECOLI 2-amino-3-ketobutyrate coenzyme A ligase OS=Escherichia coli (strain K12) OX=83333 GN=kbl PE=1 SV=1^Atr|A0A0H3PUS4^Atr|A0A1X3I094^Atr|A0A828U2I3^Atr|A0A836N976^Atr|A0A8E0KT06^Atr|A0A979H438^Atr|A0A9P2IE85^Atr|A0A9P2R236^Atr|A0AA35AN37^Atr|A7ZTH1^Atr|B7NES4^Atr|B7ULH3^Atr|C3SMK2^Atr|E1J6B6^Asp|P0AB78^Atr|W1VY30^Atr|A0AAD0NU54^Atr|A0AAD2NZJ3^Atr|A0AAD2U9H0^Atr|A0AAI8MWP0^Atr|A0…	KBL	P0AB77	KBL_ECOLI	26			-0.10056	0.162977	24.007	23.9493	5	5
P0ADE6	Potassium binding protein Kbp (K(+) binding protein Kbp)	kbp ygaU yzzM b2665 JW2640	>sp|P0ADE6|KBP_ECOLI Potassium binding protein Kbp OS=Escherichia coli (strain K12) OX=83333 GN=kbp PE=1 SV=2^Asp|P0ADE7^Atr|A0A0E2L0Q8^Atr|A0A0H2Z1W8^Atr|A0A0H3EK32^Atr|A0A454A6M6^Atr|A0A4P8C124^Atr|A0A5R8R8F0^Atr|A0A7U9LIE9^Atr|A0A828U2A0^Atr|A0A9Q6V107^Atr|A0A9Q7YPG9^Atr|A0AA36KZU2^Atr|A0AAD2S172^Atr|A0AAD2V649^Atr|A0AAI9N9B5^Atr|B7MKD6^Atr|B7UH84^Atr|D3H4S5^Atr|E0J5N4^Atr|E1JCE3^Atr|Q1R838	KBP	P0ADE6	KBP_ECOLI	14			0.326905	0.113771	26.0754	26.4856	5	5
P31069	Voltage-gated potassium channel Kch	kch b1250 JW1242	>sp|P31069|KCH_ECOLI Voltage-gated potassium channel Kch OS=Escherichia coli (strain K12) OX=83333 GN=kch PE=1 SV=1^Atr|A0A024L3N5	KCH	P31069	KCH_ECOLI	5			0.214978	0.157394	22.6357	22.9071	5	5
P37647	2-dehydro-3-deoxygluconokinase (EC 2.7.1.45) (2-keto-3-deoxygluconokinase) (3-deoxy-2-oxo-D-gluconate kinase) (KDG kinase)	kdgK yhjI b3526 JW5668	>sp|P37647|KDGK_ECOLI 2-dehydro-3-deoxygluconokinase OS=Escherichia coli (strain K12) OX=83333 GN=kdgK PE=1 SV=1^Atr|A0A0E1T3M9^Atr|A0A0H3MLQ6^Atr|A0A7I6H080^Atr|A0A828U338^Atr|B1LJ71^Atr|B7UL79^Atr|W8SZW5	KDGK	P37647	KDGK_ECOLI	5			-0.0303394	0.812051	20.8212	20.8397	5	5
P76268	HTH-type transcriptional regulator KdgR	kdgR yebP b1827 JW1816	>sp|P76268|KDGR_ECOLI HTH-type transcriptional regulator KdgR OS=Escherichia coli (strain K12) OX=83333 GN=kdgR PE=1 SV=1^Atr|A0A090KYP6^Atr|A0A1X3JH83	KDGR	P76268	KDGR_ECOLI	15	+	DOWN	-0.500031	0.0309351	23.3942	22.9323	5	5
P21865	Sensor protein KdpD (EC 2.7.13.3)	kdpD b0695 JW0683	>sp|P21865|KDPD_ECOLI Sensor protein KdpD OS=Escherichia coli (strain K12) OX=83333 GN=kdpD PE=1 SV=2^Atr|A0A069FEZ6^Atr|A0A1X3JL04	KDPD	P21865	KDPD_ECOLI	15			-0.0164041	0.903376	20.0798	20.1085	5	5
P21866	KDP operon transcriptional regulatory protein KdpE	kdpE b0694 JW5096	>sp|P21866|KDPE_ECOLI KDP operon transcriptional regulatory protein KdpE OS=Escherichia coli (strain K12) OX=83333 GN=kdpE PE=1 SV=3^Atr|A0A061KF22^Atr|A0A0E1T480^Atr|A0A0H3MF65^Atr|A0A1X3JKW3^Atr|A0A8E0FHY2^Atr|B1LLD8^Atr|D8A890	KDPE	P21866	KDPE_ECOLI	12			-0.0822084	0.47272	20.8491	20.8363	5	5
P0A715	2-dehydro-3-deoxyphosphooctonate aldolase (EC 2.5.1.55) (3-deoxy-D-manno-octulosonic acid 8-phosphate synthase) (KDO-8-phosphate synthase) (KDO 8-P synthase) (KDOPS) (Phospho-2-dehydro-3-deoxyoctonate aldolase)	kdsA b1215 JW1206	>sp|P0A715|KDSA_ECOLI 2-dehydro-3-deoxyphosphooctonate aldolase OS=Escherichia coli (strain K12) OX=83333 GN=kdsA PE=1 SV=1^Atr|A0A0E0Y3M1^Atr|A0A0E1SY78^Atr|A0A0E2L731^Atr|A0A0H3EI24^Atr|A0A140N8Q6^Atr|A0A192CKU8^Atr|A0A1X3IB14^Atr|A0A1X3J1G6^Atr|A0A1X3JJ94^Atr|A0A7U9P0W3^Atr|A0A828UAD2^Atr|A0A829L1J1^Atr|A0A836NE95^Atr|A0A8E0KTX7^Atr|A0A9P2I713^Atr|A0AA35F559^Atr|A0AA36KWU0^Atr|A0AAD0JW41^Atr|A…	KDSA	P0A715	KDSA_ECOLI	22			-0.0299019	0.661938	24.3848	24.3706	5	5
P04951	3-deoxy-manno-octulosonate cytidylyltransferase (EC 2.7.7.38) (CMP-2-keto-3-deoxyoctulosonic acid synthase) (CKS) (CMP-KDO synthase)	kdsB b0918 JW0901	>sp|P04951|KDSB_ECOLI 3-deoxy-manno-octulosonate cytidylyltransferase OS=Escherichia coli (strain K12) OX=83333 GN=kdsB PE=1 SV=2^Atr|A0A0E1T5B3^Atr|A0A140ND77^Atr|A0A1X3JJW3^Atr|A0A4V1DRT7^Atr|A0A7U9M122^Atr|A0A9Q6UXN7^Asp|A7ZYM0^Asp|B1IW13^Asp|B1X8M2^Asp|C4ZQ44^Atr|Q0P6K9	KDSB	P04951	KDSB_ECOLI	15			0.00179217	0.982756	22.7351	22.7875	5	5
P0ABZ4	3-deoxy-D-manno-octulosonate 8-phosphate phosphatase KdsC (EC 3.1.3.45) (KDO 8-P phosphatase)	kdsC yrbI yrbJ b3198 JW3165	>sp|P0ABZ4|KDSC_ECOLI 3-deoxy-D-manno-octulosonate 8-phosphate phosphatase KdsC OS=Escherichia coli (strain K12) OX=83333 GN=kdsC PE=3 SV=1^Atr|A0A0H3MLD5^Atr|A0A0H3PTA5^Atr|A0A7U9LR69^Atr|A0A828U524^Atr|A0A836N9W8^Atr|A0A8E0KVD4^Atr|A0A9P2MNE9^Atr|A0A9P2R0G7^Atr|A0A9Q6V335^Atr|A7ZS97^Atr|B7UJT8^Atr|C3SSA2^Atr|D0VEX9^Asp|P0ABZ5^Atr|A0A1X3IXU7^Atr|A0A1X3JCD8^Atr|A0A4P8C0S6^Atr|A0A979GHN4^Atr|A0AAD…	KDSC	P0ABZ4	KDSC_ECOLI	5			0.0572676	0.64588	23.3612	23.4732	5	5
P45395	Arabinose 5-phosphate isomerase KdsD (API) (L-API) (EC 5.3.1.13)	kdsD yrbH b3197 JW3164	>sp|P45395|KDSD_ECOLI Arabinose 5-phosphate isomerase KdsD OS=Escherichia coli (strain K12) OX=83333 GN=kdsD PE=1 SV=1^Atr|A0A0E0XU14^Atr|A0A0E1T064^Atr|A0A0E2L2U0^Atr|A0A0H2Z396^Atr|A0A0H3EM40^Atr|A0A0H3MUX1^Atr|A0A140N7X0^Atr|A0A1X3I3L0^Atr|A0A1X3IY74^Atr|A0A1X3JCD0^Atr|A0A454A869^Atr|A0A4P8BXT3^Atr|A0A5R8RBY7^Atr|A0A7I6HAJ9^Atr|A0A7U9IWH5^Atr|A0A7U9LL61^Atr|A0A828U052^Atr|A0A829L337^Atr|A0A836…	KDSD	P45395	KDSD_ECOLI	13			-0.142661	0.0680808	22.8701	22.7778	5	5
P37769	2-dehydro-3-deoxy-D-gluconate 5-dehydrogenase (EC 1.1.1.127) (2-deoxy-D-gluconate 3-dehydrogenase) (2-keto-3-deoxygluconate 5-dehydrogenase) (2-keto-3-deoxygluconate oxidoreductase) (KDG oxidoreductase) (20-ketosteroid reductase) (EC 1.1.1.-)	kduD ygeC yqeD b2842 JW2810	>sp|P37769|KDUD_ECOLI 2-dehydro-3-deoxy-D-gluconate 5-dehydrogenase OS=Escherichia coli (strain K12) OX=83333 GN=kduD PE=1 SV=2^Atr|A0A0E1T166^Atr|A0A1X3JE12^Atr|A0A7I6GZL9^Atr|W8TW10	KDUD	P37769	KDUD_ECOLI	6	+	DOWN	-0.483403	0.0208295	20.7353	20.2556	5	5
Q46938	4-deoxy-L-threo-5-hexosulose-uronate ketol-isomerase (EC 5.3.1.17) (5-keto-4-deoxyuronate isomerase) (DKI isomerase)	kduI yqeE b2843 JW2811	>sp|Q46938|KDUI_ECOLI 4-deoxy-L-threo-5-hexosulose-uronate ketol-isomerase OS=Escherichia coli (strain K12) OX=83333 GN=kduI PE=1 SV=1^Atr|A0A0E1SWD5^Atr|A0A1X3JD79^Atr|A0A836NB19^Asp|A8A3X7^Asp|B1IU01^Asp|B1XED7^Asp|C5A0C6^Atr|E1J448^Atr|W8SWX2^Atr|A0AAD0K249	KDUI	Q46938	KDUI_ECOLI	4		DOWN	NaN	NaN	19.9599	NaN	5	0
P03819	Glutathione-regulated potassium-efflux system protein KefC (K(+)/H(+) antiporter)	kefC trkC b0047 JW0046	>sp|P03819|KEFC_ECOLI Glutathione-regulated potassium-efflux system protein KefC OS=Escherichia coli (strain K12) OX=83333 GN=kefC PE=1 SV=2^Atr|A0A024L8K9^Asp|B1IRC9^Asp|B1XC48^Asp|C4ZPX3	KEFC	P03819	KEFC_ECOLI	6			-0.129918	0.215478	20.3481	20.2267	5	5
P0A754	Glutathione-regulated potassium-efflux system ancillary protein KefF (Quinone oxidoreductase KefF) (EC 1.6.5.2)	kefF yabF b0046 JW0045	>sp|P0A754|KEFF_ECOLI Glutathione-regulated potassium-efflux system ancillary protein KefF OS=Escherichia coli (strain K12) OX=83333 GN=kefF PE=1 SV=1^Atr|A0A0E0Y7M3^Atr|A0A0H3ED39^Atr|A0A140ND80^Atr|A0A192CHY8^Atr|A0A1X3ICN4^Atr|A0A1X3JMI8^Atr|A0A4P8C9F0^Atr|A0A7U9LT30^Atr|A0A7U9P0Z4^Atr|A0A8E0KT72^Atr|A0A9P2I654^Atr|A0A9Q6UV45^Atr|A0AA35AF77^Atr|A0AA36KUR4^Asp|A7ZHD9^Asp|A7ZVZ8^Asp|B1LFY0^Asp|B…	KEFF	P0A754	KEFF_ECOLI	3			0.130231	0.584416	21.4741	21.6551	5	5
P0A756	Glutathione-regulated potassium-efflux system ancillary protein KefG (Putative quinone oxidoreductase KefG) (EC 1.6.5.2)	kefG yheR b3351 JW3314	>sp|P0A756|KEFG_ECOLI Glutathione-regulated potassium-efflux system ancillary protein KefG OS=Escherichia coli (strain K12) OX=83333 GN=kefG PE=3 SV=1^Atr|A0A0E1SWP8^Atr|A0A0H3PVE4^Atr|A0A192CDJ1^Atr|A0A1X3I119^Atr|A0A1X3IUM2^Atr|A0A1X3JBR8^Atr|A0A4V1DQY5^Atr|A0A829KXK4^Atr|A0A8E0FJI1^Atr|A0A9P2ICU4^Atr|A0AA36L167^Asp|A7ZSM7^Asp|A8A5F9^Asp|B1X6K1^Asp|B5YTQ8^Asp|B6I2R0^Asp|B7L4M8^Asp|B7M1Q3^Asp|B7…	KEFG	P0A756	KEFG_ECOLI	7			0.139528	0.342519	19.9765	20.0989	5	5
P63183	Low affinity potassium transport system protein Kup (Kup system potassium uptake protein)	kup trkD b3747 JW5609	>sp|P63183|KUP_ECOLI Low affinity potassium transport system protein Kup OS=Escherichia coli (strain K12) OX=83333 GN=kup PE=1 SV=1^Atr|A0A0E0Y9W0^Atr|A0A0E1T466^Atr|A0A0E2LE14^Atr|A0A0H3EP32^Atr|A0A140NFR1^Atr|A0A192CEX4^Atr|A0A1X3I125^Atr|A0A1X3JAJ5^Atr|A0A4P8CBT8^Atr|A0A7U9IUV6^Atr|A0A828U254^Atr|A0A836N9H7^Atr|A0A9P2ICM4^Atr|A0A9Q6V3J0^Atr|A0AA36P913^Atr|A0AAD0K6Y2^Atr|A0AAD2UA71^Atr|A0AAD2V9…	KUP	P63183	KUP_ECOLI	5			-0.281215	0.492919	19.4927	19.2573	5	5
P07464	Galactoside O-acetyltransferase (GAT) (EC 2.3.1.18) (Acetyl-CoA:galactoside 6-O-acetyltransferase) (Thiogalactoside acetyltransferase) (Thiogalactoside transacetylase)	lacA b0342 JW0333	>sp|P07464|THGA_ECOLI Galactoside O-acetyltransferase OS=Escherichia coli (strain K12) OX=83333 GN=lacA PE=1 SV=1^Atr|A0A0G3HK66^Atr|A0AAD0K7A5^Atr|W8T6K7	LACA	P07464	THGA_ECOLI	2			NaN	NaN	NaN	NaN	0	0
P03023	Lactose operon repressor	lacI b0345 JW0336	>sp|P03023|LACI_ECOLI Lactose operon repressor OS=Escherichia coli (strain K12) OX=83333 GN=lacI PE=1 SV=3^Atr|A0A4D6FVL5^Atr|A0A836NHK3^Atr|A0A979GCN5^Atr|A0AAD2V9W3^Atr|A0AAJ3ZHI3^Atr|J7QMK7	LACI	P03023	LACI_ECOLI	10			0.00685229	0.965624	21.5036	21.5208	5	5
P00722	Beta-galactosidase (Beta-gal) (EC 3.2.1.23) (Lactase)	lacZ b0344 JW0335	>sp|P00722|BGAL_ECOLI Beta-galactosidase OS=Escherichia coli (strain K12) OX=83333 GN=lacZ PE=1 SV=2^Atr|A0A024L722^Atr|A0A140NDI2^Atr|A0A1X3JL80^Atr|B8LFD6^Atr|G0ZKW2	LACZ	P00722	BGAL_ECOLI	43			-0.0981499	0.197299	26.2828	26.2212	5	5
P02943	Maltoporin (Maltose outer membrane channel) (Maltose-inducible porin) (Phage lambda receptor protein)	lamB malB b4036 JW3996	>sp|P02943|LAMB_ECOLI Maltoporin OS=Escherichia coli (strain K12) OX=83333 GN=lamB PE=1 SV=1^Atr|A0A140NEY2^Asp|B1XC35^Asp|C5A130^Atr|W8TB75	LAMB	P02943	LAMB_ECOLI	18			0.00428578	0.972512	25.121	25.1761	5	5
P0AB58	Lipopolysaccharide assembly protein B (Lipopolysaccharide regulatory protein)	lapB yciM b1280 JW1272	>sp|P0AB58|LAPB_ECOLI Lipopolysaccharide assembly protein B OS=Escherichia coli (strain K12) OX=83333 GN=lapB PE=1 SV=1^Asp|P0AB60^Atr|A0A0E0XZQ5^Atr|A0A0E1T560^Atr|A0A0H3EGY9^Atr|A0A0H3PMC3^Atr|A0A140NA98^Atr|A0A1X3J1A3^Atr|A0A1X3JIH2^Atr|A0A454A3N4^Atr|A0A4P8C107^Atr|A0A7I6H230^Atr|A0A7U9LPV7^Atr|A0A7U9P025^Atr|A0A836NF72^Atr|A0A979GE72^Atr|A0A9P2GJV2^Atr|A0A9P2MJQ5^Atr|A0A9Q6Y3Q2^Atr|A0AA35F4P…	LAPB	P0AB58	LAPB_ECOLI	12			-0.143058	0.143206	20.5476	20.459	5	5
P37005	Uncharacterized tRNA/rRNA methyltransferase LasT (EC 2.1.1.-)	lasT yjtD b4403 JW4366	>sp|P37005|LAST_ECOLI Uncharacterized tRNA/rRNA methyltransferase LasT OS=Escherichia coli (strain K12) OX=83333 GN=lasT PE=3 SV=2^Atr|A0A0H3MTD6^Atr|A0A024L7I3	LAST	P37005	LAST_ECOLI	6			-0.00465287	0.984027	21.4196	21.5064	5	5
P76008	Murein tetrapeptide carboxypeptidase (EC 3.4.17.13) (LD-carboxypeptidase A) (Muramoyltetrapeptide carboxypeptidase)	ldcA ycgQ b1192 JW1181	>sp|P76008|LDCA_ECOLI Murein tetrapeptide carboxypeptidase OS=Escherichia coli (strain K12) OX=83333 GN=ldcA PE=1 SV=1^Atr|A0A0E1SWH6^Atr|A0A140NAK0^Atr|A0A1X3JJP5^Atr|A0A7I6GYJ3^Atr|A0A9P2MJR6^Atr|A0AAD2ZDC2^Atr|A7ZKW3^Atr|W8TFJ1	LDCA	P76008	LDCA_ECOLI	7			-0.368595	0.0501447	22.3115	22.0325	5	5
P52095	Constitutive lysine decarboxylase (LDCC) (EC 4.1.1.18)	ldcC ldc ldcH b0186 JW0181	>sp|P52095|LDCC_ECOLI Constitutive lysine decarboxylase OS=Escherichia coli (strain K12) OX=83333 GN=ldcC PE=1 SV=2^Atr|A0A0E0Y771^Atr|A0A0E1SV17^Atr|A0A7M3S2B4^Atr|A0A836NF69^Atr|B7LGP8^Atr|E1JAG2^Atr|J7Q645^Atr|W1EWV1^Atr|A0A1X3ICY8^Atr|A0A1X3JMZ2^Atr|A0A829KWU9^Atr|A0A979GCB4^Atr|A0A9P2MKM8^Atr|A0AAD0JV74^Atr|A0AAD2V868^Atr|A0AAD2VFS9^Atr|A0AAJ4DBX8	LDCC	P52095	LDCC_ECOLI	10			-0.0413908	0.736863	20.4075	20.4194	5	5
P52643	D-lactate dehydrogenase (D-LDH) (EC 1.1.1.28) (Fermentative lactate dehydrogenase)	ldhA hslI htpH b1380 JW1375	>sp|P52643|LDHD_ECOLI D-lactate dehydrogenase OS=Escherichia coli (strain K12) OX=83333 GN=ldhA PE=1 SV=1^Atr|A0A024L3A3^Atr|A0A0H3MGT7^Atr|A0A1X3JIJ6^Atr|A0A7U9P0J8	LDHA	P52643	LDHD_ECOLI	15			-0.0901757	0.242282	23.8685	23.8249	5	5
P60785	Elongation factor 4 (EF-4) (EC 3.6.5.n1) (Ribosomal back-translocase LepA)	lepA b2569 JW2553	>sp|P60785|LEPA_ECOLI Elongation factor 4 OS=Escherichia coli (strain K12) OX=83333 GN=lepA PE=1 SV=1^Atr|A0A0E0XVZ3^Atr|A0A140N6C6^Atr|A0A1X3I466^Atr|A0A1X3J270^Atr|A0A1X3JF70^Atr|A0A4P8BZF5^Atr|A0A7U9NZ43^Atr|A0A7U9QAQ2^Atr|A0A836NAN9^Atr|A0A8E0FPE9^Atr|A0A9P2PS73^Atr|A0A9Q6UYN8^Atr|A0AA35AHE1^Asp|A7ZQ13^Asp|A8A379^Asp|B1IVQ8^Asp|B1LP82^Asp|B1XB43^Asp|B5Z143^Asp|B7LDG2^Asp|B7N6F7^Asp|B7NRM2^Atr…	LEPA	P60785	LEPA_ECOLI	30	+	DOWN	-0.233304	0.0201133	23.5221	23.3355	5	5
P00803	Signal peptidase I (SPase I) (EC 3.4.21.89) (Leader peptidase I)	lepB b2568 JW2552	>sp|P00803|LEP_ECOLI Signal peptidase I OS=Escherichia coli (strain K12) OX=83333 GN=lepB PE=1 SV=2^Atr|A0A0E1SXC5^Atr|A0A1X3JFA0^Atr|E1J3Q6^Atr|J7Q8Y1	LEPB	P00803	LEP_ECOLI	15			0.0204971	0.850567	22.0908	22.1319	5	5
P09151	2-isopropylmalate synthase (EC 2.3.3.13) (Alpha-IPM synthase) (Alpha-isopropylmalate synthase)	leuA b0074 JW0073	>sp|P09151|LEU1_ECOLI 2-isopropylmalate synthase OS=Escherichia coli (strain K12) OX=83333 GN=leuA PE=1 SV=5^Atr|A0A037YH14^Atr|A0A140NFP4^Atr|A0A1X3JNL0^Asp|C4ZPZ7	LEUA	P09151	LEU1_ECOLI	9			-0.153473	0.333418	19.6895	19.6139	5	5
P30125	3-isopropylmalate dehydrogenase (EC 1.1.1.85) (3-IPM-DH) (Beta-IPM dehydrogenase) (IMDH)	leuB b0073 JW5807	>sp|P30125|LEU3_ECOLI 3-isopropylmalate dehydrogenase OS=Escherichia coli (strain K12) OX=83333 GN=leuB PE=1 SV=3^Atr|A0A0E0Y468^Atr|A0A0E1SXW0^Atr|A0A140NBW7^Atr|A0A7M4BLG8^Atr|A0A836NIL6^Atr|A0A979H0D7^Atr|A0A9P2I711^Atr|A0AA35ABQ2^Atr|A0AAD0NS10^Atr|A0AAD2UAB9^Atr|A0AAD2VE97^Atr|A0AAD2ZDB7^Atr|A7ZHG5^Atr|B7LFU4^Atr|E1J694^Atr|W1F4G2^Atr|W8SSA0^Atr|A0AAI8EPY3^Atr|A0AAJ4DC18	LEUB	P30125	LEU3_ECOLI	9			0.0664807	0.487669	21.3244	21.4446	5	5
P0A6A6	3-isopropylmalate dehydratase large subunit (EC 4.2.1.33) (Alpha-IPM isomerase) (IPMI) (Isopropylmalate isomerase)	leuC b0072 JW0071	>sp|P0A6A6|LEUC_ECOLI 3-isopropylmalate dehydratase large subunit OS=Escherichia coli (strain K12) OX=83333 GN=leuC PE=1 SV=2^Atr|A0A0E2LAI7^Atr|A0A0H3EEX8^Atr|A0A140NE69^Atr|A0A192CI23^Atr|A0A1X3JNB3^Atr|A0A4P8C778^Atr|A0A7U9J133^Atr|A0A7U9LSY7^Atr|A0A836NGZ2^Atr|A0A8E0FK95^Atr|A0A9P2MK75^Atr|A0A9Q6UVR0^Atr|A0AA35F426^Atr|A0AA36KU60^Asp|A1A7C0^Asp|B1LG09^Asp|B6HZ52^Asp|B7M117^Asp|B7MAJ7^Asp|B7MN…	LEUC	P0A6A6	LEUC_ECOLI	15			0.145902	0.23147	19.7335	19.92	5	5
P30126	3-isopropylmalate dehydratase small subunit (EC 4.2.1.33) (Alpha-IPM isomerase) (IPMI) (Isopropylmalate isomerase)	leuD b0071 JW0070	>sp|P30126|LEUD_ECOLI 3-isopropylmalate dehydratase small subunit OS=Escherichia coli (strain K12) OX=83333 GN=leuD PE=1 SV=3^Atr|A0A0E0Y5H2^Atr|A0A0E1T8P8^Atr|A0A140NDQ3^Atr|A0A1X3JMQ5^Atr|A0A7U9J0V8^Atr|A0A836NF56^Atr|A0A8E0FJZ8^Atr|A0AA35F402^Atr|A0AAD2UC10^Atr|A0AAD2V7H3^Atr|A0AAD2VE09^Asp|A7ZHG3^Asp|B1IRA7^Asp|B6HZ51^Asp|B7L4J2^Asp|B7M116^Asp|C4ZPZ4^Atr|E0IYV6^Atr|E1J9N2^Atr|J7QC52^Atr|W1F4C…	LEUD	P30126	LEUD_ECOLI	5			0.0641667	0.553825	21.1996	21.3196	5	5
P07813	Leucine--tRNA ligase (EC 6.1.1.4) (Leucyl-tRNA synthetase) (LeuRS)	leuS b0642 JW0637	>sp|P07813|SYL_ECOLI Leucine--tRNA ligase OS=Escherichia coli (strain K12) OX=83333 GN=leuS PE=1 SV=2^Atr|A0A094Y2Q5^Asp|C4ZWC9	LEUS	P07813	SYL_ECOLI	49			-0.150271	0.0201133	23.1889	23.0836	5	5
P0A7C2	LexA repressor (EC 3.4.21.88)	lexA exrA spr tsl umuA b4043 JW4003	>sp|P0A7C2|LEXA_ECOLI LexA repressor OS=Escherichia coli (strain K12) OX=83333 GN=lexA PE=1 SV=1^Atr|A0A0E0Y5I2^Atr|A0A0E1T4C2^Atr|A0A0E2KY89^Atr|A0A0H3EST8^Atr|A0A0H3PWL6^Atr|A0A140NHF7^Atr|A0A192CFB3^Atr|A0A1X3HXW2^Atr|A0A1X3J919^Atr|A0A4P8CAU3^Atr|A0A7U9J0H9^Atr|A0A7U9LRL1^Atr|A0A828U8E1^Atr|A0A829L8G4^Atr|A0A836N8H4^Atr|A0A8E0KSA7^Atr|A0A9P2IAL0^Atr|A0A9P2PQK1^Atr|A0A9Q6Y587^Atr|A0AA35AQV0^At…	LEXA	P0A7C2	LEXA_ECOLI	12			0.0840483	0.293958	21.9812	22.1004	5	5
P60955	Phosphatidylglycerol--prolipoprotein diacylglyceryl transferase (EC 2.5.1.145) (Prolipoprotein diacylglyceryl transferase)	lgt umpA b2828 JW2796	>sp|P60955|LGT_ECOLI Phosphatidylglycerol--prolipoprotein diacylglyceryl transferase OS=Escherichia coli (strain K12) OX=83333 GN=lgt PE=1 SV=1^Asp|P60956^Atr|A0A0E0XWH2^Atr|A0A0E1T076^Atr|A0A0E2L1G0^Atr|A0A0H3EN35^Atr|A0A140N6J7^Atr|A0A192CBS3^Atr|A0A1X3I1Y2^Atr|A0A1X3IWK1^Atr|A0A1X3JDA9^Atr|A0A4P8BYU6^Atr|A0A7U9IVH9^Atr|A0A7U9LL18^Atr|A0A828U3W2^Atr|A0A836NBJ1^Atr|A0A9P2IC14^Atr|A0A9P2PQ32^Atr|…	LGT	P60955	LGT_ECOLI	2		DOWN	NaN	NaN	22.6433	NaN	5	0
P37339	L-2-hydroxyglutarate dehydrogenase (L2HG dehydrogenase) (EC 1.1.5.13) (L2HG:quinone oxidoreductase)	lhgD lhgO ygaF b2660 JW2635	>sp|P37339|LHGD_ECOLI L-2-hydroxyglutarate dehydrogenase OS=Escherichia coli (strain K12) OX=83333 GN=lhgD PE=1 SV=3^Atr|A0A090JQ48	LHGD	P37339	LHGD_ECOLI	6			-0.120725	0.561613	20.8332	20.8128	5	5
P15042	DNA ligase (EC 6.5.1.2) (Polydeoxyribonucleotide synthase [NAD(+)])	ligA dnaL lig lop pdeC b2411 JW2403	>sp|P15042|DNLJ_ECOLI DNA ligase OS=Escherichia coli (strain K12) OX=83333 GN=ligA PE=1 SV=2^Atr|A0A024L123^Atr|A0A0E1T3X9^Atr|A0A1X3JER3^Asp|B1IX60^Asp|B1XA82	LIGA	P15042	DNLJ_ECOLI	32			0.0654249	0.334288	22.3384	22.4437	5	5
P60716	Lipoyl synthase (EC 2.8.1.8) (Lip-syn) (LS) (Lipoate synthase) (Lipoic acid synthase) (Sulfur insertion protein LipA)	lipA lip b0628 JW0623	>sp|P60716|LIPA_ECOLI Lipoyl synthase OS=Escherichia coli (strain K12) OX=83333 GN=lipA PE=1 SV=1^Atr|A0A0E0Y3Z9^Atr|A0A0E1SV59^Atr|A0A0E2L8W0^Atr|A0A0H3EG50^Atr|A0A0H3PZB9^Atr|A0A140NAF9^Atr|A0A192CJT8^Atr|A0A1X3I7X3^Atr|A0A1X3J4S7^Atr|A0A1X3JKP3^Atr|A0A4P8C4E8^Atr|A0A7U9LFR8^Atr|A0A7U9P198^Atr|A0A828UBZ0^Atr|A0A829L0B1^Atr|A0A837AJS7^Atr|A0A8E0KS15^Atr|A0A9P2I799^Atr|A0A9P2V0S2^Atr|A0A9Q6UWA7^A…	LIPA	P60716	LIPA_ECOLI	22			0.0571955	0.480779	23.3142	23.4212	5	5
P60720	Octanoyltransferase (EC 2.3.1.181) (Lipoate-protein ligase B) (Lipoyl/octanoyl transferase) (Octanoyl-[acyl-carrier-protein]-protein N-octanoyltransferase)	lipB b0630 JW5089	>sp|P60720|LIPB_ECOLI Octanoyltransferase OS=Escherichia coli (strain K12) OX=83333 GN=lipB PE=1 SV=1^Atr|A0A0E0Y3S0^Atr|A0A0E1SSP7^Atr|A0A0E2L8Q3^Atr|A0A0H3EET2^Atr|A0A140NED7^Atr|A0A828UE25^Atr|A0A836ZF19^Atr|A0A9P2I773^Atr|A0A9P2R1U0^Atr|A0AA35ADN2^Atr|A0AAD2ZC60^Atr|A0AAD2ZDI7^Asp|A1A8Q5^Asp|A7ZJ18^Asp|A7ZXQ7^Asp|B1IYH8^Asp|B5YQI1^Asp|B6I139^Asp|B7M5F7^Asp|B7MFQ3^Asp|B7MRR7^Asp|B7UKS0^Asp|C4Z…	LIPB	P60720	LIPB_ECOLI	7			-0.0285767	0.874647	21.2193	21.2279	5	5
P0AD96	Leu/Ile/Val-binding protein (LIV-BP)	livJ b3460 JW3425	>sp|P0AD96|LIVJ_ECOLI Leu/Ile/Val-binding protein OS=Escherichia coli (strain K12) OX=83333 GN=livJ PE=1 SV=1^Atr|E2QFW4^Asp|P0AD97^Asp|P0AD98^Atr|A0A0E0XTC5^Atr|A0A0E2L014^Atr|A0A0H3EMX8^Atr|A0A0H3PTL8^Atr|A0A140N2E4^Atr|A0A454A906^Atr|A0A4V1DQX4^Atr|A0A7U9LVF9^Atr|A0A8E0FIP3^Atr|A0A979GI09^Atr|A0A9P2I759^Atr|A0A9P2VJF2^Atr|A0A9Q6Y4G1^Atr|A0AA35F885^Atr|A0AAD0K3A2^Atr|A0AAD2NTZ8^Atr|A0AAD2YSW8^A…	LIVJ	P0AD96	LIVJ_ECOLI	9			0.00159171	0.990431	21.0992	21.1513	5	5
P33232	L-lactate dehydrogenase (EC 1.1.-.-)	lldD lctD b3605 JW3580	>sp|P33232|LLDD_ECOLI L-lactate dehydrogenase OS=Escherichia coli (strain K12) OX=83333 GN=lldD PE=1 SV=1^Atr|A0A037Y4D1^Asp|A8A670^Asp|B1IZI5^Asp|B1X8M0^Asp|B7NER0^Asp|C4ZXJ7^Atr|A0A140N3Q3^Atr|A0A1X3JA45^Atr|A0A836N8S0^Atr|D3H1P1^Atr|W1EX07^Atr|A0AAJ3ZA02	LLDD	P33232	LLDD_ECOLI	20			-0.436546	0.0885387	24.4795	24.0808	5	5
P0ACL7	Putative L-lactate dehydrogenase operon regulatory protein	lldR lctR b3604 JW3579	>sp|P0ACL7|LLDR_ECOLI Putative L-lactate dehydrogenase operon regulatory protein OS=Escherichia coli (strain K12) OX=83333 GN=lldR PE=2 SV=1^Atr|A0A0E1SVL4^Atr|A0A140N624^Atr|A0A4P8BWT2^Atr|A0A7I6HA82^Atr|A0A7U9QGR7^Atr|A0A9Q6Y4L2^Atr|A0AA35AHF0^Atr|A0AAD2V9G5^Atr|A0AAD2VHK8^Atr|C3SMR5^Atr|E1J6A3^Atr|W1EYM1	LLDR	P0ACL7	LLDR_ECOLI	4		DOWN	NaN	NaN	20.9298	NaN	5	0
P23930	Apolipoprotein N-acyltransferase (ALP N-acyltransferase) (EC 2.3.1.269) (Copper homeostasis protein CutE)	lnt cutE b0657 JW0654	>sp|P23930|LNT_ECOLI Apolipoprotein N-acyltransferase OS=Escherichia coli (strain K12) OX=83333 GN=lnt PE=1 SV=1^Atr|A0A037YBN4^Atr|A0A1X3JKS9	LNT	P23930	LNT_ECOLI	8			-0.065579	0.434256	20.9693	20.9579	5	5
P25894	Metalloprotease LoiP (EC 3.4.24.-)	loiP yggG b2936 JW2903	>sp|P25894|LOIP_ECOLI Metalloprotease LoiP OS=Escherichia coli (strain K12) OX=83333 GN=loiP PE=1 SV=2^Atr|A0A024LA05^Atr|A0A140N8D2	LOIP	P25894	LOIP_ECOLI	6			-0.0496632	0.692612	22.047	22.0423	5	5
P61316	Outer-membrane lipoprotein carrier protein (P20)	lolA lplA yzzV b0891 JW0874	>sp|P61316|LOLA_ECOLI Outer-membrane lipoprotein carrier protein OS=Escherichia coli (strain K12) OX=83333 GN=lolA PE=1 SV=1^Atr|A0A0E0Y345^Atr|A0A0E1T4F3^Atr|A0A0E2L8A3^Atr|A0A0H3EH32^Atr|A0A0H3PPS0^Atr|A0A140NBC4^Atr|A0A4P8C855^Atr|A0A5R8RKX6^Atr|A0A7U9J2M4^Atr|A0A7U9M0Y7^Atr|A0A828U4D9^Atr|A0A836NFJ6^Atr|A0A8E0KXR4^Atr|A0A9P2PUQ2^Atr|A0A9Q6Y5X0^Atr|A0AA35AJI8^Atr|A0AAD0JZX8^Atr|A0AAD2NUN7^Atr|…	LOLA	P61316	LOLA_ECOLI	9			-0.115935	0.192429	22.7651	22.6952	5	5
P61320	Outer-membrane lipoprotein LolB	lolB hemM ychC b1209 JW1200	>sp|P61320|LOLB_ECOLI Outer-membrane lipoprotein LolB OS=Escherichia coli (strain K12) OX=83333 GN=lolB PE=1 SV=1^Atr|A0A0E0Y1U4^Atr|A0A0E1SZY0^Atr|A0A0H3PN06^Atr|A0A140NA12^Atr|A0A1X3I9P3^Atr|A0A1X3J1U2^Atr|A0A1X3JJ46^Atr|A0A4P8C1E6^Atr|A0A7U9QFF7^Atr|A0A829KZF0^Atr|A0A836ZB37^Atr|A0A8E0FLL6^Atr|A0A9P2I5W9^Atr|A0A9P2PVH4^Atr|A0AA35AES3^Atr|A0AAD0NS15^Atr|A0AAD2UCM0^Atr|A0AAD2VGM8^Atr|A0AAD2ZAP5^…	LOLB	P61320	LOLB_ECOLI	12			-0.0889185	0.260296	22.3235	22.2892	5	5
P0ADC3	Lipoprotein-releasing system transmembrane protein LolC	lolC ycfU b1116 JW5161	>sp|P0ADC3|LOLC_ECOLI Lipoprotein-releasing system transmembrane protein LolC OS=Escherichia coli (strain K12) OX=83333 GN=lolC PE=1 SV=1^Asp|P0ADC4^Asp|P0ADC5^Atr|A0A0E0Y1T8^Atr|A0A0E2LLT6^Atr|A0A0H3EFS8^Atr|A0A0H3MI42^Atr|A0A0H3PQX5^Atr|A0A140N864^Atr|A0A192CL61^Atr|A0A1X3I9B2^Atr|A0A1X3J3P2^Atr|A0A1X3JJL5^Atr|A0A454A397^Atr|A0A829L9H4^Atr|A0A8E0FLT2^Atr|A0A9P2MJU8^Atr|A0A9P2V0Q2^Atr|A0AA35F4Z4…	LOLC	P0ADC3	LOLC_ECOLI	10			0.00340833	0.980396	20.4329	20.4899	5	5
P75957	Lipoprotein-releasing system ATP-binding protein LolD (EC 7.6.2.-)	lolD ycfV b1117 JW5162	>sp|P75957|LOLD_ECOLI Lipoprotein-releasing system ATP-binding protein LolD OS=Escherichia coli (strain K12) OX=83333 GN=lolD PE=1 SV=2^Atr|A0A0E1T6W4^Atr|A0A0H3MLS0^Atr|A0A1X3J3Q0^Atr|A0A1X3JIX7^Atr|A0A7I6GYZ9^Atr|A0A7U9P0R8^Atr|A0A9P2I644^Atr|A0AA35F5C2^Atr|A0AAD0K0Y3^Atr|A0AAD2ZCR5^Atr|A0AAD2ZDV1^Atr|A7ZKM1^Atr|W8TPT9	LOLD	P75957	LOLD_ECOLI	6			0.0635009	0.609874	22.3372	22.4372	5	5
[truncated: 1,333 more rows]
